# Supplementary material for: Sequence features responsible for intron retention in human
Source: BMC Genomics. 2007 Feb 26;8:59. doi: 10.1186/1471-2164-8-59 (PMC1831480; doi:10.1186/1471-2164-8-59)
Supplement: Additional file 8 — List of low-RIF events, list of low-RIF IR events with GenBank accession numbers of sequences that retain/splice the intron, splice sites and RIF. [file 1471-2164-8-59-S8.dat]

RIF|splice sites|sequences retaining intron|sequences splicing intron|other sequences confirming only 5'ss|other sequences confirming only 3'ss
0.333333333333333|GT AG|BM547948,BC045768,|AK127585,AY423763,AL555656,BX401603,BX402912,BX350590,||
0.2|GT AG|BX455241,BQ072399,BM805048,BU633915,CB241590,|AB048791,BC012351,AI380603,AL545878,AW148795,AW161193,AW630809,BF001578,BF001624,BF967325,BF967864,BG325949,BG336005,BG826096,BI602134,BI757407,BI834315,BM727881,BM794850,BU526956,BU622703,BU634310,BU741558,BX281754,BX437172,||
0.4|GT AG|BG826096,AL545878,BQ072399,BI602134,BM805048,BI757407,|AB048791,BC012351,AW161193,AW630809,BF967325,BF967864,BG325949,BG336005,BI834315,BM727881,BU526956,BU622703,BU741558,BX281754,BX437172,||
0.0882352941176471|GT AG|BF877371,AK128271,BC008788,|AK000591,AK057368,AK124054,AK128434,AY358490,BC028173,CR603743,CR613599,CR626098,AL519049,AL523441,BE280321,BG491304,BG491783,BG676765,BG762978,BG764526,BI917208,BM475896,BM546288,BM546458,BM561947,BM805005,BM924705,BQ685536,BQ940176,BX280334,BX355235,BX384007,BX433434,BX452607,CF272346,CN391982,CR747264,||
0.133333333333333|GT AG|BF203339,BG825818,|AK093438,AK124125,AX748126,BC027945,BI826101,BI831637,BM554140,BM554457,BM559598,BM559758,BM559999,BM908139,CD243534,BI827482,BF812011,||
0.416666666666667|GT AG|BG767282,AX748083,BG766742,AK093372,BF742140,|AK093239,AK127357,AK131558,AX748006,BC036752,BC040882,U38254,BF348008,BM353290,BM920480,CK825149,CA777026,||
0.0344827586206897|GT AG|BQ948215,AK123641,BG673957,|AA069735,AK000549,AK021939,AK023356,AK056652,AK058018,AA315419,AK092190,AA348306,AL136813,BC000675,AA477678,BC007978,BC013904,BC042444,CR533557,CR614665,CR623939,CR625226,AL040397,AL520804,AU149583,AW062919,AW381699,AW393349,AW956831,BE256649,BE304959,BE305160,BE314372,BE386997,BE744795,BE747425,BF033321,BF339399,BF902765,BF990005,BG831107,BG958183,BG987509,BI022761,BI028558,BI057176,BI518722,BI826351,BM797352,BM820053,BM849355,BM854103,BM855122,BM918755,BM982751,BQ001213,BQ019045,BQ020831,BQ044930,BQ061706,BQ065226,BQ224518,BQ683428,BQ772717,BQ888468,BQ894676,BQ939768,BU621094,BU621661,BU625825,BU677565,BU683908,BX364455,BX394183,BX403168,BX411701,BX422053,BX443110,BX447781,BX462639,CA426205,CA426559,CA434169,CA437838,CB528982,CD671475,CN336458,CV028148,W17119,W95025,||BC047576,BI913400,
0.0238095238095238|GT AG|BQ950953,BG673957,|AA069735,AK000549,AK021939,AK023356,AK056652,AK058018,AK092190,AK123641,AA348306,AL136813,BC000675,AA477678,BC007978,BC013904,BC042444,CR533557,CR614665,CR623939,CR625226,AL040397,AL520804,AU149583,AW062919,AW381699,AW393349,AW956831,BE256649,BE304959,BE305160,BE314372,BE386997,BE744795,BE747425,BF033321,BF339399,BF902765,BF990005,BG013990,BG831107,BG958183,BG987509,BI022761,BI028558,BI057176,BI115170,BI518722,BI826351,BM797352,BM820053,BM820551,BM849355,BM854103,BM855122,BM918755,BP380106,BQ001213,BQ019045,BQ044930,BQ061706,BQ065226,BQ224518,BQ683428,BQ687587,BQ877055,BQ888468,BQ894676,BQ939768,BQ948215,BU621094,BU621661,BU677565,BX364455,BX394183,BX403168,BX422053,BX443110,BX447781,BX462639,CB528982,CD671475,CF618925,CN336458,CV028148,W95025,|BC047576,BI913400,|
0.171052631578947|GT AG|BM820053,BM826424,BM818844,AK123641,BM820910,BM820917,BM818827,BQ950953,BM848819,BM820551,BM849355,BM819888,CN336458,|AA069735,AK000549,AK021939,AK023356,AK056652,AK058018,AK092190,AL136813,BC000675,BC007978,BC013904,BC042444,BC047576,CR533557,CR614665,CR623939,CR625226,AL520804,AW381699,AW393349,BE249844,BE256649,BE314372,BE379527,BE386997,BE536182,BE744795,BE747425,BF033321,BF307279,BF339399,BF760615,BF902765,BF972849,BG013990,BG681895,BG742172,BG831107,BG987509,BI022761,BI028558,BI057176,BI115170,BI518722,BI826351,BI913400,BM797352,BM918755,BP380106,BQ061706,BQ065226,BQ224518,BQ668371,BQ669610,BQ683428,BQ687587,BQ877055,BQ879432,BQ888468,BQ939768,BQ948215,BU621661,BX364455,BX364456,BX403168,BX422053,BX443110,BX447781,BX462639,CA407536,CD671475,CF618925,CV028148,CV337516,T50987,T51050,||
0.0153846153846154|GT AG|BG329306,BE254233,|AK021939,AK023356,AK056652,AK058018,AK092190,AA339386,AL136813,BC000675,BC007978,BC013904,BC042444,BC047576,CR533557,CR625226,AU119984,AU134084,BE261676,BE304548,BE382334,BE394701,BE735604,BE742062,BE742894,BE790521,BE870117,BE871648,BE885025,BE889122,BE899323,BF212901,BF314259,BF340688,BG115941,BG248501,BG254158,BG386456,BG472003,BG721192,BG763140,BG771941,BG899251,BG912329,BI116426,BI198037,BI550584,BI752040,BI754954,BM011063,BM478139,BM543640,BM544222,BM552105,BM741794,BM742496,BM743635,BM746447,BM763750,BM764626,BM764753,BM764916,BM765112,BM765155,BM765177,BM781526,BM783488,BM784175,BM784374,BM785038,BM791441,BM804871,BM804930,BM805352,BM855385,BM906295,BP223454,BP238905,BP254449,BP263255,BP269209,BP285870,BP304387,BP306325,BP342483,BP345625,BP379034,BP379402,BQ053005,BQ054500,BQ055134,BQ427819,BQ441044,BQ641399,BQ646600,BQ686737,BQ686894,BQ918843,BQ942210,BU145258,BU153124,BU178097,BU182639,BX333998,BX355279,BX403169,BX403176,BX403793,BX405255,BX421645,BX422054,BX438842,BX442374,BX443111,BX446632,BX447782,BX458347,BX462640,BX462758,CB268824,CD171941,CD246485,CD655537,CF132465,CF135089,CN336457,CN336459,CN336460,CV027203,D31089,T31940,T47999,|BI763961,BU154158,|
0.0909090909090909|GT AG|BI758715,BI754114,|AB052096,AK027269,AK095966,AY358391,BC006213,BC017312,CR592046,AA853860,AI817726,AL553402,AW888223,AW963853,BE936463,BG830618,BQ717752,BQ881886,BX439049,CD674585,CN395703,CN485311,W16559,W45082,||
0.166666666666667|GT AG|AA160814,AA479704,AI831433,W92903,W92923,W37546,|AF250320,AK023114,AA398048,AY090771,BC001709,AA594280,AA927971,AI082775,AI144336,AI239732,AI523849,AI568573,AW008610,AW081538,AW976352,BE063252,BE674658,BE720331,BE741979,BF057769,BF513782,BF664458,BF939823,BI054953,BM126151,BM126445,BM352090,BM798491,BQ072981,BQ186984,BQ677477,BX341795,BX342445,CF125168,CF127567,CV416819,CV416823,|CB156624,|
0.666666666666667|GT AG|BI838594,|BQ669462,BQ671152,BU145943,||CD579296,AK023114,AY090771,BC001709,AA748061,AI823357,BE674658,BF899143,BF899192,BG476267,BG703025,BG706100,BI053732,BI259216,BI550061,BI828484,BI830982,BI832338,BI907655,BI910876,BM352090,BM352410,BM561982,BM887797,BP266386,BQ072981,BQ229492,BQ305922,BQ645469,BQ647129,BQ962057,BU839438,BU956383,BX341795,BX342445,BX364147,CA950012,CB177525,CD048574,CF125168,CF146785,CF272717,CK822380,CV025935,AU130798,BP345307,BP381834,BP285095,CN349188,BI029279,
0.0833333333333333|GT AG|CR606630,CF130924,|AF067524,AK000081,AA300538,AA421146,BC014464,AA600180,AA706511,CR600892,CR617963,CR619853,AI148964,U04819,AI620670,AI625477,AV661767,BF434370,BG910581,BI909790,BM761686,BM841600,BQ953909,CA311246,CN334953,CR744931,||
0.2|GT AG|BI753229,AL602967,AL536314,|AK000081,AA397644,BC014464,CR600892,CR617963,CR619853,U04819,AL043340,BG829844,BQ926989,BX385616,CB148088,CD107956,CN285552,F08586,||
0.4|GT AG|BM789989,BM459790,|AJ278736,BI825318,BI834228,BM312773,CN263898,||
0.0297029702970297|GT AG|AK127994,AK055593,AF469129,|AW950329,BQ003414,BE543022,AI125331,AI741862,AW304452,BX392906,AA323054,AK097627,AK131526,AA397750,BC008058,BC014270,BT007082,CR594257,AA873607,CR609425,L14283,Z15108,AI453058,AI494642,AI678071,AI760027,AI761452,AI800840,AI911788,AL535165,AL538625,AL542829,AL565387,AL565867,AL567407,AL567974,AL569498,AL572162,AL573649,AL575355,AU137225,AW005780,AW026966,BE898490,BF108674,BF346393,BF377380,BF688883,BM682181,BM695824,BM696253,BQ045087,BQ183175,BQ339231,BQ340964,BU543815,BU734096,BU736450,BX334012,BX351800,BX413839,BX434569,BX454376,CF541155,R24364,R62191,R74256,R90770,R90784,AI125662,BM055025,CK821047,BI792889,BM664518,N48478,AI803070,BQ003034,AA978255,AV752717,BU752466,BQ774245,BE300635,BG015374,AI803072,BF060902,AW081175,R71750,CN412442,AA130675,AA740692,AA770426,AI744920,AA551304,AW882607,AW882603,AI399746,AI186591,AI911000,AI191756,BM675306,AI149287,BM714533,AA426631,AI150329,||
0.4|GT AG|AL832943,AL833006,|AK124865,AI640149,AW299437,AW873989,BM669054,||AW195452,
0.454545454545455|GT AG|AK127333,BC028627,BC050076,BC015402,|AB014573,AF537130,AK124074,AY118228,BC040520,AL043313,AW027145,AW188967,AW338245,BE779125,BM717147,|AW241964,|AW241964,
0.428571428571429|GT AG|AK127333,BC028627,BC050076,|AB014573,AF537130,AK124074,AY118228,BC040520,BE779125,BG827466,||
0.25|GT AG|AK127333,BC028627,BC050076,|AB014573,AF537130,AK124074,AY118228,BC040520,BE543472,BE779125,BF204944,BG827466,R14444,R15336,Z42762,||
0.8|GT AG|BC052299,BC067359,BC080556,Y18284,|AB008047,AI052820,Y18281,Y18282,Y18283,|X98400,Y09926,|
0.333333333333333|GT AG|BC052299,BC067359,BC080556,|AB008047,AI052820,X98400,Y09926,Y18281,Y18282,Y18283,Y18284,R11261,||
0.133333333333333|GT AG|BF921191,BF921354,|L34075,U88966,AI738514,BE560852,BE835098,BF689449,BG768920,BI004382,BM148769,BM151339,BM153242,BX437773,BX476615,BX476627,CD657588,||
0.5|GT AG|BC053509,BI837287,|AL833926,AL834308,BC031692,BM920101,||
0.0357142857142857|GT AG|BX377407,BE874066,CR622933,|BQ709620,BX374105,BX443384,AL523615,H08117,AK022500,AK024020,AK095928,BC008068,CR591496,CR592183,CR603285,CR604336,CR604486,CR607498,CR610913,CR617109,CR621410,AL522410,AL523367,AL523368,AL523616,AL558650,AL560516,AL562094,BE272318,BE315338,BE733975,BE904715,BF540986,BG477721,BG762749,BG831985,BI488563,BI518713,BI755720,BI757663,BI761987,BI771022,BI822495,BI828925,BI836169,BI908414,BI910973,BI917806,BM458522,BM462203,BM543389,BM545037,BM553067,BM560885,BM723539,BM804687,BM920391,BM922582,BQ053198,BQ067861,BQ072531,BQ186839,BQ224433,BQ225309,BQ424312,BU165280,BX336813,BX362718,BX362719,BX400810,BX400811,BX401006,BX401353,BX401354,BX424194,BX427490,BX427491,CB268104,CD513300,CD519166,CD558963,CF272255,CN309419,BM887856,BX336812,CB266734,BF036421,||
0.0869565217391304|GT AG|BU581081,AA057307,AA013259,AW000858,|AA398713,AA731105,AA731125,AA775292,AA806900,AA854916,AA860766,AA908666,AA984317,AI017345,AI027136,AI083818,AI090313,Y09723,AI291748,AI444937,AI457388,AI621014,AI689879,AI864454,AI911507,AW001131,AW024066,AW297358,AW590763,AW663412,BE218159,BE669906,BF887080,BF887166,BF887167,BG392297,BG471344,BG473129,BG681994,BQ100763,BQ100779,BQ100822,BQ708198,BU191409,CK823119,CN276768,H51126,H51198,H98759,R85460,||BG818282,
0.6|GT AG|CD252014,CD358645,AV698606,|AL040901,CR589990,AL579935,BC044862,AL040902,||
0.0821917808219178|GT AG|BC028033,CN428576,CN428585,AL703484,AU280150,N40820,|AA296724,AA341470,AA341820,AA359221,AA451663,AA464838,BC015039,CR407678,CR590231,AA853444,CR597163,CR619798,CR619947,U19718,AL523613,AL553496,AL562233,AL576479,AL712483,AW580765,AW603029,AW605997,AW605998,BE062962,BE150238,BE613836,BE693985,BE812439,BE886511,BG720193,BI439019,BI766714,BI870978,BM687371,BM712871,BQ432483,BU508101,BU600509,BU601474,BU849854,BX094484,BX337965,BX417255,BX438069,BX475978,C02525,CB217175,CB218760,CB409835,CB993506,CB996644,CB996645,CB996924,CB997626,CD050031,CN428575,CN428578,CN428579,CN428581,CN428583,CN428584,CN428587,CN428588,CN428589,CN428590,CN428591,CN428592,CN428593,CV023323,H27217,N86551,W03413,W52760,||
0.0769230769230769|GT AG|AX747631,AK092618,|BE674731,AI681322,AK075316,AK123172,BC007618,CR593587,CR610302,AL522330,AL533959,AL533960,AL539351,AL565578,AL566367,BF348142,BI914312,BM671857,BM688842,BM710418,BX423599,H19101,BF935588,BX098752,AI768325,BF939845,AW157772,BU727314,||
0.010752688172043|GT AG|BX366627,CR609269,|AA029143,AA131992,AA320004,AA370548,AY656695,AY656696,BC005919,AA609109,AA643641,AA682561,CR456865,CR593348,CR596161,AA885780,CR600125,CR603279,CR605782,CR610647,CR611816,CR616360,CR622866,M22430,AI720962,AI749547,AJ708571,AL548065,AL548210,AV686079,AV687337,AV688281,AV690878,AV691515,AV692893,AV694431,AV694755,AV695300,AV695542,AV695561,AV695929,AV698272,AW055209,AW179006,AW391366,AW392662,AW393463,AW610166,AW610360,AW610375,AW820896,AW821761,AW843848,BE071861,BE934841,BF126397,BF374368,BF674954,BF677811,BF906772,BF964992,BG562803,BG564662,BG565117,BG566944,BG567053,BG567864,BG573704,BG616691,BG621542,BG898462,BG925838,BG927152,BG927759,BG928001,BI252211,BI253041,BM005810,BM662706,BM671655,BM685395,BM686160,BM690517,BM690570,BM691716,BM695558,BM704509,BM704726,BM705186,BM708748,BM987361,BP198006,BP271048,BP330751,BQ004316,BQ011250,BQ181058,BQ181089,BQ181127,BQ181159,BQ181250,BQ181269,BQ181316,BQ181347,BQ181705,BQ182317,BQ182415,BQ182722,BQ183251,BQ183493,BQ183509,BQ183760,BQ183958,BQ326534,BQ326672,BQ327014,BQ373483,BQ648623,BQ650042,BQ650118,BQ650155,BQ651334,BU531975,BU617784,BU626291,BU726008,BU728970,BU731472,BX098088,BX324739,BX324740,BX334818,BX334819,BX337201,BX337202,BX358509,BX358510,BX359934,BX366642,BX366643,BX373194,BX398145,BX399131,BX399132,BX641714,CA389364,CA407487,CA427197,CA427710,CA431796,CB132375,CB156889,CB267885,CB964042,CD608100,CD608101,CD608102,CD608103,CD608104,CD608105,CD608106,CD608107,CD608108,CD608109,CD608110,CD608111,CD608112,CD608113,CD608114,CD608115,CD676612,CN479758,CN480150,CV027534,D58694,H00742,H02725,N98328,N98569,R21194,R24705,R50467,R53758,R63131,R70570,R80611,T46945,W15554,||
0.051948051948052|GT AG|AL558862,BM724021,BX117827,CR620370,|AK057302,BC001273,AA573756,AA594063,AA594064,BC050685,BC056880,AA772112,CR592211,CR592671,CR596991,CR601378,CR602422,AA932009,CR611350,CR616589,AI133252,L41668,AI300075,AI475757,AI609366,AI660636,AI968848,AI971378,AL524529,AL527901,AL563756,AL566474,AL573485,AL574629,AL578982,AW081874,AW129910,AW269935,BE617704,BE727031,BE730385,BE732731,BE884262,BG030193,BG033962,BG107982,BG249207,BG338394,BG469497,BG574664,BG750674,BI089053,BM050324,BM671140,BM709992,BM792422,BM806722,BM849315,BQ009700,BQ277723,BQ348366,BQ675908,BQ680307,BQ681590,BQ682649,BQ684108,BU168792,BX339379,BX454152,C16620,C18716,CA306297,CA418761,CA448142,CB242094,CB305984,CD367799,CD675757,CK826530,H03926,W61085,||BM746490,AL524215,CR616462,AI817315,BI087120,BM679528,BM691383,BM721102,BU675507,BU679335,BM750083,
0.1|GT AG|AL527902,AL558862,CR601378,AL527901,BM792422,BE884262,CR620370,|AK057302,BC001273,AA594063,AA594064,BC050685,BC056880,AA772112,CR592211,CR592671,CR596991,CR602422,AA932009,CR611350,CR616589,AI133252,L41668,AI300075,AI475757,AI660636,AI971378,AL524529,AL556844,AL563756,AL566474,AL573485,AL574629,AL578982,BE617704,BE727031,BE730385,BE732731,BG030193,BG033962,BG107982,BG249207,BG338394,BG469497,BG574664,BG750674,BG878500,BI089053,BM012790,BM050324,BM671140,BM806722,BM820865,BM849315,BQ231929,BQ277723,BQ348366,BQ422786,BQ675908,BQ680307,BQ682649,BQ684108,BU168792,BU179140,BX339379,BX454152,C16620,C18716,CA306297,CA418761,CA489544,CB242094,CB305984,CD367799,CD675757,CV314383,W61085,|CR616462,AI817315,AL524215,BI087120,BM679528,BM691383,BM721102,BM746490,BM750083,BU675507,BU679335,|
0.0392156862745098|GT AG|BM312155,BI559513,|AF067730,AA167835,AF449427,AA311157,AK125834,AY150180,BC005039,BC071575,AI671789,AU130523,AU132812,AU139169,AW301727,AW601902,BE259202,BE268707,BE269920,BE295413,BE465236,BE779860,BF308149,BF683821,BF794895,BG472169,BG472234,BG705598,BG718106,BG756434,BI458522,BI597234,BI830622,BM463794,BM910977,BP241676,BQ212161,BU599405,BX100785,BX331641,BX367984,CB121082,CB996044,CD300084,CD690132,CD701149,CN346215,CN346216,CN346218,CN346220,CN346221,CN346222,CN346223,|AF047448,AF419331,AK001286,AK093226,AY007101,AY150181,BC001107,AA768497,AI568863,AU126176,AW418771,BE258785,BE281165,BE299846,BE613485,BE907505,BF218179,BF245433,BF305913,BF665061,BF670458,BF691855,BG403924,BG532282,BG622677,BG715788,BI091676,BI553459,BI758202,BI836024,BI908014,BI914058,BM544074,BM836931,BM837276,BM921276,BM928059,BQ428125,BQ431385,BQ652737,BQ929716,BQ948812,BU147379,BU928568,BX326041,BX331534,BX352678,BX363934,BX419705,BX442925,BX449936,BX499280,BX509477,CB145246,CD238852,CN349869,CN349870,CV025730,T36200,|
0.666666666666667|GT AG|BC041843,AF267856,|AA578207,CR591414,AL539447,||R80340,BC001892,BC065040,CR598998,AI082602,AI658609,AL553195,AL576262,AW195473,BG929228,BM352126,BM558184,BM905750,BM928071,BM971441,BM972826,BU633759,CA866917,CA945078,CB528576,CB528925,CK822397,BG002654,BM018972,
0.0158730158730159|GT AG|CN362950,BQ708788,|AI150793,N81106,AW450337,BQ012777,AA029781,AA033532,AA069249,AA243637,AA243756,AA258482,AA258716,BC002580,BC019267,AA577491,AA719900,AA810169,AA909434,AA926946,AI040131,AI074574,AI074837,AI075052,AI079457,AI083892,AI084082,AI086818,AI128797,D45213,AI139651,AI149070,AI188427,AI245411,AI263613,AI276199,AI291894,AI343675,AI355952,AI363178,AI421891,AI423122,AI473372,AI476812,AI497944,AI565673,AI582831,AI589657,AI695178,AI719328,AI806401,AI807007,AI809528,AI858976,AI864414,AI886869,AI936132,AI937417,AV721252,AW005040,AW172375,AW262018,AW276459,AW303536,AW628430,AW732082,AW974225,BE206979,BE267994,BE268095,BE268851,BE396586,BE407800,BE560394,BE736182,BE789498,BE858790,BF111892,BF594099,BG164173,BG291588,BG341174,BG341707,BG474737,BG479110,BG479358,BG481018,BG705897,BG714123,BI821547,BI824424,BM049916,BM544755,BM678193,BM758426,BM794397,BM824531,BM986834,BP233229,BP338502,BP363444,BP369820,BQ010582,BQ054304,BQ219353,BQ219689,BQ222030,BQ228403,BQ436075,BU193777,BU502337,BU598722,BU599781,BU902082,BX280909,CB114104,CB994394,CD627238,CD627239,CF529794,CN362949,CV027671,T79928,BG201116,H23592,AA034215,AA773061,AA862583,|AV661314,|
0.171428571428571|GT AG|AK090792,BX648412,CR749413,BC038106,BX647774,AX746618,|AF520989,AF521017,AF521018,AK093258,AK094198,AK097368,AX748018,CR590200,CR612365,CR625017,AL577976,AV745620,BE279029,BE884232,BG479824,BI670428,BI758145,BM686926,BM725081,BP216215,BP307756,BQ433078,BU184582,BU845179,BX092920,BX342902,BX364292,BX370762,BX383718,BX403402,CB145371,CD050331,CD368868,CD672392,CN371654,||
0.25|GT AG|BI019268,AW075970,CN431086,|AU140888,AW407880,AB001895,AF219114,AF231056,AF265208,AF268913,AF521670,CN431097,CN431080,BX953866,BF958072,||
0.8|GT AG|AK124218,M81768,M96067,S68616,|AA601079,AI189070,AI189072,AI347429,AI718340,||
0.222222222222222|GT AG|AK095889,BM920563,|CR591696,CR615612,CR623375,BI523694,BI821615,BI829672,BQ927627,BX341872,BX394857,|BF887119,AF251699,AK123218,AL136683,BC011579,CR590629,CR593094,AA852345,CR603097,CR603432,CR603896,CR605192,CR605732,CR607480,CR608798,CR609586,CR612028,CR615465,AI902571,AL523665,AL537455,AL544780,AL556199,BE273211,BE311582,BE383209,BE388401,BE390583,BE393719,BE729493,BE885015,BE897126,BF343451,BF980692,BG112402,BG116434,BG281357,BG336563,BG419027,BG425404,BG469897,BG676477,BG686262,BG747353,BG831502,BI199377,BI458330,BI488601,BI489828,BI553114,BI599766,BI756493,BI756854,BI757186,BI757865,BI758013,BI760627,BI770071,BI770183,BI771172,BI771529,BI818302,BI827647,BI831052,BI859484,BI910473,BM040720,BM040792,BM040952,BM047669,BM478256,BM544650,BM546082,BM547871,BM549717,BM550098,BM555815,BM739575,BM791012,BM925592,BM926608,BM987290,BP197525,BP209304,BP214423,BP218802,BP249982,BP254541,BP255688,BP257063,BP260553,BP271931,BP295238,BP298346,BP300998,BP301111,BP302391,BP346530,BQ053033,BQ054301,BQ068198,BQ108703,BQ669452,BQ673672,BQ675720,BQ716961,BQ883835,BQ917627,BQ936791,BU183928,BU541951,BU848691,BU860000,BX360346,BX375085,BX384741,BX394908,BX442507,BX444359,BX448619,BX459176,CA454827,CB989867,CB998324,CD105877,CD244737,CD633668,CD633681,CD675760,CD684991,CF126155,CN262180,CN481577,CV028597,T35782,BG323385,CB142970,Z44911,BM465930,AA304894,AA847468,CB120694,BM013159,BE158418,BM819545,CD633676,CD633677,BI871393,|
0.111111111111111|GT AG|AK097172,AK074154,AK096437,BM550100,|BM141958,AK027902,AY037157,BC009224,BC015764,BC035725,CR590979,CR604153,AL560521,AL561327,BE797025,BF663585,BF871597,BF913930,BF974299,BG481026,BG756960,BG757831,BI518479,BI823126,BI906308,BI909379,BM129773,BM546195,BM551892,BM742848,BM745141,BM805142,BM920625,BQ953055,BX356048,BX401918,CN366767,CV028970,BI908237,BE394818,||
0.0689655172413793|GT AG|AK097172,AK074154,|AK096437,BM550100,AK027902,AY037157,BC009224,BC015764,BC035725,CR590979,CR604153,BE394818,BE797025,BF663585,BF871597,BF974299,BG756960,BG757831,BM129773,BM141958,BM546195,BM551892,BM745141,BX356048,CN366767,CV028970,BG697603,BX356047,AL581957,BX337456,BG698845,||
0.148148148148148|GT AG|AK096437,BG698845,AK097172,AK074154,|AK027902,AY037157,BC009224,BC015764,BC035725,CR590979,CR604153,AL581957,BE394818,BE797025,BF663585,BF974299,BG697603,BM129773,BM141958,BM550100,BM551892,BX337456,BX356047,CN366767,CV028970,CR612838,BX342502,BX342503,AL582577,BX365692,BX401917,||
0.0769230769230769|GT AG|AK097172,AK074154,|AK096437,BG698845,AK027902,AY037157,BC009224,BC015764,BC035725,CR604153,CR612838,AL582577,BE394818,BF974299,BG697603,BM129773,BM141958,BM550100,BM551892,BX337456,BX342502,BX342503,BX356047,BX365692,BX401917,CN366767,BG673996,BI519898,|CR590979,AL581957,|
0.1|GT AG|AK097172,AK074154,BG673996,|AK027902,AK096437,AY037157,BC009224,BC015764,BC035725,CR604153,CR612838,AL582577,BE394818,BG697603,BI519898,BM551892,BX337456,BX342502,BX342503,BX356047,BX365692,BX401917,CD634487,BU685687,BM018411,BX352594,BQ773533,BU682546,BM970031,CD634488,BM729935,BQ270236,BU948488,||CR590979,AL581957,
0.133333333333333|GT AG|BG678663,BG742542,|AB167411,AF100318,CR623497,BE884273,BG681930,BG698028,BG743449,BI857365,BM810285,BQ673742,BQ893833,BQ930262,BU528275,BX360834,BX360835,CD672130,||
0.130434782608696|GT AG|CR604997,BX390616,AV653375,|AA203459,AA203577,CR456808,AV656789,AV658993,AV659692,AV708328,BG402453,BG534128,BG535944,BG537958,BG546674,BG548010,BI819044,BI819603,BI823338,BI824643,BM924811,BX110478,CB047197,CB854714,H80900,T64253,||AK075140,AY358081,AY358283,BC020731,BG539931,
0.0277777777777778|GT AG|AL557789,CR607037,|AA220214,AA380698,CR607333,D42042,U30498,U51240,AL542881,AL543840,AL545095,AL545975,AL548614,AL551158,AL551560,AL553786,AL560420,AW292225,AW402318,AW404191,AW406175,AW407263,AW407830,BE244130,BE245144,BF001471,BF663787,BF664481,BF877233,BF898815,BF974628,BG341213,BG389985,BG390368,BG393652,BG686435,BG715290,BG756181,BG938573,BI009437,BI021735,BI600267,BI752893,BI753717,BI757845,BM152276,BM503379,BM544535,BM728550,BM801122,BM909375,BP293966,BP304862,BP338836,BQ438918,BQ712018,BX343796,BX345208,BX406504,CD623214,CD623215,CD623216,CD623217,CD623218,CD623219,CD623220,CD623221,CD623222,CD623223,CD623224,CD623225,CD623226,CD623228,CK822043,||
0.013986013986014|GT AG|BX338121,AK074124,|BE872371,BQ688915,CD631341,AB050716,AF205436,AF236150,AK075398,AY358421,BC009048,BC064633,CR596614,CR601511,AL540621,AL542213,AL544063,AL544129,AL545422,AL547246,AL547841,AL548021,AL551471,AL552037,AL554175,AL558094,BE167643,BE563576,BE867026,BE867655,BE871178,BF034046,BF037985,BG249099,BG327941,BG719229,BG750073,BG752087,BG822235,BI517441,BI759371,BI818423,BI819006,BI820087,BI838936,BM006352,BM545828,BM762575,BM843021,BM918477,BM919284,BM920238,BM923842,BP260371,BP274915,BP275399,BP277328,BP320382,BP320503,BP321345,BP326908,BP351965,BP381867,BQ685543,BQ685690,BQ686337,BQ687341,BQ689896,BQ690148,BQ880944,BQ892432,BQ894064,BQ894719,BQ898421,BU148472,BU185188,BX324781,BX324831,BX335473,BX336083,BX336170,BX338315,BX338435,BX338441,BX343725,BX344366,BX345312,BX349526,BX356984,BX357199,BX357355,BX358331,BX359262,BX360104,BX360444,BX365248,BX365373,BX377414,BX377674,BX378284,BX378857,BX378911,BX380763,BX380922,BX381201,BX382613,BX382733,BX385926,BX386176,BX387607,BX395552,BX396421,BX396840,BX396847,BX397319,BX397785,BX398051,BX399570,BX402530,BX417546,BX446051,BX458435,BX458708,BX459067,CA455018,CB144359,CD172201,CD631331,CD631332,CD631333,CD631335,CD631337,CD631339,CD631342,CD676037,CF552833,CN309743,CN309744,CN309746,BM722165,CD631334,CD631340,BF837398,CD518733,CD631336,||
0.0238095238095238|GT AG|AF289569,AK074124,|BE744387,BE744532,BX458628,BI051170,AB050716,AF205436,AF236150,AK075398,AY358421,BC009048,BC064633,CR596614,CR601511,AL542213,AL547246,AL552037,AL554175,AL558094,BE872371,BE900810,BE902110,BE902304,BE903041,BF034046,BG325059,BG327902,BG385437,BG421267,BG422865,BG621045,BI517441,BM053143,BM722165,BM761000,BM842971,BM843928,BM845069,BM847376,BM918477,BM919284,BM923842,BP267252,BP268035,BQ685543,BQ688915,BQ690538,BX324831,BX335473,BX336083,BX338121,BX345312,BX357199,BX359073,BX360444,BX371990,BX377674,BX379028,BX380922,BX382613,BX386176,BX417546,BX459067,CD512246,CD518733,CD631332,CD631334,CD631336,CD631338,CD631340,CD631341,CK904020,R48402,AK027839,BE735767,BP261645,CV029863,BQ887387,BQ931452,BU543655,CD110091,BQ943619,BP381304,BG622718,BI763269,||
0.03125|GT AG|AF289569,AK074124,|BX358330,BX335472,BF930550,AB050716,AF205436,AF236150,AK027839,AK075398,AY358421,BC009048,BC064633,CR596614,CR601511,AW028639,BE735767,BE744387,BE744532,BE900810,BE902110,BE902304,BE903041,BF330555,BF734436,BF741138,BG325059,BG327902,BG385437,BG422865,BG621045,BG622718,BI051170,BI763269,BM053143,BM763831,BM918477,BM919284,BM923842,BP261645,BP267252,BP268035,BP381304,BQ368691,BQ368708,BQ685543,BQ690538,BQ887387,BQ931452,BU543655,BX337515,BX359073,BX371990,BX377673,BX380922,BX390615,BX458628,CA487392,CA488509,CD512246,CD518733,CK904020,CN309751,CV029863,H02377,BQ943619,|BM761000,BM842971,BM843928,|
0.0869565217391304|GT AG|AL702813,AK096192,|AK091016,AK095829,AK097227,AK131447,AX746730,BC007910,BC029069,CR600020,BI823442,BP203499,BP207764,BP296675,BP298580,BP304211,BP304434,BP306727,BP306843,BP336145,BP364377,BQ670660,BX281993,BX335055,CN262678,||
0.00867678958785249|GT AG|CD520820,CR616788,BF978624,BI667410,|BQ649071,BM760806,BM761611,BM762488,BM762715,BM762838,BM764312,BM842577,BM844214,BM844415,BM844737,BM844956,BM845056,BM846479,BP366956,BP210455,CF134737,BF973137,BM847080,BG501812,BF978692,BP200712,BP225426,BP330467,BP330506,BU958707,CB131696,CK002183,BP288689,CD048311,AU126600,CB135307,BM820293,CN401922,BP262961,BP274463,BP330643,CB149980,CB150251,CD696283,CN401948,BF183984,BP300767,AI879126,AU077145,AU123071,AW160831,AW160984,BP248547,CD694931,CD697884,CD698790,CD701202,CD705067,CD706499,BF690988,BU595770,AU098783,BU598802,CB106679,CB999131,CD299375,CD617504,CD689173,CF595509,CF595676,CF596271,CF597117,CR607032,BF184095,BF304436,BF574186,BF576135,BG475726,BG776295,BM788355,BX405090,CB116512,CD617505,BM837970,BM838071,BP331058,BP340094,BQ050306,CB106873,CB111083,CB112893,CB115305,CB129837,CB130805,CB133129,CB140958,AU142736,BG778102,BI223948,BM744133,BM854222,BP193405,BP204301,BP224767,BP225464,BP328787,BP364080,BU172342,BU594571,BU596096,BU596610,CB107467,CB117242,CB127508,CD102152,CD249130,CD521669,CK001502,AU142851,BF675854,BF692826,BF977179,BG497217,BG503934,BM749144,BM752620,BP291019,BU602118,BU933838,CB114480,CB136739,BF183914,BF207715,BF210733,BF211427,BF214655,BF218595,BF219095,BF242220,BF246428,BF247774,BF248168,BF541374,BF575326,BF668076,BF669080,BF673502,BF681696,BF695873,BG400538,BG427394,BG427580,BG428666,BG431282,BG483312,BG494210,BG497962,BG502202,BG504228,BG541715,BG611619,BG611887,BG616368,BG618378,BG618970,BG687271,BG687384,BG940475,BM748967,BM781730,BP264112,BP382693,BX473032,T33135,AU122813,AU123044,AU123698,AU138454,AU143298,AV762722,BF184346,BF207245,BF542146,BF667005,BF691102,BG475715,BG532989,BG611701,BG611851,BG747618,BG756720,BG830364,BI160941,BM756265,BM756609,BM766823,BM767343,BM770326,BM840903,BM851679,BP192915,BP204608,BP206543,BP225221,BP253079,BP253767,BP253783,BP296662,BP303458,BP307827,BP307930,BP309429,BP319132,BP327971,BP340176,BP369106,BP381260,BP381616,BP381841,BP871127,BU664193,CB106693,CB109714,CB109935,CB110968,CB111136,CB113589,CB114228,CB133444,CB137341,CB137546,CB151171,CB151189,CD247860,BE568427,BI333657,BI334871,BM457478,BM471405,BM842244,BU600260,CF134966,T32470,AU123912,AW162199,BE303044,BE336647,BE737731,BG290048,BI257657,BP299100,BP302219,CD247115,BE960599,BF304198,BI091693,BI223007,BM452759,BM453750,BM745798,BM750357,BM753850,BM770495,BM783247,BP256010,BQ426006,BU528253,CB128205,CB999853,T35928,AA101333,AA182417,AK130633,AI929046,BE797873,BM755264,BM790870,BP273494,BP318613,BP330783,BP339787,CN401924,BG429023,BG566325,BM697615,BM848017,BM917232,BQ654276,CF122144,CF597514,U36764,BF211238,BM818025,BM849922,BP229291,BP294240,BP307556,BP368058,BQ938136,CB106462,CB115666,CB150495,CB962715,CF595763,BP346603,CN401958,BE514509,BF028094,BG504281,CK001910,AA313530,AW838965,AW839026,BF979050,BM833548,BM844390,BP430139,BU959808,BX417494,T35636,BF541445,BG325752,BG420957,BG480958,BG765166,BQ429861,CD242137,CD640724,CN401936,CN401956,CR592343,AL545305,AV709669,BF203993,BF306876,BF307531,BF694307,BG338712,BG527868,BG615646,BG675015,BG686406,BG748905,BG774669,BI084316,BI114793,BI159865,BM008806,BM011171,BM045267,BQ436807,CR593343,CR612231,CR614021,CR617123,AL550194,BI092143,BU173472,BX421488,BX421544,BX426541,BX443539,CR622680,BG820733,BI223499,BM928827,BU196110,BX439580,CB127354,CD388409,CN401946,H84100,AA083601,BE408679,BG283705,BG823218,BI868369,BM449957,BU521469,CB113467,CN401928,CR606359,AL558774,BF242111,BG394290,BG437624,BG821092,BI116052,BI828713,BM020902,BQ643380,CN401930,AW245688,BF311555,BF975748,BG826193,BI115943,BI198465,BI198523,BM013077,CD697910,AA314582,AI000349,U39067,AW246363,AW958830,BE568375,BE866571,BE899561,BG576050,BI861314,BM459512,CB136837,F08629,T34348,Z44320,AA306891,BE253271,BE565006,BE565250,BE567154,BE569042,BE569133,BE739193,BE741122,BE794444,BE865532,BF038708,BF132691,BG422671,BG743946,BG773805,BM907271,CD617508,CD617509,AA085835,BE393486,BE512953,BE514638,BE565653,BE568616,BE960943,BF182928,BF724446,BF724455,BG490050,BG943307,BI857661,BI859159,BU164913,CF123366,CF145007,CN401935,T35743,BC000413,BC018815,BE394278,BG391489,BG576606,BG722034,BQ423897,CN482815,H13919,AA307514,BM020899,||
0.375|GT AG|AK093734,BC073915,BI820222,BI825578,BG037079,AK125095,|AI093783,AI381565,AI810146,AL548149,AL548181,AW117521,AW452098,BE047706,BE466102,BE858176,BF432487,BM977763,BU615827,CA418746,CA431789,CB054263,||
0.0147058823529412|GT AG|BM550782,BP282416,|BG341290,BG684205,BQ268147,BX383996,AV688782,AF212236,AJ427295,AK000453,BC014169,CR457237,CR593151,CR594747,CR595076,CR600346,CR604004,CR604726,CR607590,CR609775,CR611600,CR613086,CR619091,CR619499,CR621192,CR623438,AL520682,AL541484,AL544706,AL556688,AL556717,AL557348,AL558345,AL560709,AL561092,AL561443,AL583407,BE293057,BE304714,BE384524,BE384885,BE384941,BE386068,BE733852,BE869197,BE895054,BF525882,BF685594,BG106632,BG397224,BG697042,BG705327,BG720830,BG740569,BG829597,BG830130,BI258602,BI333177,BI488487,BI488720,BI752154,BI752365,BI752407,BI754686,BI761097,BI767279,BI768017,BI770185,BI772123,BI821873,BI827642,BI828211,BI830082,BI833294,BI834255,BI835355,BI838453,BI909865,BM017107,BM019933,BM468061,BM543826,BM544724,BM560280,BM560302,BM903706,BM918465,BM921026,BM922292,BM924246,BM924548,BM927590,BP197646,BP265372,BP268449,BP268889,BP272605,BP272720,BP274024,BP275257,BP296281,BP308202,BP328481,BP328531,BP366612,BP370639,BP373152,BP376601,BP379545,BQ061378,BQ067264,BQ212401,BQ722632,BQ922408,BQ949978,BU193025,BU194984,BU858085,BX400231,BX405997,BX418192,BX418193,BX420858,BX444118,CA454467,CB996915,CD628654,CD628655,CF127823,CN427348,CN427349,CN427351,CN427353,CB154829,CN427350,BX092152,W24239,BG680528,||
0.142857142857143|GT AG|AK093343,AX748065,|AK026884,BC005001,CR457364,BG333133,BG335439,BG753715,BG773596,BM044954,BQ307896,BQ326682,BQ691835,BQ934726,CB152427,CF132480,||
0.0333333333333333|GT AG|AK126963,BU685715,|BM678125,BM725489,BF434529,AA447554,AW243130,AF006386,AA393640,BC039074,BC046117,BX647913,AA987287,AI095479,AI128097,AI199425,AI927477,AI948965,AW972328,AW972332,BE045361,BE084121,BE466314,BE670723,BG706417,BI517782,BI520016,BI763341,BI823637,BI825195,BM976919,BM976940,BQ901109,BU601118,BU685187,CA308428,CA313284,CB305810,CB306135,CB321758,CB851644,CD684414,AI660309,BI520925,AI361389,AI369302,AI863621,AI923806,AA435678,AI216708,N70603,AI080255,CD557237,N69823,AA057377,N55490,AA447593,BG993817,AI265822,AI350467,AI675513,AW016860,||BP356967,BP356968,CN407999,
0.0344827586206897|GT AG|AK023285,BX647441,|AA059168,BF757467,AB007934,AB029290,AF141968,AF317696,AK023406,BC007330,BC071925,CR597314,AL138426,AL537427,AW373812,AW853469,BF061353,BF431997,BG232000,BG469175,BI769261,BM707081,BM974141,BQ344842,BQ641336,BQ650770,BQ651417,BQ894512,BQ945169,BU737394,BX420525,CB070131,CB140436,CB156957,CB164624,CD106951,CD245338,CD624157,CF780904,CN295982,CV327259,H59016,BF033749,CB051751,BX433157,BM699181,BX953568,W19076,AA352768,BE466818,W61052,BM669844,AI742725,AI658974,BF337512,BF083216,BU625288,W60910,BQ007751,BE552378,||
0.0134228187919463|GT AG|BQ894109,AK125926,|AA092470,AA095836,AA158441,AA218964,AA293382,AK091110,AA523769,AA580267,BC029969,BC065540,BC071591,AA745487,AA745823,AA757071,AA761561,AA876341,AA906016,AA938979,AA946914,AA995123,AI002469,AI004460,AI016337,AI079712,U33818,AI215867,AI219559,U75686,AI275206,AI279695,AI290918,AI343536,AI570703,AI630536,AI630696,AI635886,AI690651,AI690669,AI694096,AI803363,AI811473,AI818312,AI887575,AI950660,AI951182,AI953199,AI954016,AL044415,AL581334,AU147286,AU148461,AU153482,AU158893,AW008854,AW190072,AW193366,AW248776,AW263976,AW269849,AW440895,AW468324,AW471430,AW514958,AW630883,AW770863,AW874518,AW952067,BE164688,BE175852,BE175855,BE543375,BE622037,BE622676,BE676481,BE844045,BE857539,BE909100,BE925700,BE938274,BE938486,BE938491,BF091935,BF326203,BF439989,BF513007,BF692054,BF969134,BF978690,BF998950,BG024408,BG287006,BG390577,BI258881,BI259695,BI712515,BI712754,BI830998,BI858827,BM150010,BM685749,BM707229,BM917685,BM989141,BM989736,BQ064750,BQ216472,BQ441764,BU501748,BU536647,BU624221,BU628760,BU688476,BU733355,BU943119,BX115778,BX363405,BX363406,C02223,CA306186,CA417985,CA420213,CA437789,CA441732,CA447128,CA447766,CA950308,CA950538,CB241809,CB529162,CD367829,CK903134,CN407485,CN480847,CN485233,CR749063,D53740,H97393,H97478,N21366,N33241,N67730,R94183,R96357,T27506,T30509,T34307,W58446,W58481,Z21262,||
0.0294117647058824|GT AG|AK091110,AK125926,|AA095836,AA293382,AA308822,AA331013,BC029969,AA675896,BC065540,BC071591,U33818,U75686,AL581334,AW630883,AW952067,AW958626,AW958627,BE622037,BE622676,BE872328,BE894064,BE909100,BF669979,BF692054,BF694380,BF804868,BF811200,BF969134,BF978690,BG024408,BG108255,BG118745,BG315215,BG390577,BG423673,BG950084,BI334790,BI830998,BI858151,BI858827,BM707229,BM917685,BM989736,BP204875,BP262580,BQ064750,BQ441764,BU165738,BU501748,BU624221,BU688476,BU733355,CA417985,CA447766,CA950538,CD358199,CD367829,CK903134,CN407460,CN407464,CN407469,CN407485,CN407486,CN480847,CR746624,H98021,H98034,N31316,T27506,W03576,||
0.0625|GT AG|CN407474,AV660008,AK091110,AK125926,|AA092733,AA311932,BC029969,AA675896,BC071591,U33818,AI208483,U75686,AL581334,AW630883,AW958626,AW958627,BE747912,BE872328,BE909100,BF347974,BF669979,BF694380,BF804868,BF811200,BF969134,BG011581,BG024408,BG108255,BG118745,BG286832,BG423673,BG761844,BG768300,BG768456,BG950084,BI334790,BI830998,BI858151,BI858827,BM461567,BM917685,BP204875,BP262580,BQ055445,BQ064750,BQ433743,BQ441764,BQ643656,BU501748,CA950538,CD358199,CF146473,CK903134,CN407460,CN407464,CN407469,CN407470,CN407482,CN407483,CN407485,CN407486,CR746624,H98021,H98034,H98494,N31316,W03576,Z25226,||AA308822,BC065540,AW952067,BE894064,BM707229,BU165738,BE894365,BI257297,BG982519,T05603,
0.0384615384615385|GT AG|CB163612,CN408340,|BF984541,AA132649,AK130549,BC009408,AA805325,CR599441,CR602579,X52142,AI769593,AI905730,AL041570,AL521717,AL555005,AL577612,AW470245,BE249966,BE250030,BE265014,BE388684,BE540103,BE792508,BE797529,BE873432,BG030335,BG034458,BG122615,BG763129,BI222882,BI760965,BI868588,BM564377,BM754362,BM826175,BP234669,BQ052803,BQ351012,BQ581680,BQ678001,BQ686548,BQ688552,BQ877426,BQ878668,BU176848,BU501830,BU618886,BX325207,CA430620,CN408341,CO245268,N83259,BM051972,BG743093,||
0.666666666666667|GT AG|BC030524,CR606681,|AK096063,BQ189592,CK300434,||
0.333333333333333|GT AG|AI741336,AI741664,AW207099,|AW203993,AW206576,BC062375,AI582229,AI935302,AF109401,AF120274,AI829054,AW293171,||
0.5|GT AG|BI966244,BM021276,|BG623848,BG723867,BP358085,BX341726,||AA040668,AB037846,AF265228,AA215302,AK021605,AL136657,AL137200,AA436121,BC002855,BC008053,AI372805,AL523910,AL528110,AL529205,AL530582,AL558317,AU118071,AW957171,BE047789,BE384815,BE397686,BE407233,BE539201,BE560246,BE562335,BE741000,BE907797,BF685922,BF724094,BF765564,BF797612,BG105774,BG119332,BG256771,BG258196,BG332603,BG424338,BG699459,BG703949,BG754325,BG820217,BI045268,BI057731,BI226869,BI333585,BI335129,BI489829,BI518586,BI544865,BI759578,BI762293,BI763093,BI766527,BI767068,BI769792,BI821720,BI823722,BI827255,BI827325,BI831615,BI832500,BI907542,BI908825,BI910511,BM011882,BM264412,BM462917,BM544676,BM562038,BP195299,BP196981,BP197766,BP199247,BP200114,BP203522,BP209476,BP211456,BP230459,BP253919,BP254126,BP256621,BP301569,BP307554,BP307736,BP309621,BP310967,BP315289,BP329449,BP330733,BP346999,BP368394,BQ065922,BQ219391,BQ276425,BQ323215,BQ327867,BQ877969,BQ883426,BQ894731,BQ941710,BU147366,BU150456,BU185944,BU189133,BU507486,BU508165,BU932104,BX325320,BX334796,BX338742,BX345022,BX353539,BX362467,BX363395,BX363730,BX363858,BX402005,BX440136,BX462427,CA488401,CA841206,CA842195,CA843639,CB155076,CB156183,CB961739,CF131098,CN390878,CN390880,F11212,H05237,H18710,H52017,R20592,R52744,R88938,T09413,Z45180,
0.0422535211267606|GT AG|AK124790,AK124639,AK001459,|BG959496,BF838752,AA132626,AK025744,AK056424,AA312101,BC034221,BC073835,CR604881,CR609124,CR618869,AL530671,AW664038,BE266978,BE280423,BE740702,BE742294,BE743153,BE905288,BF884369,BF884414,BF970497,BF981366,BF991171,BG740320,BG750800,BG773834,BG956485,BG957252,BG959487,BG959495,BI223490,BI766670,BI768029,BI828408,BI830989,BI918393,BM055342,BM476121,BM709302,BM738599,BM739581,BM747940,BM783546,BM783676,BM793448,BM801582,BM804293,BM826428,BM917230,BP209098,BQ368357,BQ673859,BU154020,BU196522,BX341033,BX360392,BX380337,BX461305,CN388987,CN388989,CR740076,H30782,R09860,T69055,T85433,W67169,W78776,CD674990,CD675592,AA309754,||
0.5|GT AG|AI038209,AI829767,AA281755,AA443261,|AK056150,BG766202,AA418038,AI191475,AI819357,AW664043,BF732969,AI290126,||
0.0171232876712329|GT AG|BF840073,BF840653,BF840655,BX427244,BF840079,|BX647308,BF925358,BF840072,BF840074,BF924863,BF925343,BF925344,BF925357,BF925360,AW879686,AW301034,AA779264,AI675097,M78097,CR736268,AA025430,AI739167,AI540208,AA449096,N65956,AA025429,AA781259,BF925327,AA127880,AA143145,AA652350,AA774556,AA844429,AA903774,AI086148,AI206230,AW083594,BI040736,BI055178,BU740113,R95921,T51971,AA083338,AA099314,AA127930,AF104421,AF104422,AF104423,AF104424,AF104425,AF104426,AF104427,AF104428,AF104429,AF104430,AF104431,AF104432,AF104433,AF104434,AF104435,AF104436,AF104437,AF104438,AF104439,AF104440,AA157681,AA417073,BC001778,AA534644,AA605104,AA610302,AA640537,AA651607,AA654434,AA700066,AA723555,BT006737,AA772425,AA772995,AA775478,AA781768,AA788976,CR456976,CR542057,AA843366,CR595045,CR595230,AA861487,CR599631,CR600525,AA972495,CR612288,AA995944,AI003541,AI015538,CR616226,AI031682,AI039578,AI042316,CR619530,AI084585,AI086927,AI088163,AI088440,AI093011,AI141268,M14016,AI186995,AI188680,AI188690,AI188880,AI199646,AI203877,AI272083,AI307327,AI336051,AI346343,AI347140,AI373367,AI439583,AI469196,AI492594,AI500580,AI565710,AI627526,AI634018,AI635904,AI659029,AI680154,AI682535,AI685835,AI695107,AI697694,AI738950,AI758394,AI758926,AI765283,AI765335,AI765622,AI769610,AI800269,AI917394,AI927593,AI951769,AI970089,AI985523,AL543735,AL543771,AL546986,AL548063,AL568418,AL572116,AL572876,AV755291,AV755424,AW005903,AW025180,AW026759,AW139063,AW438619,AW467728,AW673038,AW771592,BE205905,BE220002,BE222330,BE327381,BE348387,BE620860,BE673338,BE857076,BE857748,BF000538,BF062655,BF338941,BF446499,BF593108,BF840076,BF924837,BF924850,BF924858,BF924866,BF925339,BF972632,BG056558,BG674772,BG687630,BG749186,BG749452,BG998591,BI259567,BI522135,BI757474,BI771925,BM051051,BM510149,BM665617,BM666197,BM711805,BM825298,BM972044,BM974241,BM984977,BM989509,BP251377,BQ005799,BQ008745,BQ013547,BQ019471,BQ020766,BQ063034,BQ928208,BQ946139,BU147408,BU157107,BU190322,BU509150,BU629784,BU678308,BU679650,BU681360,BU683982,BU688766,BU732571,BU732946,BU738202,BX355899,BX405637,BX414364,BX422473,CA307041,CA309130,CA416419,CA440435,CA444301,CA444653,CA449144,CA841810,CB047490,CB048702,CB048703,CB163578,CB305551,CD048352,CD368597,CD369185,CD370150,CD743018,CF528320,CN335943,CN478981,CV426193,N92466,N94216,T54171,W44602,W44621,W67998,W90734,AA157763,AA047699,AV758251,H97763,W31560,CV364338,AV757301,AV757468,BF925352,AI823891,AA687423,AA037008,N36983,AA929038,AI669963,AI969863,AI972403,AW135376,AW135451,AI913560,AI632260,AI968276,AI979244,AW003095,AA649824,AA484526,BE773439,BE773441,BE773443,BE773445,BE773446,BE773450,BE773452,BE773456,AW205733,BF840053,AI088164,AA484534,|BI040527,BI055206,|AI307259,AI334977,
0.0985915492957746|GT AG|AL554197,BX463363,BM925911,BI753934,BX411472,AL539243,BX406133,|AB032920,AB032921,AB032922,AB032923,AB032924,AB032925,AB032926,AB032927,AB032928,AB032929,BC003178,CR589986,CR601333,CR617363,AL560568,BE254042,BE336787,BE746742,BE794661,BE899016,BF974701,BG106259,BG177663,BG470140,BG761186,BI521508,BI752861,BI755522,BI769754,BI818417,BI818560,BI819392,BI907875,BM457425,BM462260,BM479627,BM549153,BM561672,BM745229,BM759737,BM769562,BM830888,BM835966,BM836208,BM836355,BM921263,BM925099,BM925133,BM926983,BP281407,BQ070783,BQ084253,BQ228954,BQ427709,BQ642434,BQ685409,BQ685480,BQ686151,BQ890365,BU856530,BU948961,BX339293,BX362202,BX367285,BX401779,BX415193,CN356603,CN356604,CR735412,CV026070,CV344732,||BG337637,BI771114,BM693194,
0.166666666666667|GT AG|BI819392,AL554197,BX463363,BM925911,BI768185,BX411472,AL539243,BI755522,BX406133,BI818716,|AB032920,AB032921,AB032922,AB032923,AB032924,AB032925,AB032926,AB032927,AB032928,AB032929,BC003178,CR589986,CR601333,AL560568,BE254042,BE336787,BE746742,BE794661,BE899016,BF974701,BG106259,BG177663,BG470140,BG761186,BI521508,BI752861,BI769754,BI818417,BI818560,BI907875,BM457425,BM462260,BM479627,BM549153,BM561672,BM720640,BM921263,BM925099,BM925133,BM926983,BP281407,BQ228954,BQ427709,BQ642434,BQ685409,BQ685480,BQ686151,BQ718395,BQ890365,BU856530,BU948961,BX339293,BX367285,BX401779,BX415193,CN356603,CN356604,CR735412,CV026070,CV344732,||CR617363,BX362202,
0.119402985074627|GT AG|BI819392,AL554197,BX463363,BM925911,BX411472,BI755522,BI818716,BF886708,|AB032920,AB032921,AB032922,AB032923,AB032924,AB032925,AB032926,AB032927,AB032928,AB032929,BC003178,CR589986,CR601333,AL539243,AL560568,AW651674,AW950856,BE254042,BE336787,BE746742,BE794661,BE899016,BF798843,BF974701,BG106259,BG177663,BG470140,BG761186,BI521508,BI752861,BI768185,BI769754,BI771849,BI818417,BI818560,BI907875,BM457425,BM462260,BM479627,BM549153,BM561672,BM720640,BM921263,BM925099,BM925133,BM926983,BP281407,BQ228954,BQ427709,BQ642434,BQ685409,BQ685480,BQ686151,BQ718395,BQ890365,BU856530,BU948961,BX339293,BX367285,BX401779,BX406133,BX415193,CN356603,CN356604,CR735412,CV026070,CV344732,|CR617363,BI771114,BX362202,|
0.0487804878048781|GT AG|AK055301,CR749700,|AB057356,AF250859,AK000284,AK022727,AK056186,AA422183,AY358592,BC001471,AL539239,AU125820,AV648611,BE394822,BE514702,BE907410,BF807639,BF807641,BG178565,BG255169,BG702625,BI223283,BI821424,BI821500,BI868740,BM468135,BM782149,BM789870,BM795304,BM800818,BM839844,BP268092,BP268310,BP298814,BP321076,BQ963019,BU147177,BU188011,BU543388,CA455154,CF552698,CN427212,CO247755,||
0.0489130434782609|GT AG|BG771221,BE867929,BI224427,AW959638,BQ720631,BG165820,BE798685,BE799909,BI829336,|AA100852,AF054838,AF065388,AF133425,AA161042,AA224847,BC000695,BC007290,BC013404,AW392499,BE076086,BE206760,BE249898,BE293056,BE293578,BE304713,BE385882,BE513037,BE513209,BE513233,BE563828,BE617469,BE743762,BE867966,BE870426,BE870864,BE871223,BE871436,BE927147,BF029172,BF211307,BF671012,BF674571,BF676429,BF676769,BF677720,BF678100,BF679458,BG248754,BG261129,BG291156,BG386970,BG387023,BG399519,BG400202,BG401794,BG426472,BG427439,BG427794,BG428609,BG429036,BG430374,BG430775,BG431210,BG432264,BG433248,BG433310,BG468318,BG468790,BG475017,BG483498,BG534550,BG535665,BG536266,BG547187,BG821537,BG821793,BG822535,BG822602,BI761582,BI762470,BI765733,BI768019,BI772628,BI820155,BI822032,BI822096,BI824984,BI826393,BI826723,BI829830,BI831411,BM543901,BM819683,BM819685,BM819701,BM819711,BM819724,BM819747,BM819756,BM819946,BM828457,BM836692,BM851922,BM908049,BP223466,BP254783,BP255135,BP260638,BP260782,BP260827,BP261111,BP261193,BP261619,BP261669,BP261808,BP262132,BP262322,BP262395,BP262643,BP262874,BP263144,BP263253,BP263326,BP263686,BP263741,BP263856,BP264209,BP276736,BP276804,BP330600,BP330653,BP330738,BP330807,BP331321,BP342136,BU945481,BX480177,CA454232,CA454233,CA489369,CB128639,CB130238,CB161656,CB216655,CB955927,CB956640,CB958766,CB958915,CB986245,CB986576,CD621067,CD621068,CD683559,CD684761,CD690125,CD691226,CD691810,CD691938,CD692176,CD692182,CD695683,CD695961,CD698114,CD698393,CD698558,CD699899,CD700012,CD701069,CD701289,CD701860,CD702181,CD704042,CD704563,CD707306,CD709223,CD709647,CD709776,CF595432,CV027104,H64488,BI763537,BE694924,BM799199,BF843761,AW135391,BP262233,BF675536,AA113841,BF095290,BI193294,BF767427,AA420727,AA468030,|BM563932,|BM833257,BP262531,
0.0277777777777778|GT AG|BE939608,BF093842,|AJ709367,AA181352,AA315167,AA448150,AI869280,AJ707302,AW951759,BE312467,BE409754,BE515277,BE697121,BE697128,BE729053,BE877422,BE939366,BF026394,BF973288,BG178703,BG739887,BI546530,BI546614,BI548467,BI561295,BI869222,BM009125,BM468561,BM554496,BM765268,BM824972,BM828355,BM852180,BM971090,BM971919,BM993664,BP328501,BP366403,BQ270068,BQ286726,BQ307063,BQ307075,BQ307088,BQ307102,BU076786,BU077122,BU631585,BU928249,CA430671,CA776884,CA777167,CB108643,CB117738,CB851266,CB995662,CB996000,CB996869,CD520602,CK825881,T86002,W24397,BM511802,BM730152,AA058525,AI042321,AW513129,AI816249,AA508863,AW514216,AA084480,AI984517,AI336883,F29053,AA448007,AA844201,||AA026394,AA047332,AA047333,AA082832,AA090865,AA093070,AA305795,AA315135,AA320204,AA349148,AA365505,AA373789,BC001426,AA465517,BC001934,AA484511,AA492272,AA525200,AA526171,AA526497,BC015177,AA568387,AA573675,AA573686,AA574008,AA602119,AA602974,AA609288,AA639915,AA642788,AA725287,AA737308,BT007070,AA829129,AA843941,AA845331,AA872663,AA877563,AA885755,AA894481,CR601608,AA928994,AA934574,CR608037,AA976783,AA977031,AA983392,CR614090,AI066500,AI074219,AI079769,AI093521,CR625946,AI097353,AI144433,AI150785,AI151192,M36647,AI187012,AI187043,AI189510,AI191408,AI201886,Y00764,AI279463,AI281422,AI302844,AI313204,AI338326,AI417313,AI440105,AI568272,AI580262,AI626036,AI718967,AI720008,AI926973,AI934901,AJ573313,AJ708557,AJ709452,AJ709638,AJ712238,AJ714925,AL038871,AL583587,AU099516,AU122825,AU122918,AU159719,AV645751,AV712368,AV714599,AV742989,AV744514,AV757870,AV758831,AW071223,AW078808,AW084218,AW088372,AW102799,AW102964,AW192600,AW731911,AW768247,AW800310,AW804011,AW955528,AW970026,AW970035,BE070317,BE174216,BE206770,BE250832,BE252445,BE252941,BE259316,BE270062,BE274216,BE274738,BE275317,BE278145,BE279378,BE279614,BE280265,BE298305,BE314818,BE336619,BE384271,BE385906,BE407862,BE514138,BE537552,BE621249,BE621639,BE719070,BE731365,BE733706,BE735322,BE746297,BE795222,BE878700,BE880623,BE880657,BE885135,BE906981,BF025668,BF025789,BF035862,BF037764,BF082865,BF125263,BF125305,BF184184,BF184324,BF207675,BF209680,BF210261,BF210737,BF211261,BF212130,BF215823,BF218574,BF238782,BF239254,BF240021,BF245202,BF247001,BF248255,BF314551,BF446895,BF673800,BF676601,BF686583,BF689799,BF690188,BF726456,BF792623,BF890754,BF910923,BF910925,BF940090,BF940764,BF949657,BF949692,BF978001,BF982252,BF982387,BF983625,BG033879,BG035931,BG104162,BG104416,BG107033,BG116305,BG179454,BG284224,BG286607,BG336484,BG340096,BG394339,BG395325,BG396755,BG421846,BG423012,BG472687,BG476568,BG477945,BG496019,BG529490,BG683365,BG683991,BG702134,BG706027,BG707464,BG707837,BG708152,BG709557,BG763400,BG775115,BG775711,BG777663,BG777896,BG825994,BG940550,BG941458,BG941552,BG943795,BG944027,BG944045,BG944315,BG944649,BI021847,BI021849,BI333212,BI438413,BI598965,BI600338,BI763013,BI823809,BI857065,BI859677,BI861107,BI862065,BI862150,BI869719,BM009027,BM013701,BM013790,BM014987,BM544680,BM550475,BM559382,BM560671,BM674377,BM678763,BM681063,BM682561,BM708743,BM716744,BM717646,BM726129,BM727071,BM728127,BM737596,BM746652,BM747676,BM757760,BM760333,BM760563,BM782142,BM784773,BM785179,BM787256,BM792133,BM797634,BM798431,BM809148,BM823717,BM824373,BM824953,BM826211,BM826679,BM826852,BM833101,BM833160,BM834488,BM839071,BM841459,BM855303,BM910751,BM972141,BM989654,BM991502,BM996756,BP206783,BP211599,BP213390,BP262596,BP289108,BP367148,BQ028026,BQ056784,BQ065841,BQ084293,BQ216872,BQ217978,BQ220358,BQ276973,BQ307051,BQ334076,BQ375455,BQ375457,BQ423882,BQ430860,BQ436600,BQ438693,BQ639524,BQ651795,BQ651811,BQ954990,BU078406,BU146389,BU173998,BU502353,BU532679,BU534924,BU535103,BU537139,BU537524,BU537674,BU540290,BU553755,BU565712,BU566106,BU566914,BU587969,BU594713,BU594725,BU595325,BU597023,BU597373,BU601293,BU602178,BU602496,BU603038,BU603098,BU739208,BU740911,BU854020,BU858917,BU861069,BU861078,BU861168,BU927974,BU940273,BU942570,BU945378,BU953469,BU953520,BU955010,BX108131,BX283503,BX330213,BX342904,BX342905,BX357996,BX357997,BX358059,BX373357,CA308258,CA313503,CA337599,CA843067,CA843191,CA843820,CA843945,CB106364,CB107701,CB107839,CB109172,CB109396,CB109992,CB111621,CB112956,CB117881,CB119205,CB122568,CB125038,CB131577,CB133255,CB133290,CB133551,CB133576,CB133715,CB135127,CB135321,CB135946,CB136602,CB136919,CB137073,CB137083,CB137185,CB137209,CB137290,CB137900,CB138065,CB138634,CB138907,CB139323,CB139490,CB158343,CB160722,CB163425,CB993360,CB994531,CD104551,CD174227,CD175850,CD251395,CD251498,CD384913,CD512535,CD678991,CD679140,CD694792,CF124095,CF129152,CF129675,CF995505,CK024111,CN295439,CN295440,CN295441,CN295442,CN295443,CN295444,CN295445,CN295446,CN295447,CN295448,CN295449,CN295450,CN295451,CN295452,CN295453,CN295454,CN295456,CN295457,CN295458,CN295459,CN295460,CN481070,CN484631,CV023756,F25014,F25830,F26209,F27365,F32882,H20456,H49315,H50444,H93685,H97078,N45385,N75412,N77808,N85440,N88030,N88037,N88105,N94010,N94451,N98860,R77045,T51767,W03821,W05113,W15307,W16766,W30797,W39735,W70094,
0.0652173913043478|GT AG|CD519642,BG696001,CB164723,|AF258590,AK001810,AA325056,AA405831,AA422102,BC038389,BC040480,BC044574,BC051887,CR614256,AU134617,AW027617,AW167655,BF001545,BF673582,BG479807,BG743057,BG749464,BI488516,BI544513,BI670239,BI760998,BI870480,BM680401,BM707068,BM795943,BP327548,BP330948,BU535480,BU538494,BU785816,BU860518,BX283786,BX356506,BX437114,CA449815,CA450358,CB158778,CB160603,CB161597,CB270603,CB305366,CF127686,CN426833,T71152,W91943,||AW959532,BM503820,
0.00384615384615385|GT AG|BX537618,BX537619,|CN364791,CB153793,BF696498,AA092675,AA164662,AA262059,AA279352,AA377308,BC005911,CR594806,CR595480,CR612478,CR618704,CR620432,M55421,M75883,M75884,S52450,AI792663,AL519777,AL554711,AL556285,AL702712,AV645560,AV661710,AV682056,AV682568,AV686474,AV694706,AV701610,AV702917,AV703516,AV709586,AV712203,AV713488,AV715510,AV716770,AV733713,AV753622,AV754661,AW801665,AW945150,AW951433,AW951443,BE092083,BE092529,BE379854,BE379994,BE563980,BE564059,BE564260,BE564267,BE564381,BE564790,BE564938,BE565128,BE565251,BE565411,BE565521,BE565760,BE566476,BE566543,BE566671,BE566783,BE566792,BE567152,BE567170,BE567181,BE567453,BE567486,BE567947,BE568046,BE568303,BE568453,BE568647,BE569120,BE613578,BE737853,BE737933,BE738866,BE739211,BE748196,BE865607,BE865722,BE865959,BE866427,BE866482,BE866766,BE866770,BE888930,BE891107,BE894734,BF027768,BF027771,BF027822,BF027899,BF027903,BF028276,BF028325,BF028354,BF028414,BF028889,BF029948,BF030569,BF031233,BF031585,BF084934,BF104139,BF106388,BF126559,BF129933,BF130109,BF130190,BF130481,BF130794,BF131281,BF132373,BF132654,BF132970,BF184154,BF184601,BF184775,BF184828,BF185285,BF185494,BF185851,BF207736,BF207910,BF208018,BF208035,BF208036,BF208082,BF208567,BF208571,BF209360,BF210126,BF210288,BF211694,BF211867,BF212540,BF213436,BF214498,BF215403,BF215863,BF215964,BF215991,BF216464,BF216647,BF216804,BF216992,BF217139,BF217667,BF217918,BF218930,BF219260,BF238428,BF238659,BF238751,BF240158,BF240587,BF240786,BF241250,BF241255,BF241349,BF241470,BF242084,BF242336,BF243087,BF243097,BF243574,BF244480,BF244933,BF244979,BF245602,BF245642,BF245823,BF246451,BF246614,BF345764,BF381752,BF526241,BF526314,BF541170,BF541787,BF571626,BF573380,BF573467,BF573637,BF574615,BF576577,BF664852,BF665057,BF667402,BF667685,BF668206,BF669780,BF672181,BF673382,BF674600,BF674710,BF677614,BF678740,BF678997,BF679855,BF687521,BF687948,BF690736,BF692000,BF692661,BF694308,BF694642,BF695558,BF696210,BF697705,BF698249,BF699018,BF700432,BF701572,BF790351,BF976818,BF977284,BF977593,BF977653,BF977706,BF978406,BG029376,BG031305,BG031461,BG031755,BG170179,BG180756,BG259785,BG289606,BG392298,BG399114,BG399560,BG399573,BG399723,BG400417,BG400437,BG400497,BG401079,BG402099,BG402537,BG426015,BG427108,BG427323,BG427509,BG427778,BG428876,BG429388,BG429449,BG429648,BG429654,BG429764,BG430973,BG430994,BG432578,BG432793,BG432959,BG433374,BG435966,BG482622,BG483316,BG484575,BG493290,BG494114,BG494317,BG494780,BG495688,BG496738,BG497021,BG497626,BG497782,BG498330,BG499587,BG500107,BG500593,BG501873,BG502198,BG502667,BG503099,BG503121,BG503134,BG503443,BG504141,BG504188,BG504213,BG504271,BG504445,BG504661,BG504840,BG505452,BG526984,BG527019,BG527468,BG528802,BG529232,BG529295,BG529324,BG529937,BG530209,BG530270,BG530354,BG530520,BG531029,BG531045,BG531524,BG531579,BG531708,BG532184,BG533170,BG533773,BG533824,BG535074,BG537419,BG538185,BG538824,BG541549,BG547434,BG548011,BG548399,BG548499,BG564775,BG565530,BG568738,BG569002,BG570214,BG611778,BG611924,BG611932,BG612126,BG612253,BG612410,BG612815,BG612990,BG613104,BG613955,BG614245,BG614302,BG614516,BG614760,BG614816,BG614842,BG614852,BG615200,BG615689,BG615861,BG616411,BG618079,BG618762,BG622751,BG656148,BG674811,BG675184,BG697420,BG701256,BG706793,BG708198,BG709524,BG715918,BG741849,BG770896,BG771447,BG776373,BG779048,BG779556,BG779601,BG779723,BG779729,BG780014,BI458985,BI544848,BI553978,BI597113,BI598716,BI603637,BI669392,BI669399,BI670038,BI670105,BI711795,BI754973,BI759307,BI764297,BI861274,BI907121,BM271945,BM452688,BM464895,BM475632,BM477622,BM503792,BM548560,BM729962,BM770759,BM770865,BM770892,BM838090,BM847845,BM923236,BP195959,BP208574,BP209645,BP225877,BP226302,BP232445,BP257672,BP261039,BP262554,BP275444,BP288794,BP291528,BP300741,BP308474,BP313079,BP313127,BP331439,BP332351,BP361422,BP382332,BQ188172,BQ226132,BQ429915,BQ435732,BQ549108,BQ549813,BQ877242,BU146544,BU153360,BU182453,BU568501,BU568823,BU569276,BU570894,BU571143,BU571179,BU658595,BU658596,BU789744,BU928612,BU928806,BU929003,BU932138,BU945287,BU952200,BX284055,BX335047,BX357172,BX433336,CA390761,CA407896,CA428764,CA502747,CA867670,CB069514,CB115250,CB115971,CB146315,CB163317,CB164520,CB955698,CB956592,CB960430,CB961949,CB962948,CB962998,CD103355,CD105340,CD107375,CD108605,CD110126,CD237797,CD298670,CD299008,CD357660,CD517137,CD686612,CD688239,CD691052,CD691712,CD705094,CF455818,CF455857,CF597233,CF597271,CN364792,CN364793,CN364795,CN364796,CN364797,CN364799,CN364800,CN364801,CN364802,CV030031,F01035,H66258,N40832,R61157,BG566249,CD512185,AV684459,AV686679,AV686723,AV687605,AV692105,BU570465,AA336795,AA337583,AL551280,N25419,BQ301168,BG741679,AV723513,BU198180,BE568296,AW166978,BF129904,BG567417,||
0.666666666666667|GT AG|AK128221,W78909,|AK127008,AL832492,AL040476,||AK130047,BC028620,BC029191,BX648088,CR749830,AL042707,AL042708,AL042796,AL043872,AL046661,BE838901,BI831013,BX281957,H12024,Z43191,
0.285714285714286|GT AG|BX118356,CR746114,|CN362542,AF044923,BC011621,BG944253,CB957508,CN362545,H40247,||
0.0344827586206897|GT AG|BI823419,BI823345,|BU186484,AL573439,BC011757,CR608507,CR609553,CR612467,CR612719,CR613302,CR623510,M60974,AL532173,AL536278,AL543195,AL549118,AL561499,AL582687,AW409595,BE270418,BE295218,BF726513,BF726748,BF726789,BG250120,BG286387,BG426967,BG575117,BG897095,BG929266,BI522580,BI600883,BI602632,BI791780,BM710560,BM919640,BP336017,BP374942,BQ923375,BU159430,BU508743,BX440645,BX463827,CA868071,CB045464,CB216147,CD244685,CD674877,CN429945,CV028376,BG944690,AL569823,BX090426,W24267,BG473446,BX463826,BE252585,BM700723,AL564303,BG927798,||BG545949,
0.166666666666667|GT AG|AL832279,BP380375,BM997801,|BX640645,BG925883,CN419335,CN419340,BP274941,AW016473,AA909750,AI306386,CA440587,CN480511,H58780,BM264623,BX456552,CD557522,CF594313,AA031633,BQ016820,BX479663,||AA069016,BC002784,BC009840,BC017359,BC022815,BC032727,BC040436,AA864732,M74002,AU125463,AU128045,AU128390,AU128917,AU130539,AU131095,AU131222,AU131918,AU280315,AW062692,AW402452,AW500533,AW503704,BE386650,BE567847,BE730696,BE878399,BE887320,BG117113,BG168981,BG472487,BG476075,BG499167,BG575182,BG677877,BG706844,BG720849,BG944186,BI225468,BI463866,BI600298,BI602021,BI670318,BM454998,BM463716,BM467755,BM551607,BM787892,BM792855,BM793073,BM817511,BP222467,BP244566,BP284706,BP288925,BP319017,BP336680,BP343810,BP366034,BQ777665,BQ777968,BU170698,BU628868,BU659218,BU930870,BX439248,CA313349,CA407098,CA944821,CB108977,CB113200,CB994634,CB996573,CN338093,CN338095,CN425363,CN425364,CN425366,CN425368,CN425370,CN425372,CN425374,CN425375,
0.125|GT AG|BX649061,AK123469,|AA035179,AA099529,AA333889,AA442814,AV703039,BF212855,BF243308,BF243612,BF382032,BF541625,BG163759,BG566725,BG568331,BX097794,CA395829,W76113,||BM315099,
0.285714285714286|GT AG|AK128861,BG427261,|BC035873,BQ319007,CA390791,CB131616,CN286030,BG940503,BI089178,|AA001469,AA133230,AA150365,AA150382,BC020790,CR456941,CR594245,AA985234,U49245,X98001,Y08201,AI342807,AL552269,AL575614,AL582078,AW601744,AW883832,AW962878,BE547779,BE566655,BE619345,BE779196,BE787145,BE789448,BE877768,BF104165,BF183873,BF209881,BF216183,BF217584,BF570882,BF574530,BF667715,BF668490,BF668878,BF675180,BF678118,BF691139,BF697652,BG029175,BG033549,BG112670,BG116133,BG389990,BG392715,BG435478,BG527085,BG529768,BG532217,BG545613,BG654982,BG708342,BI091345,BI093617,BI520446,BI552480,BI603121,BI603584,BI712610,BI755898,BI762094,BM128098,BM142114,BM456849,BM471161,BM504996,BM557265,BP247842,BP364620,BP374651,BQ214973,BQ441341,BU160784,BU164424,BU173772,BU603307,BU947845,BX282140,CA406426,CB069416,CB114515,CB145225,CB162908,CB957818,CB957943,CD105336,CD238901,CD384984,CD677394,CD724239,CK820833,CN286016,CN286018,CN286021,CN286022,CN286023,CN286024,CN286025,CN286028,CN286029,H12240,BU633223,BM853459,W90238,BI763708,AA235181,|AW963764,
0.2|GT AG|AK128861,BM771264,|BG427261,BU196706,BC035873,AW963764,BG940503,BI089178,CA390791,CB131616,CN286030,BG927142,||
0.75|GT AG|AK127535,AK057954,BF701545,AV702076,BG205495,BF670892,|AF114264,BF574910,BF672320,BF672966,AA247376,BF575171,F30780,F31719,||
0.133333333333333|GT AG|BE694886,BI551380,|AB023140,AK001710,AK093173,AL133046,AX747972,AY367055,BC033637,BC035580,BC064389,CR613292,AU133150,BE960932,BX372332,CB159291,CN361980,||
0.285714285714286|GT AG|BC064692,AW972047,|BX537375,BM673172,CB115569,CB989038,CB990799,CB991026,CN403754,|BX393162,|
0.0111731843575419|GT AG|AX748275,AK093718,|BQ350836,BP205257,BQ324273,AL547790,BI092310,BQ346242,BU533878,CA430381,CB128804,W40444,BC000716,BC009390,CR591384,CR591587,CR593255,CR598649,CR598859,CR600592,CR600786,CR602844,CR606223,CR614273,CR615635,CR616169,CR620540,CR622656,CR623378,CR625256,CR625421,CR626109,D49914,X91257,AL514659,AL516437,AL517118,AL518518,AL538396,AL540816,AL549819,AL566740,AL567926,AL568117,AL569742,AL571795,AL571945,AL572282,AL572871,AL573323,AL573926,AL579709,AL581217,AL581976,AV729097,AW975179,BE261466,BE273203,BE275092,BE278026,BE297315,BE730773,BE743213,BE778927,BE872117,BE877546,BE882709,BE898740,BF032212,BF219278,BG105512,BG120317,BG178866,BG481455,BG529719,BG531268,BG576894,BG741021,BG744941,BG774381,BI092856,BI261712,BI261796,BI333775,BI334973,BI824870,BM014504,BM451225,BM456035,BM551825,BM808096,BM809449,BM824584,BM850614,BM888300,BM915284,BM991699,BP246761,BP313373,BP330983,BQ066731,BQ215862,BQ324380,BQ330417,BQ330720,BQ333260,BQ333311,BQ339300,BQ339301,BQ339306,BQ344535,BQ349111,BQ350048,BQ366322,BQ423299,BQ640201,BQ881953,BQ923709,BQ929167,BQ940725,BQ940796,BU194100,BU502742,BU552554,BU665526,BU845357,BU860108,BU860580,BX343859,BX366865,BX414060,BX454844,CB116890,CB119923,CB157332,CB164063,CD106029,CD518605,CD622842,CD622843,CD622844,CF131846,CF596132,CN345662,CN345665,CN345667,CN345676,CN345678,CN345679,CN345680,CN345686,CN345694,CV342577,CV380365,R82707,AV749388,BU849285,BU609203,CV428383,BE617824,BE299486,T57742,BE299580,BQ330881,BX454071,AA297649,W30767,BQ324906,CV371174,AV752041,BI262249,CV337947,W26586,AI042174,BQ353488,BQ324122,BU608771,BE539538,BM988541,CA417308,BP206962,|CR594119,|
0.2|GT AG|AK127745,AK127086,|CN260383,AF234887,AK124727,D87469,AU116945,BX409741,BX409742,BX110290,R60111,AL120631,||
0.0952380952380952|GT AG|AK125820,AK127250,|BE840133,BC058881,AA815279,L02321,AI797367,BF954767,BG990715,BI002297,BI544567,BI772354,BI822667,BI824480,BM546789,BM691151,BM700384,BM805585,BQ329387,BQ719482,AW950841,BU738039,BF726657,||
0.0869565217391304|GT AG|AL133598,CN354910,|AA303940,AF106019,AF155803,AF171063,AK001506,AA447302,BC011556,BC031062,BC034953,CR617207,AL560757,BE886471,BE893043,BG286474,BG682883,BP306307,BX350564,BX399986,BX644627,CN354912,CN354914,CD639120,CN354913,||
0.0869565217391304|GT AG|AI902383,BE825978,AL832805,AK074174,AA411966,AI027777,|AI986035,AA034305,AB046851,AA295920,AK057353,AL833353,AA470016,BC002548,BC004499,AA491113,BC009312,BC025339,BX647787,AI093592,AI628843,AI752781,AI926603,AL580094,AV718913,AW167099,AW959274,BE543595,BF810819,BF970702,BG287813,BI161182,BM907578,BM917628,BP304072,BQ017855,BQ019167,BQ217899,BQ899264,BU616359,BU621223,BU623853,BU631169,BX099702,BX359458,BX406530,BX454344,BX642429,CB122686,CD365872,CD676182,CN353694,CO248446,H30472,R27103,R70436,R72510,W38450,W69345,W67475,AA533814,AA860421,AA865403,AI313500,AA412294,AA782005,AA552310,AA617710,AA431234,BM145381,AA514353,BF914312,BQ027497,W69267,AA922534,||
0.4|GT AG|CN428748,CN428758,|AK092766,AX747716,BE300465,BF205202,BP231728,||AA134726,AF201945,AA297467,AA297990,AA302922,AA308969,AA308970,AK075353,AK075369,AK075479,AK075544,AY358954,AY464015,BC009920,CR593069,CR595134,CR596335,CR597657,CR598507,CR599952,CR601422,CR602607,CR602631,CR603678,CR606952,CR608311,CR608635,CR610491,CR610535,CR610849,CR615262,CR617511,CR618552,CR618591,CR624364,CR625123,AL541726,AL542152,AL542801,AL543204,AL543377,AL543699,AL544708,AL545271,AL546111,AL546287,AL547163,AL547174,AL548088,AL549073,AL549129,AL549231,AL551628,AL552150,AL553014,AL553416,AL553982,AL554222,AL564540,BE019386,BG110764,BI115150,BI597052,BI597713,BI759062,BI764139,BI764291,BI767861,BI768037,BI768116,BI829091,BI838918,BP196759,BP208394,BP225780,BP232394,BP259761,BP270155,BP274364,BP275633,BP276896,BP278945,BP289412,BP289519,BP290218,BP290229,BP290307,BP291588,BP320587,BP324887,BP340708,BP341546,BP341616,BP342452,BP346538,BP361341,BP361355,BP366795,BP371765,BP371791,BP371824,BP371852,BP371970,BP372049,BP372181,BP372218,BP372294,BP372329,BP372477,BP372763,BP372994,BP373194,BP373195,BP373755,BP373926,BP374137,BP374214,BP374296,BP374473,BP375064,BP375108,BP375760,BP375947,BP376195,BP376239,BP376664,BP376784,BP376866,BP376939,BP377150,BP377486,BP377576,BP377672,BP377768,BP377804,BP377870,BP378202,BP378211,BP378547,BP378779,BP378996,BP379167,BP379283,BP380111,BP380234,BP380349,BP380366,BP380551,BP381459,BP382253,BP382617,BQ067459,BQ072566,BU149862,BU553312,BU579974,BU845799,BU848988,BU855834,BX343998,BX344259,BX357487,BX358882,BX381795,BX418815,BX453714,BX473212,CB140105,CB149425,CB996082,CB997824,CD050069,CD245926,CD299994,CD629908,CD629910,CD671297,CD671428,CD690204,CD691222,CD691799,CD699654,CK902584,CN428747,CN428749,CN428751,CN428752,CN428754,CN428755,CN428756,CN428759,CN428760,CN482698,CN483257,CV027578,R17226,
0.0769230769230769|GT AG|AI797896,AA191693,|AB029036,AA071156,AF119043,AF220136,AA197202,AJ132948,AK023434,AK057487,AA548464,AA602213,AI702451,AI826052,AU155686,AV684787,AW014334,BE645507,BI559561,BI831029,BU156624,BU902983,BU948555,CA449409,CN297001,CN297002,T62541,T62575,||BM472076,BI005138,BQ017210,BE674615,BF224407,BF224413,BF431428,AA041342,AF220137,AA602203,AI084270,AI887753,AI978680,BE218749,BQ052477,CA441244,H10377,H20737,R40856,AW375498,BQ676424,BG283552,
0.05|GT AG|BC050418,AK092209,|AK056984,BC004355,AV735986,AW839753,BE737046,BE791528,BE826475,BF026134,BF095997,BF223369,BF432427,BF974342,BG111339,BG324388,BG389318,BG682361,BG685801,BG756154,BG941244,BG942997,BI821970,BM018782,BM472510,BM909088,BQ006437,BQ053116,BQ285949,BQ430111,BQ898011,BU183652,BU521519,BU526638,BU600134,BU627948,CA308046,CB045954,CN261801,CN261802,CN261803,CV025657,||
0.0545454545454545|GT AG|BC050418,AK092209,BM545023,|AK056984,BC004355,AW512447,AW839753,AW957683,BE258420,BE564067,BE737046,BE791528,BE829989,BF002383,BF026134,BF218013,BF223369,BF698828,BF969270,BF974342,BG111339,BG324388,BG389318,BG397864,BG472849,BG682361,BG685801,BG756154,BG759871,BI821970,BI914801,BM018782,BM020508,BM044773,BM472510,BM503891,BM909088,BP217146,BP235483,BQ053116,BQ269306,BQ323046,BQ339805,BQ430111,BQ898011,BU183652,BU521519,BU600134,BU627948,CA308046,CA424513,CA950796,CA951048,CK825721,CN261801,CN261802,CN261804,CV025657,||
0.075|GT AG|AI903828,BI463948,AI903822,|BP332687,CO248513,AB021868,AK027557,BC001154,BC030556,AL534547,AU279846,BE274552,BE294030,BE299935,BE387460,BE732049,BF305569,BG699797,BI823858,BP211826,BP274831,BP313375,BP366023,BP382327,BQ927087,BQ949049,BU178124,BU183507,BU508963,CB993821,CD695702,CN295021,CN295023,CN295027,CO245981,BT007036,CR457090,CV025835,BG945157,BM452958,BM452955,CR590421,AL582931,||
0.0540540540540541|GT AG|AL133016,CD513064,|AA033606,AB021868,AK027557,AK125158,AL122061,AA372368,BC001154,BC030556,BT007036,CR457090,CR590421,AI546974,BE784472,BE793702,BE908937,BG427565,BG927064,BI084448,BI256623,BI335467,BM701760,BM715935,BP268594,BP377967,BQ921259,BQ921265,BQ924005,BX349272,BX372315,CA489770,CB156534,CB158728,CD242403,CN295025,CN295026,CN295030,N79122,||
0.166666666666667|GT AG|AL570844,BX358923,|AK094228,AL520673,BE833903,BG745795,BM980071,BX334940,BX424468,BX448758,N28753,N28806,CN335314,BU737743,||
0.333333333333333|GT AG|U78556,U78557,|AK097000,BC032655,BC064372,BI754961,BM680029,CA431491,||
0.166666666666667|GT AG|U78557,U78556,|AK097000,BC032655,BC064372,BE737477,BI754961,BI833138,BM545238,BM723860,BP263164,BQ316813,CB130736,CF140014,||
0.6|GT AG|BX649163,CB960925,CF594180,|AB007930,AB037911,BX537561,BX537838,CA975908,||
0.0072992700729927|GT AG|CN277261,AV746124,|AA022980,AA090712,AA095468,AA206423,AA420820,BC000382,AA601029,CR590138,CR590641,CR591072,CR591829,CR593106,CR593428,CR598787,CR599153,CR599497,CR601055,CR602645,CR603695,CR603919,CR606140,CR606686,CR607965,CR607979,CR608248,CR610317,CR610359,CR610897,CR611903,CR613973,CR613974,CR616375,CR616749,CR617374,CR618172,CR618428,CR618729,AI057010,CR620610,CR621446,CR623082,CR623344,CR624512,U10323,AI348466,AI630716,AL040837,AL047461,AL518842,AL561751,AV698719,AV706293,AV706359,AV706710,AW188659,AW190078,AW672824,AW674874,AW675241,AW946539,AW947123,BE122693,BE177562,BE275555,BE300141,BE302615,BE395339,BE409756,BE548606,BE612467,BE612914,BE614277,BE614422,BE730725,BE789022,BE792464,BF220224,BF311267,BF316338,BF529711,BF946262,BF965624,BF979838,BF982746,BG024696,BG028634,BG108186,BG114278,BG122124,BG149851,BG167445,BG184960,BG197337,BG216044,BG252995,BG261061,BG480628,BG612212,BG674012,BG678359,BG687161,BG698679,BG742724,BG949218,BI063323,BI222531,BI224863,BI257081,BI260051,BI598032,BI668801,BI755993,BI760448,BM015092,BM050073,BM459936,BM463234,BM700926,BM790303,BM799346,BM824250,BM832224,BM855123,BM927788,BM927958,BM971085,BM974027,BM976418,BM985211,BP289822,BP311312,BP330458,BP360650,BP370338,BQ018286,BQ019556,BQ181480,BQ181887,BQ305446,BQ306300,BQ423621,BQ432168,BQ435173,BQ649143,BQ650749,BQ668804,BQ685293,BQ775507,BQ948104,BU153700,BU156810,BU160591,BU181863,BU191037,BU539508,BU543857,BU595432,BU602062,BU615441,BU627491,BU628836,BU630470,BU686530,BU902922,BU931766,BU941525,BU956662,BU957408,BX110792,BX325093,BX325955,BX334951,BX336647,BX336887,BX337686,BX337687,BX337804,BX347307,BX361042,BX361214,BX371071,BX377014,BX378629,BX379421,BX382805,BX385844,BX385845,BX388583,BX392166,BX395950,BX396894,BX407673,BX407819,BX408315,BX408464,BX408586,BX408690,BX408691,BX408779,BX410593,BX410835,BX410836,BX413082,BX414798,BX416416,BX422138,BX424851,BX429203,BX429318,BX429343,BX429433,BX429539,BX434343,BX434731,BX435494,BX436356,BX439868,BX441158,BX441278,BX442341,BX442380,BX443699,BX445095,BX445096,BX449752,BX449753,BX449869,BX449932,BX450258,BX450307,BX450350,BX450384,BX450701,BX455551,BX458647,BX458648,BX459779,BX461554,BX462756,CA305991,CA307527,CA309891,CA335554,CA419517,CA419940,CA419987,CA422448,CB160356,CB160490,CB160494,CB528805,CB850628,CD106716,CD250969,CD366326,CD368213,CD513278,CF145771,CF146553,CF541321,CN284381,CN284401,CN284403,CN284408,CN284416,CN284422,CN284429,CR747886,H47784,N34733,N88407,N88432,T70129,T95137,||
0.0152671755725191|GT AG|BU071562,AA293565,|BI544440,BM786666,BI335810,BE764883,BQ343558,AF086837,AK024555,AA431053,BC000761,BC004494,BT006753,CR590362,CR610984,AL517450,AL517451,AL546276,AU100317,AV695937,AV696506,AW246183,AW953366,BE222373,BE265245,BE269233,BE274726,BE275649,BE280117,BE295935,BE383528,BE388978,BE409664,BE537392,BE560023,BE560913,BE561991,BE619522,BE619837,BE745083,BE791273,BE793996,BE881720,BE901383,BF304674,BF306257,BF307308,BF672573,BF685842,BF971620,BF973743,BF974326,BF982154,BG110728,BG149446,BG292041,BG337104,BG419129,BG480183,BG490467,BG622761,BG754433,BG774350,BG829013,BG910677,BI114786,BI117540,BI222256,BI225216,BI226138,BI226547,BI255950,BI258031,BI524064,BI668362,BM042198,BM042328,BM043516,BM047010,BM048068,BM049619,BM051828,BM083606,BM469955,BM512166,BM686548,BM698833,BM702246,BM711439,BM845926,BM909038,BP319573,BP381748,BQ060037,BQ061926,BQ062828,BQ066401,BQ066436,BQ066670,BQ216269,BQ433005,BQ435987,BQ636242,BQ668752,BQ673965,BQ676348,BQ678579,BQ878532,BQ883062,BQ934667,BQ939415,BQ945671,BU155353,BU182390,BU190992,BU542720,BU542830,BU601001,BU844755,BX282383,CA393861,CB158892,CF126163,CN357098,CN357099,CN357100,CN357101,CN357102,H51005,N35769,W19148,W25288,R58152,||AA378659,BE278772,BE386372,BG706155,BM049594,BQ218849,CD671119,CK003329,W23551,
0.454545454545455|GT AG|CR627233,BU146173,AL832133,CR749212,CR749376,|BX640786,BX640950,BM048996,BQ877035,BU528513,BU541784,BU542612,BU542713,BU552491,BX441228,BM449476,||
0.363636363636364|GT AG|CR627233,AL832133,CR749212,CR749376,|BX640786,BX640950,BM048996,BM449476,BQ877035,BU528513,BU541784,BU542612,BU542713,BU552491,BF929672,||
0.126984126984127|GT AG|AW377000,AW367435,AW367549,AW367469,BQ317023,AW850562,AW367470,AK055174,|AK025572,AK074979,AK126799,AL080172,AL832133,BC025254,BC054513,BC073985,BX640786,BX640950,CR591900,CR749212,CR749376,AW367564,AW376992,AW579509,AW579510,AW604296,AW850546,AW850644,AW850716,BE090202,BE090203,BE170115,BE396623,BE396700,BE396940,BE396991,BE397691,BF216730,BF342938,BG117340,BI046533,BI225312,BI225341,BI756510,BI757738,BI820997,BI908836,BM547050,BM687414,BM928154,BP297402,BQ348779,BQ670581,BQ672656,BQ878655,BX367334,BX383313,BX417213,BX424823,CA488327,CF134886,CF141707,CN420586,CN420588,H59580,H68320,BF906486,AF130066,AI133561,T78370,AL696364,||
0.105263157894737|GT AG|AK074134,BX384281,|AK125102,BC003041,BC009916,AK075377,AY358409,BX358662,BX354149,BX460000,AK027499,AL529217,BC029792,BI821631,CR606981,AL557954,BM475414,AK123997,BI910210,BX370278,CA389249,||
0.0526315789473684|GT AG|AK074134,CR606981,|BM719792,AK027499,AK075377,AK123997,AK125102,AY358409,BC003041,BC003654,BC009916,BC029792,AL521329,AL529216,AV762219,BE311800,BE409098,BE893443,BM725690,BM727185,BQ678464,BQ678639,BQ680322,BX353271,BX354148,CA406109,CA448569,CN256978,BU163419,BX412740,BU145596,AA193416,AA458592,CD364420,BM678297,BM681655,BU625560,BM971513,BQ361155,AA418282,||
0.0638297872340425|GT AG|AL557953,AK074134,CR606981,|CA309623,AA193416,AK027499,AK075377,AK123997,AK125102,AA418282,AY358409,AA458592,BC003041,BC003654,BC009916,BC029792,AL521329,AL529216,AV762219,BE311800,BE893443,BM678297,BM681655,BM719792,BM725690,BM727185,BM971513,BQ361155,BQ678464,BQ678639,BQ680322,BU145596,BU163419,BU625560,BX353271,BX354148,BX412740,CA448569,CD364420,CN256978,BX330353,AW474478,AW474521,AA317883,AW967107,AI041230,AI679161,AA614445,BE349259,N47165,||
0.0526315789473684|GT AG|AV759425,BG236161,BP378543,|BI458070,BP305234,BF671373,BG547563,AL698345,BM841495,BP274360,BP276426,BP328337,BP328371,BP331355,CB133431,CD556835,AA533276,BQ575815,CF130074,BF339385,BQ574687,AJ713452,AJ712554,AW162927,R27384,BU737726,AA234436,AA449550,BF308626,BM712259,AW328190,BE787011,BE875424,BP319164,BQ774267,CN270934,AA814682,AW162426,BE907335,BQ010965,AW026391,AW592666,AW631141,AA449117,CN270936,BE273122,AJ715148,BI859433,BP318505,CD247477,CD250228,CD513050,CN270933,BF799881,AI074415,AI032372,AI201256,AI359184,AA905247,R27385,||AA090127,AA095077,AA095386,AA224789,AA248272,AA299920,AA301754,AA302450,AA302451,AA302544,AA303778,AA304095,AA304675,AA307230,AA308608,AA309926,AA310380,AA314493,AA314944,AA314954,AA315144,AA316014,AA316167,AA316327,AA316626,AA317142,AA318196,AA318573,AA320905,AA326948,AA328706,AA339860,AA339941,AA344867,AA352419,AA354220,AA354754,AA355239,AA362741,AA362875,AA372358,AA376894,AA376988,AA378313,AA378340,AA384334,AA384914,AA471191,BC002658,AA488268,AA492038,BC070219,AI005654,L19739,U57847,AI253609,AI630345,AI718940,AI720149,AI755009,AI904280,AI907147,AI907198,AJ571954,AJ572301,AJ572737,AJ573802,AJ711361,AJ714340,AJ714400,AL037093,AL597750,AL598126,AL598785,AL598917,AL696886,AL697014,AL698001,AU077076,AV651334,AV681639,AV681703,AV682078,AV692220,AV692978,AV698494,AV701670,AV706378,AV710376,AV711787,AV711821,AV711822,AV711973,AV712121,AV712752,AV712863,AV714341,AV714347,AV715184,AV715383,AV716529,AV717073,AV717547,AV720551,AV721712,AV733068,AV733849,AV734425,AV734679,AV734940,AV735089,AV735152,AV736257,AV736259,AV736260,AV736895,AV736954,AV737429,AV737636,AV738484,AV738937,AV739118,AV739185,AV739703,AV740459,AV741088,AV742250,AV742750,AV743076,AV743362,AV744307,AV744573,AV744800,AV745014,AV751040,AV754552,AV755431,AV755432,AV755451,AV755802,AV756002,AV756409,AV756451,AV756807,AV757181,AV757287,AV757296,AV757614,AV758132,AV758308,AV758362,AV758564,AV758852,AV758991,AV760193,AV760576,AV760688,AV760716,AV760943,AV761124,AV761133,AV761205,AV761359,AV761681,AV761682,AV761781,AV762172,AV762187,AV762197,AV762298,AV762321,AV762602,AV762733,AV762825,AV763197,AV763199,AV763207,AV763564,AV763691,AV763942,AV764370,AW140024,AW328409,AW328416,AW380293,AW794126,AW795024,AW945710,AW945719,AW951750,AW956667,AW973205,AY196933,BE041811,BE440117,BE564050,BE568517,BE619087,BE719586,BE737686,BE738483,BE738660,BE774099,BE774154,BE774291,BE793068,BE960922,BF028698,BF030528,BF031017,BF103806,BF130809,BF149362,BF173526,BF175956,BF209423,BF212795,BF214654,BF217545,BF217689,BF217969,BF219332,BF247487,BF248381,BF355341,BF376983,BF379316,BF445045,BF541105,BF663286,BF664026,BF667789,BF674158,BF676677,BF684998,BF766580,BF793864,BF800338,BF808988,BF878459,BF958411,BF964670,BF966080,BF969309,BF969965,BF971629,BF974605,BF975694,BF975732,BG108189,BG109509,BG110168,BG171575,BG291855,BG323601,BG337007,BG337170,BG338398,BG338399,BG339716,BG341071,BG473840,BG495188,BG496168,BG497689,BG505830,BG530721,BG540899,BG546278,BG548133,BG571295,BG572705,BG574438,BG574631,BG576738,BG577240,BG612724,BG619014,BG620358,BG623179,BG684739,BG685278,BG685366,BG752453,BG754795,BG757410,BG757864,BG759987,BG760058,BG776277,BG777091,BG778121,BG828911,BG877799,BG896359,BG897312,BG897388,BG928521,BG941088,BG943463,BG950489,BG950518,BG950545,BG952754,BG994099,BG998389,BI021568,BI021597,BI052132,BI054883,BI054896,BI116120,BI519555,BI521997,BI761192,BI765092,BI767536,BI768326,BI772034,BI832560,BI834582,BI837139,BI837895,BI850200,BI862283,BI871304,BI911021,BM012337,BM014241,BM014779,BM015428,BM041088,BM041587,BM044309,BM048535,BM048536,BM049305,BM083704,BM452050,BM464069,BM510358,BM663946,BM693951,BM729906,BM738118,BM739514,BM761763,BM766968,BM768431,BM768613,BM768672,BM768741,BM769928,BM770041,BM771681,BM773448,BM782936,BM797489,BM828609,BM840570,BM841346,BM850445,BM854653,BM854700,BM855233,BM855315,BM855341,BM855725,BM856612,BM874371,BM894321,BM923886,BP197716,BP197969,BP198003,BP224364,BP274660,BP294214,BP294426,BP303688,BP304082,BP304583,BP309394,BP316322,BP316325,BP316400,BP316446,BP317060,BP319004,BP319806,BP319880,BP327554,BP329166,BP329549,BP355416,BP367580,BP367883,BP368161,BP368309,BP368625,BP371803,BP372449,BP372967,BP372968,BP373220,BP373226,BP373237,BP373273,BP373811,BP374168,BP374710,BP378316,BP381674,BP383611,BP428504,BP428619,BP429114,BP429907,BP430571,BP430989,BQ051992,BQ082614,BQ214797,BQ215283,BQ215773,BQ217929,BQ226166,BQ276551,BQ276552,BQ276712,BQ276793,BQ301810,BQ301811,BQ302805,BQ302812,BQ302813,BQ325226,BQ335003,BQ425813,BQ428793,BQ429762,BQ680633,BQ684010,BQ684744,BQ892648,BU146349,BU164425,BU165756,BU169927,BU170182,BU170975,BU181138,BU187778,BU198915,BU531839,BU531914,BU532024,BU532039,BU532184,BU532185,BU532233,BU532267,BU532685,BU532688,BU532804,BU533396,BU533418,BU533558,BU533606,BU533665,BU533894,BU533951,BU534041,BU534122,BU534188,BU534189,BU535066,BU535105,BU535234,BU535362,BU535982,BU536193,BU536203,BU536290,BU536353,BU536486,BU536675,BU536745,BU536807,BU536999,BU537006,BU537073,BU537095,BU537169,BU537172,BU537270,BU537315,BU537458,BU537799,BU539934,BU540342,BU542135,BU561765,BU563987,BU564147,BU564211,BU564291,BU564364,BU564392,BU564403,BU564416,BU564501,BU564651,BU564709,BU564713,BU564835,BU564845,BU565124,BU565320,BU565376,BU565446,BU565460,BU565513,BU565573,BU565649,BU565987,BU566098,BU566200,BU566329,BU566518,BU567003,BU587267,BU587308,BU587327,BU587405,BU587621,BU587631,BU587776,BU587912,BU587977,BU588087,BU588159,BU588240,BU588367,BU588449,BU588712,BU588717,BU588819,BU588858,BU588972,BU589026,BU589139,BU589676,BU589720,BU589739,BU589899,BU589993,BU590180,BU590290,BU590322,BU599421,BU600839,BU601798,BU603906,BU664558,BU665533,BU726361,BU849265,BU851988,BU853153,BU858413,BU858931,BU860667,BU860771,BU860957,BU860988,BU861007,BU861295,BU902187,BU927642,BU927751,BU927771,BU927816,BU927830,BU927880,BU927909,BU927931,BU928161,BU928200,BU928255,BU928638,BU928875,BU930022,BU933440,BU933477,BU933712,BU935351,BU935372,BU935400,BU935491,BU939860,BU940448,BU940652,BU941050,BU942921,BU943283,BU943551,BU943631,BU943639,BU943851,BU944888,BU944927,BU944944,BU945013,BU945504,BU953439,BU953495,BU953640,BU953707,BU953830,BU953972,BU954093,BU954441,BU954491,BU954618,BU954626,BU954667,BU954669,BU954674,BU954973,BU955189,BU955248,BU955289,BU955446,BU955542,BU955648,BU957884,BU957888,BU958097,BU958166,BU958285,BU958359,BU958384,BU958401,BU958995,BU959246,BU959946,BU959973,BU960031,BU960220,BU960227,BU960256,BU960312,BU960340,BU960389,BU960492,BU960503,BU960613,BU960916,BU960917,BU960969,BU963235,BU963343,BU963410,BX330684,BX341355,BX342204,BX373160,BX374048,BX399705,BX418960,BX442597,BX442598,BX447486,BX455645,BX457083,BX473957,BX474366,BX474592,BX475619,BX475940,BX479413,BX496776,BX643356,BX644829,BX646269,CA335567,CA335708,CA335755,CA335765,CA335917,CA335949,CA336212,CA336368,CA336539,CA337062,CA337220,CA337608,CA337621,CA337855,CA337983,CA338188,CA338200,CA438798,CA453592,CA455272,CA455284,CA455491,CA455534,CA455647,CA455689,CB106258,CB106396,CB108325,CB108453,CB109142,CB109153,CB109411,CB109421,CB109424,CB109497,CB109567,CB109574,CB109580,CB109626,CB109635,CB109918,CB110135,CB110633,CB110733,CB111361,CB112554,CB113252,CB117142,CB117451,CB117764,CB121742,CB124170,CB124990,CB131610,CB132925,CB133302,CB133658,CB133665,CB133725,CB134016,CB137132,CB137202,CB137296,CB137833,CB138999,CB140010,CB140514,CB141905,CB144369,CB148783,CB150446,CB150821,CB152484,CB409349,CB856622,CB857697,CB955677,CB956273,CB957237,CB958469,CB962315,CB963052,CB963194,CB963928,CB985014,CB985526,CB993264,CB998250,CB998306,CD000624,CD102856,CD106183,CD107303,CD107650,CD108061,CD108630,CD110510,CD110713,CD110724,CD172552,CD172558,CD172566,CD172602,CD172614,CD172616,CD172660,CD172684,CD172706,CD172714,CD172750,CD172774,CD172784,CD172855,CD172859,CD172954,CD172967,CD172983,CD172989,CD172991,CD173051,CD173193,CD173244,CD173263,CD173307,CD173358,CD173383,CD173410,CD173423,CD173536,CD173559,CD173564,CD173568,CD173656,CD173669,CD173691,CD173717,CD173731,CD173755,CD173773,CD173778,CD173811,CD173826,CD173839,CD173911,CD173922,CD173963,CD174008,CD174243,CD174258,CD174325,CD174351,CD174379,CD174406,CD174410,CD174414,CD174468,CD174484,CD174493,CD174512,CD174607,CD174613,CD174617,CD174623,CD174684,CD174739,CD174751,CD174817,CD174903,CD174953,CD175039,CD175042,CD175088,CD175090,CD175130,CD175167,CD175176,CD175196,CD175198,CD175231,CD175243,CD175336,CD175362,CD175366,CD175398,CD175504,CD175573,CD175582,CD175583,CD175585,CD175590,CD175767,CD175815,CD175831,CD175832,CD175835,CD175899,CD175914,CD175963,CD175964,CD176018,CD176214,CD176227,CD176307,CD176344,CD176349,CD176362,CD176370,CD176372,CD176379,CD176392,CD176435,CD176444,CD176454,CD176456,CD176497,CD176517,CD176518,CD176534,CD176542,CD176558,CD176559,CD176561,CD176614,CD176646,CD176660,CD176666,CD176674,CD176688,CD176698,CD176699,CD176757,CD176779,CD176785,CD176790,CD176826,CD176829,CD176830,CD176875,CD176879,CD176978,CD177040,CD177050,CD177068,CD177139,CD177140,CD177143,CD177167,CD177202,CD177271,CD177277,CD177325,CD177335,CD177359,CD177385,CD177400,CD177432,CD177444,CD177450,CD177465,CD177466,CD177510,CD177526,CD177529,CD177538,CD177545,CD177554,CD177567,CD177577,CD177626,CD177656,CD177658,CD238001,CD238055,CD238662,CD238993,CD239014,CD239598,CD239647,CD239708,CD239723,CD246204,CD246216,CD246238,CD246312,CD246377,CD246445,CD246446,CD246468,CD246519,CD246568,CD246712,CD246733,CD246844,CD246860,CD246870,CD246939,CD246999,CD247058,CD247123,CD247152,CD247188,CD247214,CD247266,CD247322,CD247445,CD247536,CD247553,CD247613,CD247626,CD247644,CD247681,CD247781,CD247788,CD247789,CD247868,CD247870,CD247905,CD247921,CD247952,CD247980,CD248057,CD248104,CD248169,CD248170,CD248272,CD248286,CD248337,CD248355,CD248506,CD248531,CD248585,CD248629,CD248680,CD248752,CD248823,CD248857,CD248888,CD248926,CD248939,CD248942,CD249200,CD249211,CD249299,CD249310,CD249319,CD249409,CD249424,CD249443,CD249483,CD249622,CD249665,CD249667,CD249687,CD249851,CD250021,CD250023,CD250038,CD250135,CD250140,CD250178,CD250183,CD250232,CD250241,CD250244,CD250260,CD250337,CD250425,CD251350,CD356075,CD357639,CD385004,CD385111,CD385199,CD385395,CD385457,CD385505,CD385538,CD385620,CD385625,CD385773,CD385887,CD385910,CD385932,CD385942,CD385972,CD386048,CD386049,CD386169,CD386206,CD386258,CD386292,CD386349,CD386397,CD386412,CD386457,CD386504,CD386558,CD386573,CD386578,CD386614,CD386625,CD386648,CD386705,CD386716,CD386778,CD386896,CD386928,CD386930,CD386976,CD387009,CD387068,CD387134,CD387165,CD387215,CD387244,CD387270,CD387395,CD387439,CD387509,CD387521,CD387572,CD387574,CD387630,CD387795,CD387834,CD387855,CD387889,CD387983,CD388010,CD388124,CD388197,CD388220,CD388337,CD388376,CD388462,CD388478,CD388498,CD388690,CD388800,CD388910,CD389055,CD389100,CD389234,CD389499,CD389540,CD389559,CD389560,CD389561,CD389565,CD389604,CD389615,CD389630,CD389737,CD389745,CD389781,CD389809,CD389810,CD389874,CD389901,CD389961,CD389980,CD390074,CD390230,CD390283,CD511564,CD512213,CD512880,CD513901,CD515386,CD520069,CD520313,CD520345,CD520562,CD520720,CD520794,CD520881,CD520910,CD520964,CD521028,CD521060,CD521163,CD521206,CD521211,CD521358,CD521380,CD521568,CD521705,CD521786,CD521867,CD521882,CD521897,CD522004,CD522038,CD522481,CD522521,CD522960,CD523157,CD523283,CD523299,CD523436,CD556103,CD556215,CD559165,CD559424,CD638272,CD638350,CD638467,CD638773,CD638795,CD638816,CD639015,CD639278,CD639284,CD639298,CD639516,CD639633,CD639675,CD639842,CD639843,CD639986,CD640077,CD640627,CD640635,CD640653,CD640766,CD640831,CD640835,CD640864,CD640950,CD640969,CD641044,CD641285,CD641419,CD641558,CD641606,CD641697,CD641926,CD641989,CD679390,CD687306,CD698009,CD702209,CF122513,CF122636,CF123553,CF123554,CF123783,CF123963,CF123979,CF124054,CF124132,CF124134,CF124237,CF124245,CF124266,CF124308,CF124328,CF124393,CF124451,CF124510,CF124851,CF124900,CF124910,CK128725,CK141587,CK141615,CN304334,CN304340,CN304343,CN304344,CN304345,CN304348,CN304352,CN304353,CN304354,CN304357,CN304358,CN304361,CN304363,CN304366,CN304368,CN304369,CN304370,CN304371,CN304373,CN304375,CN304377,CN304378,CN304380,CN304383,CN304384,CN304386,CN304388,CN304392,CN304397,CN304398,CN304404,CN304406,CN304412,CN304414,CR735280,CR746407,D31069,D31087,D52275,D52349,D54309,D54682,D55493,F19031,F20306,F20530,F22274,F25218,F26270,F26939,F27596,F27726,F33159,H18212,N83423,N84807,T25796,T50342,W00347,W21209,
0.0740740740740741|GT AG|AK124049,BM724580,|AB007945,AA282492,AA325210,BE274531,BE715873,BE715895,BF337939,BF750905,BF878236,BG392764,BG685637,BG686226,BG742863,BG824033,BI770608,BI870654,BM704565,BM711552,BM836080,BQ312662,BQ940434,BU165535,CA454287,CA488267,CD705478,CN337987,CN337991,||
0.125|GT AG|CA454740,AK124049,|AB007945,AA351006,AA351141,AA356159,AW402309,BE837600,BE888086,BF742816,BF794108,BG575852,BG685637,BI770608,BI870654,BQ673667,BU194877,H12934,||
0.0526315789473684|GT AG|AW934862,AK096382,|AY360172,BC053562,AL522669,AW750554,BE006045,BE006046,BF725851,BF830184,BF830185,BF989753,BG333336,BG424360,BG831944,BG832052,BI000954,BI002961,BI025407,BI032164,BI224552,BI550818,BI753286,BI763538,BM744142,BM744154,BQ309867,BQ716031,BQ722400,BU172782,BX352917,BX366027,BX387108,BX388158,CB959593,CD517677,CD558858,CN346393,CN415290,CN415291,||
0.0222222222222222|GT AG|AK125367,AK123571,|AA176951,AA180901,AA180999,AA181350,AA181411,AA181425,AA192223,AA192230,AA192890,AA195823,AA195918,AA196305,AA211789,AK056997,AK092690,AX747672,BC008407,BC008425,BC062740,CR589996,AA864941,X04201,AI589522,AI685872,AI808215,AL537561,AL547448,AW950399,BE935827,BF057694,BF090062,BF436780,BF530782,BF575596,BF577088,BF670671,BF670862,BF694513,BF827569,BF827582,BF827585,BF827586,BF827588,BF839790,BF956130,BF961018,BF962400,BF967161,BF967462,BG700099,BG706843,BG708217,BG720463,BG992251,BG992253,BI546300,BI547142,BI596976,BI598746,BI838510,BM666033,BM710933,BP317020,BQ343018,BQ575364,BQ879971,BX419658,CA407144,CF552820,F00036,F00502,F00513,F00760,F19646,F21381,F21717,F22690,F25007,F25359,F26031,F26581,F28695,F31674,F33183,F33316,F33357,F33679,F34180,F34202,F37804,||BF686531,BM020986,BI027451,BE255464,BE258137,BE268883,BE273166,BE735348,BE745945,BE785589,BF568424,BF976218,BG323568,BG327519,BG385689,BG387376,BG567538,BG769927,BI025026,BM012718,BM015489,BM045353,BM046380,BQ220536,BU194579,BU594618,BE251061,BF155338,BQ068832,BQ214470,CN336060,AL710993,BE089890,BE262842,BE269035,BG420211,BM910725,BQ918137,BU196422,CN336039,AB062125,AF474157,AK026559,AA306028,AK056889,AK056921,AK092712,AX747685,AY004867,BC000771,BC015403,BC017195,BC072428,BX648485,CR597930,AA983259,CR617822,CR618509,M12128,X04588,AI816514,AL514040,AL516082,AL519007,AL527453,AL536197,AL536705,AL545126,AL549952,AL557034,AL564516,AL564661,AL601430,AW161628,AW245828,AW401644,AW407776,AW577562,AW604805,AW605439,AW938628,BE018873,BE149448,BE208737,BE253642,BE254033,BE256707,BE263416,BE276031,BE279669,BE293175,BE311593,BE314723,BE383031,BE394879,BE531011,BE549363,BE549929,BE563845,BE615534,BE616468,BE616968,BE617296,BE617789,BE618180,BE622373,BE727196,BE728572,BE732151,BE732374,BE732701,BE734595,BE735015,BE735133,BE736534,BE740788,BE741145,BE741716,BE743304,BE744989,BE746847,BE747618,BE767874,BE781791,BE783209,BE784499,BE786097,BE787198,BE790270,BE791924,BE795797,BE797548,BE869326,BE872068,BE872955,BE875755,BE881894,BE882236,BE882888,BE885157,BE886587,BE886778,BE889458,BE891358,BE892566,BE896174,BE900893,BE906207,BE962335,BF026511,BF032934,BF033388,BF037551,BF086247,BF094658,BF094698,BF129132,BF182796,BF215548,BF217604,BF311853,BF380215,BF663144,BF793597,BF796207,BF901574,BF968148,BF970694,BF976302,BF980511,BG025881,BG026444,BG028251,BG029668,BG110581,BG111180,BG114795,BG119901,BG120857,BG122241,BG122812,BG167769,BG170952,BG171035,BG180103,BG253195,BG255533,BG257466,BG259447,BG259471,BG282111,BG283654,BG324037,BG324656,BG325738,BG326455,BG338942,BG394613,BG397702,BG402687,BG421614,BG425011,BG425430,BG468175,BG476471,BG476957,BG489309,BG494146,BG498503,BG574013,BG613215,BG681638,BG682854,BG684276,BG684324,BG684366,BG686535,BG696760,BG715119,BG741234,BG747423,BG748392,BG753002,BG753686,BG755723,BG756558,BG757841,BG758919,BG774862,BG822219,BG823333,BI020350,BI020363,BI088151,BI089743,BI093152,BI093261,BI223370,BI254621,BI256252,BI257858,BI259565,BI261148,BI334359,BI560665,BI602175,BI759220,BI831938,BI855972,BI857762,BI858061,BI860552,BI871609,BI915293,BM010950,BM014424,BM019148,BM019919,BM020612,BM044681,BM045737,BM046451,BM046988,BM050778,BM172098,BM172217,BM452202,BM454932,BM455445,BM457183,BM459563,BM460106,BM460553,BM463123,BM463677,BM466719,BM467069,BM467875,BM469640,BM470762,BM472664,BM475080,BM479451,BM550605,BM552407,BM552724,BM556253,BM557186,BM559153,BM559303,BM563344,BM664933,BM674269,BM701306,BM715960,BM773100,BM788319,BM800244,BM803194,BM804155,BM806151,BM806404,BM828344,BM837748,BM837963,BM905097,BM905785,BM910100,BM970987,BP206381,BP241540,BP258649,BP261425,BP265925,BP269631,BP368329,BP383080,BQ049510,BQ050975,BQ054327,BQ061736,BQ061819,BQ063495,BQ064874,BQ065547,BQ068834,BQ069508,BQ071753,BQ108677,BQ108749,BQ214587,BQ215397,BQ216156,BQ217358,BQ217537,BQ218630,BQ219219,BQ220396,BQ220955,BQ224882,BQ227536,BQ227926,BQ231115,BQ231385,BQ232160,BQ232264,BQ278912,BQ307324,BQ335716,BQ335941,BQ353593,BQ364139,BQ420281,BQ427851,BQ431791,BQ434196,BQ439420,BQ641304,BQ651482,BQ669547,BQ671035,BQ675774,BQ680421,BQ682609,BQ683812,BQ685188,BQ687111,BQ687261,BQ689793,BQ718819,BQ876654,BQ882029,BQ888503,BQ893989,BQ898673,BQ919460,BQ920045,BQ920411,BQ928630,BQ928748,BQ929086,BQ930483,BQ930961,BQ932409,BQ933612,BQ936845,BQ938745,BQ939611,BQ939733,BQ939892,BQ941315,BQ941590,BQ945106,BQ946159,BQ946408,BQ951115,BQ952901,BQ952995,BQ953073,BQ954750,BQ955068,BQ955070,BQ957721,BQ959117,BQ960034,BQ960695,BQ960924,BQ961600,BQ962047,BU146304,BU146829,BU149480,BU149694,BU153831,BU156470,BU157579,BU157681,BU158231,BU159274,BU159701,BU160304,BU161733,BU162030,BU163215,BU165747,BU167090,BU167777,BU168783,BU169669,BU171450,BU177837,BU178578,BU181241,BU182297,BU188511,BU190271,BU192070,BU192291,BU192346,BU196364,BU507142,BU507598,BU508656,BU509885,BU528401,BU541187,BU541639,BU541740,BU542633,BU542678,BU542952,BU552420,BU596356,BU596600,BU664038,BU688831,BU844961,BU850145,BU932783,BU956035,BU956142,BU956481,BU957201,BX419339,BX443593,BX453657,CA417208,CA446168,CA975910,CB108419,CB121270,CB125429,CB125948,CB143169,CB149628,CB993581,CB997185,CD366020,CD579825,CD694481,CD743062,CF121224,CF131725,CF132070,CF132276,CF995690,CK000194,CN336026,CN336027,CN336033,CN336037,CN336045,CN336051,CN336053,CN336054,CN336056,CN336057,CN336065,CN336069,CN336073,CN336079,CN336083,CN336085,CN336086,CN336088,CN336093,CN336099,CN336104,CN336105,CN336106,CN336107,CN336108,CV023923,T99878,BG722893,BX483181,BG760161,AW160930,CN336096,BE901317,BM802246,BI260959,BG109942,BI259758,BE409615,BQ636768,BG015373,BQ686154,CF131631,BM785672,CD673505,BE407207,AW793432,AW793433,BM696707,BI021850,BE389019,BG958609,BE208610,BG391115,BG392185,BG480311,BG751630,BG775972,BI116186,BG424387,BG714672,BE267825,BG825241,BE272570,CN484351,BE735086,BG757200,BG746801,CN336068,BM313588,BG741800,BX644837,CN336075,BG715320,CN336063,AA488595,CN336023,
0.5|GT AG|AF159174,CR614330,|AB066105,BC069607,BC074896,BC074897,||
0.0240963855421687|GT AG|BF848783,BF848793,|AF116721,AJ243666,AA287174,AA290731,AK056388,AY112698,BC000848,BC009286,BC061583,BC070158,CR597936,CR608922,CR620497,CR624734,AI207712,AI278409,AI292173,AI369549,AJ712453,AL526276,AL540967,AL568878,AL573125,AL577525,AV701716,AW371838,AW371914,AW371929,AW371942,BE046531,BE064567,BE546982,BE693399,BE702351,BE745654,BE906222,BF038628,BF093140,BF172266,BF245333,BF725684,BF981143,BG029803,BG036486,BG314658,BG680591,BI255347,BI916856,BM011995,BM452095,BM705384,BM803766,BP235268,BP306479,BP306485,BP340423,BQ212893,BQ228412,BQ231966,BQ367197,BQ721866,BU166850,BU508098,BU509450,BX112437,BX324562,BX370253,BX419858,CA453717,CB044945,CB114423,CB120432,CB121926,CB143096,CD107494,CD243557,CD359796,CD520472,CD638308,CN427790,H43355,N39026,R48168,||
0.0289855072463768|GT AG|AA478120,BX112437,|AA010754,AA287174,AK056388,AY112698,BC000848,BC009286,BC061583,BC070158,CR597936,CR608922,CR620497,CR624734,AL535478,AL540967,AL540968,AL577525,AW884447,BE046531,BE546982,BE561456,BE702351,BE745654,BE906222,BF038628,BF093140,BF725684,BF932397,BF981143,BG029803,BG036486,BG478026,BG680591,BI002863,BI255347,BI462093,BI916856,BM011995,BM452095,BM705384,BM803766,BP208463,BP235268,BP306479,BP306485,BP340423,BQ212893,BQ218761,BQ228412,BQ231966,BQ367197,BQ721866,BU166850,BU508098,BU509450,BX324562,BX370253,BX378721,BX404169,BX419858,CA453717,CB143096,CD107494,CD243557,CD359796,CD638308,CF138784,CN427790,R48168,W79321,||
0.666666666666667|GT AG|AI905147,CD672282,|CR614548,BX363447,BX363448,|BI836044,AY560596,AY560599,AY560601,BI024775,BM354174,BM680419,BM971880,BM977714,CA487950,CN399722,AY560595,AY560598,AY560600,AL577543,BM921998,BX455109,CA489029,AW675746,|
0.0320855614973262|GT AG|AU121888,BG501888,BF870262,BM008601,AA568733,AK024167,|AA044232,AA055130,AA094921,AA101605,AA228934,AA252648,AA405813,AA405814,AA417368,AY157577,AA425185,AA476252,AA504479,AA523469,AA532648,AA535747,AA578642,AA586676,BC029806,AA643942,AA649075,BC048205,BC057233,AA722399,AA745462,AA746136,AA770508,AA771979,BX647396,AA805252,AA812821,AA872357,AA889325,AA991616,AI000773,AI004929,AI014793,AI024499,AI032053,AI033919,AI037869,AI066488,AI087161,AI092319,AI191773,AI268393,AI275026,AI299774,AI311315,AI336402,AI343828,AI498798,AI521451,AI523953,AI538413,AI554723,AI805148,AI863172,AI991341,AL552137,AL552167,AV693812,AW029340,AW071205,AW072029,AW389246,AW511845,AW607594,AW607628,AW864878,AW881217,AW973064,BE047920,BE166026,BE260771,BE772781,BE938328,BF025927,BF060869,BF247509,BF315460,BF316493,BF591772,BF592563,BF673758,BF680729,BF726778,BF969528,BG327135,BG337496,BG498337,BG707156,BG716163,BG720440,BG832155,BI042278,BI161111,BI520367,BI520727,BI828568,BM042368,BM042968,BM692119,BM703433,BM708686,BM796424,BP428739,BP429154,BP429942,BQ006299,BQ225262,BQ326194,BQ719671,BQ774375,BQ941191,BQ957286,BU071054,BU179228,BU532015,BU534969,BU542275,BU598974,BU603726,BU728525,BU731880,BU732585,BU732658,BU927855,BU945031,BU953213,BU960189,BU960454,BX092984,BX474593,CA337453,CB052089,CB052090,CB108277,CB110825,CB111660,CB124769,CB125013,CB125023,CB133287,CB133450,CB133507,CB133664,CB133753,CB133998,CB134007,CB137133,CB137174,CB138569,CB138615,CB138987,CB138992,CB139018,CB140007,CD106316,CD366871,CD386005,CD514086,CD675398,CN360702,CN360703,CN360705,CN360706,D63281,F19025,F28098,F32688,H04564,H19832,H19862,H79071,H94808,N30846,N30852,N83997,N92451,R12706,R16450,R78468,W20305,W31335,W87448,W87547,|CD251366,|BU565820,CD173807,CD175956,CD385236,
0.238095238095238|GT AG|BM723462,BI522474,BF875156,BM701434,BM682658,|AK074796,CR590329,L38969,AL522617,BM742311,BM742691,BM743042,BM746462,BM748118,BM753035,BM772093,BM783400,BM783592,BM783620,BM784089,BM784313,BM909409,BP344438,BQ954375,CN409074,CN409083,||
0.4|GT AG|AK090514,AX746490,|BC030240,BC062626,D13287,BI256842,BX477738,||R56533,R56765,R61243,R60113,BC000349,CR606706,AL598912,AW410555,BE253115,BF204152,BF526028,BF527807,BG703278,BI770619,BM045557,BM048647,BM152304,BU542907,BX325408,BX383847,CV026664,W92442,BX333250,R21284,AA054393,
0.75|GT AG|AK090514,BC062626,AX746490,|BC030240,D13287,BI256842,BX477738,|AA054393,BC000349,CR606706,AL598912,AW410555,BE253115,BF204152,BF526028,BF527807,BG703278,BI770619,BM045557,BM048647,BM152304,BU542907,BX325408,BX333250,BX383847,CV026664,R21284,R56533,R56765,R60113,R61243,W92442,|
0.0138248847926267|GT AG|BX436732,BG993213,CR617930,|AF005039,AA307752,BC000161,BC005135,BC010505,AA558277,CR541757,CR591169,CR594552,CR595229,CR595790,CR595973,CR597366,CR597858,CR603538,CR605236,CR608453,AA974339,CR610056,CR612186,CR612262,CR613841,CR614292,CR615351,CR616361,CR620488,CR620807,CR623315,CR624929,CR625336,AI223835,AI223837,AI751670,AL519727,AL520406,AL520563,AL522635,AL522777,AL524317,AL524706,AL524854,AL528380,AL528791,AL528801,AL529093,AL530437,AL532459,AL544509,AL555000,AL555212,AL555864,AL555889,AL556201,AL557051,AL560985,AL570613,AL598919,AU123256,AV683505,AV688254,AV690307,AV698633,AV760400,AW952804,BE167449,BE174960,BE249985,BE258798,BE259951,BE262770,BE264698,BE273868,BE278130,BE305127,BE312813,BE386099,BE514719,BE746697,BE765736,BE772419,BE787373,BE792756,BE885887,BE906441,BF207146,BF308472,BF315930,BF568134,BF797049,BF822166,BF829510,BF968687,BF970418,BF981214,BF981838,BF987549,BG115245,BG178080,BG179280,BG328630,BG386188,BG386910,BG420042,BG475306,BG686091,BG714812,BG740755,BG741867,BG747396,BG749378,BG750852,BG819379,BG824756,BG826367,BG826514,BI008593,BI016959,BI017078,BI032499,BI044603,BI114416,BI200082,BI253157,BI256736,BI457496,BI489577,BI517281,BI517520,BI752796,BI757252,BI757350,BI765801,BI766280,BI768009,BI768163,BI818793,BI818876,BI819136,BI819268,BI820091,BI821949,BI829705,BI860539,BI908324,BI908439,BI908504,BI912410,BI916074,BI918943,BM014508,BM459142,BM471211,BM473380,BM478368,BM545892,BM556761,BM560064,BM699925,BM720843,BM721865,BM741439,BM747722,BM750096,BM758151,BM770555,BM783309,BM790077,BM916428,BM919275,BM920442,BM922386,BM924190,BM924366,BQ233580,BQ339681,BQ346074,BQ433576,BQ640536,BQ708268,BQ720007,BQ897586,BQ958232,BU160684,BU163964,BU167689,BU193466,BU508246,BU541098,BU541607,BU589419,BU932124,BX090294,BX345730,BX365573,BX365574,BX365892,BX448383,BX480259,BX488683,CA488611,CA488971,CA489148,CD106933,CF135200,CF139461,CN293200,CN293203,CN293204,CN293206,CN293207,CN484136,CR741831,CV023469,CV025818,H58330,N32438,W03078,||BP872196,BQ300846,CB147001,
0.117647058823529|GT AG|BF829628,BI000459,|AB046826,AK000210,BC064933,D17063,BI008122,BI061407,BI062718,BM728738,BP299174,BU860447,CB121373,CB154465,CD106510,CD172108,CD673160,CF135683,CN391070,||
0.375|GT AG|AI657484,AF111708,BC070067,|BI770313,BX345460,BU146956,AL602522,BM906780,BU174817,BU602202,BX324501,||
0.0740740740740741|GT AG|BQ677553,BM458614,|AF151800,AK000412,BC011382,CR598294,CR612635,CR619536,AL522643,AL524648,AL555808,AL555809,BQ640609,BU182295,BU185031,BX405017,BX433365,BX452450,CV025317,N32734,BE746802,CF127067,BF982341,CD518253,BF037892,Z46028,R35017,AL526714,BE785356,||AA326169,
0.4|GT AG|BX460659,AK056650,|AB037776,AY203932,BC030141,BF738711,CN358177,||
0.0476190476190476|GT AG|BX441462,BG743319,|AF311906,AF407274,AK055843,AA322589,AY044845,AY157579,BC004108,BC011896,BC023649,BC053881,AW161017,BE271680,BE314957,BE407211,BE727156,BE747277,BE747726,BE794135,BE895156,BF082858,BG003905,BG283256,BG475506,BG621119,BG823746,BI084794,BM688498,BM805347,BQ677995,BQ683752,BU151281,BU161397,BX345743,BX345920,BX411509,BX432047,BX463650,CA454380,CD109047,CD516613,CD635326,CN311419,||
0.0776255707762557|GT AG|BE560144,BI226370,CN311149,BE712449,BE513336,BI225982,BE561354,BM051944,BC001699,BE712458,BE695392,BE295468,BE267749,BC038219,BE695412,BE712223,BI225958,|AA317838,AA384751,AA411532,AA507928,AA575902,AA576980,AA687454,AA687513,AA701033,AA767170,AA770666,AA907009,AA976480,AI160850,AI309112,AI367957,AI460272,AI524073,AI739011,AI814545,AI927392,AV688621,AV703327,AW029525,AW079821,AW081202,AW104087,AW510617,BE695344,BE695345,BE695346,BE695350,BE695351,BE695352,BE695355,BE695358,BE695359,BE695360,BE695361,BE695362,BE695364,BE695365,BE695368,BE695373,BE695374,BE695375,BE695376,BE695377,BE695378,BE695379,BE695381,BE695382,BE695383,BE695384,BE695389,BE695391,BE695393,BE695395,BE695398,BE695400,BE695401,BE695402,BE695403,BE695404,BE695407,BE695408,BE695409,BE695413,BE695414,BE695415,BE695416,BE695417,BE695418,BE695419,BE695420,BE695421,BE695422,BE695423,BE695424,BE695425,BE695426,BE695427,BE695428,BE695429,BE695431,BE695432,BE695433,BE695434,BE695436,BE711502,BE711508,BE711532,BE711535,BE711558,BE711560,BE711587,BE711603,BE711604,BE711614,BE711646,BE711652,BE711657,BE711670,BE711760,BE711842,BE711986,BE712008,BE712014,BE712045,BE712047,BE712050,BE712100,BE712101,BE712102,BE712103,BE712104,BE712108,BE712160,BE712162,BE712166,BE712170,BE712171,BE712211,BE712212,BE712213,BE712220,BE712221,BE712222,BE712231,BE712232,BE712279,BE712285,BE712319,BE712322,BE712324,BE712326,BE712331,BE712334,BE712391,BE712392,BE712414,BE712421,BE712430,BE712454,BE712456,BE712498,BE712502,BE712504,BE712505,BE712506,BE712507,BE712510,BE712544,BE712547,BE712548,BE712549,BE712553,BE712555,BE712587,BE712622,BE712624,BE712628,BE712668,BE712670,BE712724,BE712770,BE712771,BE712773,BE712787,BE792824,BE828312,BE828313,BE828315,BE828321,BE828330,BE856500,BE940444,BF106390,BF112286,BF726553,BF727086,BF837811,BG386437,BG621433,BM006614,BM006843,BM541282,BM558178,BM681448,BM727807,BM782522,BM970220,BQ016011,BQ233064,BQ269418,BQ286060,BQ351938,BQ352146,BQ685315,BU542666,BX115021,CA336436,CB989126,CB994352,CB994429,CB995290,CB995758,CB997118,CD104114,CD106039,CD173958,CD387119,CD388694,CD513817,CD651865,CD675389,CN311151,CV388702,T71962,||
0.0487804878048781|GT AG|BX463140,CR594122,|CK903067,AK094855,BC002357,CR595368,CR604029,CR606372,CR611657,CR613738,CR615446,CR618454,CR623872,CR623976,CR625269,D38537,U26446,AI807172,AL519759,AL521304,AL578029,AL582570,BE614470,BE618598,BF220220,BF793634,BM723078,BX332946,BX345488,BX363811,BX384813,BX401555,BX405411,BX437776,CA312491,CA415890,CA848947,CN484917,H94080,BI823071,CA426630,BM677610,AI193557,|BG574796,|
0.0338983050847458|GT AG|BQ182270,AL579843,|AI094641,BF431035,AA151248,AK094855,BC002357,CR594122,CR595368,CR604029,CR606372,CR611657,CR613738,AI023886,CR618454,CR623872,CR623976,CR625269,D38537,AI193557,U26446,AI240607,AI560963,AI697126,AI802237,AI807172,AL519759,AL521304,AL578029,AL582570,AW262751,AW262917,BE614470,BE618598,BF793634,BG574796,BI823071,BM677610,BX332946,BX345488,BX363811,BX384813,BX401555,BX405411,BX463140,CA312491,CA415890,CA426630,CA844266,CA848947,CD365159,CK903067,AW024914,AW418835,AW340283,H94081,AA151249,AA916270,AW296956,AI357309,AI357308,||AA583291,CR609680,CR615446,AI968128,BE465969,BF347306,BF509343,BX375404,BX375405,BX437776,
0.0224719101123595|GT AG|BX411474,BX444461,CN351563,CR601041,|AI904687,AF013160,AF050640,BC000170,BC001456,BC008868,AA524812,CR591073,CR591892,CR593827,CR597109,CR600984,CR604019,CR608533,CR612031,CR615690,CR618127,CR618225,CR622380,CR626141,CR626795,AL519523,AL523786,AL523787,AL531228,AL532292,AL534964,AL539230,AL546778,AL557059,AL557060,AL561786,AL563991,AL567737,AU118952,AU142340,AV707862,AW972890,BE274663,BE298747,BE315177,BE547228,BE617361,BE728101,BE782667,BE796805,BE877646,BE881596,BE968597,BF027568,BF530907,BF574074,BF676523,BF689711,BF791842,BF969231,BG024369,BG163435,BG258812,BG292175,BG330150,BG432006,BG676874,BG682787,BG740675,BG744936,BG752967,BG753453,BG760849,BG762108,BG762375,BG765902,BG768082,BG832129,BI160627,BI252180,BI258634,BI260717,BI333673,BI334877,BI759908,BI768489,BI869516,BM016086,BM016675,BM017156,BM045043,BM051116,BM472538,BM551273,BM761990,BM793740,BM823842,BM853026,BM916974,BP211362,BP870670,BQ062635,BQ071168,BQ073633,BQ130590,BQ224030,BQ302346,BQ312008,BQ362737,BQ363091,BQ434549,BQ640636,BQ646781,BQ647168,BQ649658,BQ650199,BQ651050,BQ652305,BQ677614,BQ678805,BQ683754,BQ686779,BQ722170,BQ878772,BQ887245,BQ892859,BQ898331,BQ918290,BQ924228,BQ926984,BQ949831,BQ957303,BQ959136,BU146461,BU149574,BU149886,BU149967,BU151550,BU176290,BU190839,BU191255,BU194960,BU543684,BU599786,BU845636,BU848941,BX337050,BX342078,BX359094,BX376282,BX386870,BX400376,BX406081,BX406082,BX406893,BX419542,BX420092,BX422110,BX422120,BX438517,BX438775,BX448875,BX449001,BX461472,CD675022,CF132217,CF146173,CF553041,CN351559,CN351566,CN351568,CN351571,CN351574,CN484698,F01121,BQ377158,CV313486,BX385776,CK002834,CV372081,BM826364,CB134689,||CR612832,AL558713,AL580477,
0.0120481927710843|GT AG|BX411474,CR601041,|BQ310819,BQ953655,BE273789,BF315878,BI195441,BI196339,BX455408,CV312015,AF013160,AF050640,BC000170,BC001456,BC008868,AA524812,CR591073,CR591892,CR593827,CR597109,CR600984,CR604019,CR608533,CR612031,CR612832,CR615690,CR618127,CR618225,CR622380,CR626141,CR626795,AI904687,AL523786,AL523787,AL531228,AL532292,AL534964,AL539230,AL557059,AL557060,AL558713,AL561786,AL563991,AL567737,AL580477,AU118952,AU142340,AW972890,BE298747,BE315177,BE547228,BE617361,BE782667,BE877646,BE881596,BE968597,BF530907,BF574074,BF676523,BF689711,BF791842,BF969231,BG163435,BG258812,BG330150,BG432006,BG740675,BG744936,BG753453,BG760849,BG762108,BG762375,BG765902,BG768082,BG832129,BI160627,BI252180,BI258634,BI260717,BI333673,BI334877,BI768489,BI869516,BM016086,BM016675,BM017156,BM045043,BM051116,BM551273,BM761990,BM793740,BM823842,BM826364,BM853026,BM916974,BP211362,BP870670,BQ062635,BQ130590,BQ224030,BQ312008,BQ377158,BQ646781,BQ647168,BQ649658,BQ650199,BQ651050,BQ652305,BQ677614,BQ678805,BQ683754,BQ722170,BQ878772,BQ892859,BQ898331,BQ918290,BQ924228,BQ926984,BQ959136,BU146461,BU149574,BU149886,BU149967,BU190839,BU191255,BU599786,BX337050,BX342078,BX359094,BX376282,BX385776,BX400376,BX406081,BX406082,BX406893,BX419542,BX420092,BX438517,BX438775,BX449001,BX461472,CB134689,CD675022,CF553041,CK002834,CN351559,CN351566,CN351574,CN484698,CV313486,CV372081,BE314148,BG766999,BE313016,BU177814,BU625590,AF114111,BU625158,BG108546,AI818254,BU682712,BE315135,CD685725,BX435142,BM050473,CA307511,BU633124,CA424948,||
0.072463768115942|GT AG|CR593827,BX090189,CV354921,CV354920,BX449000,AW084540,CA312786,BX444460,CR601041,BQ006022,|AV662251,AW403397,AA045978,AA070689,AF013160,AF050640,AA171983,AA218948,AA316405,BC000170,BC001456,BC008868,AA551149,AA652794,AA774126,CR591892,AA836846,CR597109,CR600984,CR604019,CR608533,CR612031,AA992183,CR612832,CR615690,CR618127,CR618225,AI052375,CR622380,CR626141,AI332780,AI590357,AI671023,AI818254,AI937929,AJ572743,AJ706846,AJ708671,AL523786,AL561786,AL563991,AL567737,AL580477,AU145397,AU159679,AV704790,AV707862,AW007038,AW069305,AW079402,AW103996,AW139400,AW167046,AW242155,AW662627,AW675492,BE275686,BE281355,BE732459,BE742037,BE877646,BF038146,BF038334,BF954653,BG057497,BG108546,BG150767,BG154203,BG333873,BG481763,BG751798,BG752737,BG912545,BG939723,BI552151,BI856259,BM016086,BM665798,BM850946,BM975374,BM976230,BM998939,BP318021,BQ286675,BQ302009,BQ646781,BQ647168,BQ649658,BQ650199,BQ651050,BQ683754,BQ772773,BQ878772,BQ953655,BU149886,BU177814,BU190854,BU502737,BU625158,BU625590,BU627736,BU633124,BU674939,BU680784,BU681513,BU682712,BU683906,BU688567,BU730443,BU734945,BX330037,BX373976,BX385776,BX406081,BX406892,BX435142,BX455408,CA307511,CA415706,CA424948,CA432329,CA434963,CB112872,CB134689,CB305958,CB986087,CD364644,CD685725,CN351570,CN351573,F28692,F34125,F35680,AI702500,CB850559,AA471120,AW590456,BU942422,||
0.125|GT AG|BF917590,BF913284,BI059754,BF917894,|BQ887472,BM048226,BM823664,AK022832,AK027704,AA324625,BC014946,BX537951,AL521363,AL523459,AL557813,AL599528,AV760755,AW964730,BE019730,BE271652,BE798432,BG760492,BI913751,BP235096,BQ059000,BQ212707,BQ231143,BQ933530,BX404059,BX405646,BX452463,BX463272,CD633696,CD633697,BF917969,BQ233507,||
0.0434782608695652|GT AG|BG330626,BM926188,|BC006491,BT006765,CR590470,D10537,AL527659,BE243817,BE729420,BE729566,BQ717695,BQ718902,BQ719047,BQ723057,BQ879340,BQ879736,BQ889135,BQ889715,BQ897587,BQ897743,BQ898128,BQ898550,BQ942129,BU146445,BU146866,BU838381,BU838551,CD172093,CD245143,CD245600,CD245726,CD300650,CD514580,CD514980,CD514993,CD515605,CD515776,CD515823,CD516632,CD516787,CD517230,CD517321,CD517340,CD518426,CD518464,CD519678,CD556707,CD558570,||
0.024045261669024|GT AG|AI627374,BM792192,AI056992,BU687109,AI920822,CN361103,BC038733,AW627785,AI050763,BM672032,BU154654,AI190642,BQ004120,CR595169,AW606289,N93631,AI568874,|AA016224,AA025254,AA025255,AA032237,AA034428,AA037048,AA040688,AA040689,AA045989,AA046019,AA053919,AA055764,AA074626,AA074893,AA079658,AA082506,AA082547,AA099903,AA102105,AA102549,AA155814,AA155863,AA156181,AA156187,AA165595,AA173943,AA179595,AA179596,AA181684,AA187241,AA188041,AA192723,AA228961,AA244144,AA304014,AA315175,AA316257,AA316352,AA342044,AA367116,AL110141,AA398196,AA399279,AA434459,AA437398,AA470410,AA482872,AA503201,AA506919,AA512923,AA513858,AA514261,AA515098,AA522647,AA522926,AA523149,AA523184,AA523318,AA526760,AA527125,AA528156,AA541319,AA551981,AA587787,AA600182,AA600718,AA614613,AA626360,AA640368,AA659074,AA700703,AA700805,AA702402,AA716619,BC070486,AA730843,AA733165,AA741458,AA745136,AA761460,AA771994,AA771998,AA780840,AA808826,AA813559,AA827368,AA829102,AA838052,AA838400,AA843734,AA844257,AA844285,AA854217,AA854243,AA854524,AA855058,AA856973,AA858153,AA858215,AA862824,AA885706,AA888813,AA923541,AA948666,AA975766,AA978226,AA991493,AI022859,AI028461,AI033645,AI039836,AI040922,AI041074,AI050787,AI056095,AI073413,AI073433,AI075833,AI075984,AI076004,AI084382,CR623807,AI092834,AI097386,AI123358,AI124028,AI125194,AI127431,AI128459,AI131160,AI138682,AI139151,AI146824,AI150800,AI150937,AI161315,AI184004,AI185190,AI186704,AI189093,AI190487,AI190528,AI190965,AI192054,AI192811,AI193559,AI193609,AI193881,AI204011,AI204234,AI207038,AI289574,AI301112,AI305247,AI311911,AI312052,AI312928,AI313495,AI335594,AI340168,AI344743,AI346176,AI347444,AI347763,AI360227,AI394158,AI452455,AI521296,AI557386,AI567396,AI568889,AI589555,AI597870,AI598271,AI608808,AI635035,AI669822,AI707825,AI718036,AI720768,AI735448,AI749357,AI762394,AI796443,AI796605,AI865790,AI879808,AI880796,AI890752,AI925259,AJ705597,AJ712607,AJ712678,AJ713507,AJ714990,AJ715194,AL547890,AV742993,AV752807,AV758168,AV758623,AV759248,AW006336,AW024622,AW026457,AW169189,AW193503,AW269868,AW404512,AW404529,AW419146,AW470181,AW474131,AW571617,AW575533,AW768360,AW770777,AW795990,AW886788,AW951781,AW963353,AW963548,BE046847,BE163826,BE206170,BE221219,BE254502,BE256175,BE259190,BE262872,BE277641,BE295106,BE298851,BE312346,BE314076,BE378376,BE383190,BE391578,BE391631,BE393720,BE395346,BE515071,BE543076,BE543771,BE564108,BE620137,BE620564,BE646478,BE700902,BE700905,BE708994,BE734306,BE786753,BE787580,BE895417,BE901013,BE932962,BF083201,BF087044,BF087053,BF131200,BF215724,BF314585,BF316352,BF477221,BF573133,BF664120,BF685332,BF691901,BF736137,BF736550,BF794051,BF794509,BF794520,BF795104,BF814218,BF821674,BF835475,BF839005,BF856971,BF941047,BF971657,BF975855,BF981019,BG026492,BG028625,BG031295,BG055087,BG109420,BG166011,BG177881,BG259225,BG281203,BG329175,BG330773,BG331906,BG331951,BG332072,BG332358,BG332918,BG333353,BG388869,BG389904,BG393686,BG470467,BG489387,BG527824,BG545092,BG577145,BG684214,BG684501,BG699887,BG723254,BG723330,BG750753,BG753413,BG757313,BG757505,BG759555,BG761877,BG767716,BG768063,BG774686,BG827414,BG944105,BG977617,BG977711,BG995618,BG995627,BI023169,BI047181,BI092136,BI253217,BI254598,BI255231,BI260081,BI260215,BI712428,BI712673,BI756427,BM011319,BM011345,BM013070,BM042673,BM043265,BM046836,BM047028,BM047064,BM049424,BM264058,BM264363,BM352503,BM469834,BM478043,BM480323,BM561336,BM681758,BM688512,BM702697,BM707648,BM727544,BM738765,BM739475,BM739951,BM743220,BM743527,BM744461,BM744642,BM745610,BM746723,BM746767,BM747263,BM747853,BM753386,BM754005,BM764411,BM764505,BM764699,BM764936,BM765538,BM766427,BM770102,BM772786,BM773045,BM773129,BM773358,BM781463,BM781569,BM787205,BM789013,BM789432,BM799331,BM818432,BM830262,BM832932,BM838669,BM840237,BM840783,BM840801,BM841096,BM841477,BM841782,BM842123,BM842238,BM850895,BM853444,BM853858,BM855164,BM888447,BM907339,BM907499,BM907887,BM907907,BM909192,BM973618,BM973860,BM978337,BM989740,BM994422,BM997465,BM997614,BQ004062,BQ062938,BQ213385,BQ214989,BQ216847,BQ228483,BQ287964,BQ319089,BQ321953,BQ354238,BQ417421,BQ575486,BQ680393,BQ694556,BQ771943,BQ786977,BQ787254,BQ919265,BQ927047,BQ928231,BQ932137,BQ934057,BQ937094,BQ948234,BQ949316,BQ951130,BQ951229,BU152632,BU153366,BU163648,BU169970,BU181271,BU181358,BU185525,BU500512,BU501617,BU533399,BU535393,BU540470,BU557745,BU566066,BU589857,BU594681,BU594801,BU595146,BU597488,BU598921,BU599967,BU601386,BU602049,BU618044,BU619257,BU628300,BU629120,BU675580,BU682876,BU689198,BU752496,BU855344,BU859525,BU859951,BU943215,BU951318,BU951574,BU955295,BU955669,BX343897,BX343898,BX372569,BX374772,BX387025,C04107,CA335660,CA413379,CA419870,CA424941,CA436706,CA437778,CA438917,CA441479,CA441526,CA502899,CB068760,CB069275,CB069483,CB070021,CB110496,CB111494,CB113503,CB114242,CB121179,CB124761,CB125540,CB126019,CB131379,CB132073,CB133256,CB133987,CB137155,CB137247,CB146203,CB150582,CB151182,CB157095,CB159239,CB160266,CB961686,CB994444,CB996510,CD049942,CD050650,CD051158,CD172650,CD172741,CD172925,CD173104,CD173629,CD173645,CD173686,CD174845,CD175024,CD175076,CD175181,CD175280,CD175638,CD175951,CD176238,CD176274,CD176412,CD177124,CD177641,CD246409,CD246478,CD246645,CD246672,CD246804,CD247136,CD247313,CD247640,CD247817,CD247856,CD247993,CD248083,CD248211,CD248267,CD248442,CD248791,CD248920,CD249276,CD249389,CD249592,CD249594,CD250191,CD250276,CD385113,CD385212,CD385279,CD385349,CD385491,CD385584,CD385747,CD385793,CD386763,CD386776,CD386785,CD386897,CD387025,CD387110,CD387515,CD387880,CD387932,CD388249,CD388340,CD388871,CD389009,CD389023,CD389413,CD389474,CD390047,CD390231,CD555991,CD639852,CD639967,CD641652,CD676073,CD678504,CD689345,CF124059,CF124555,CF124643,CF124758,CF127289,CF127324,CF128979,CF129096,CF129213,CF129319,CF129340,CF129342,CF129359,CF129378,CF129705,CF129930,CF129956,CF130125,CF130305,CF130387,CF130480,CF130495,CF130533,CF130607,CF130710,CF130752,CK126016,CK820868,CK820869,CN271858,CN277550,CN280193,CN280196,CN280197,CN280198,CN280199,CN280200,CN280201,CN280221,CN280223,CN280224,CN280226,CN280228,CN280230,CN280231,CN280232,CN280233,CN280234,CN280235,CN280236,H63766,H83884,H85474,H97774,N28895,N31937,N33008,N35902,N51275,N58952,N58962,N64672,N67701,N68377,N74101,N75428,N79481,N80105,N80887,N89633,N89769,N90110,N90145,N94441,R32321,R66607,R68090,R72470,T58024,W00418,W03372,W07137,W15497,W17028,W17294,W31533,W32050,W33029,W38550,W39719,W56048,W56376,W56607,W72017,W74676,W74707,W76389,W92373,Z21522,||BI909993,N74988,AW389411,AA037050,AA040312,AA055501,AA055502,AA063559,AA307830,AA316537,AA713982,AA729699,AA961258,AI141837,AV711876,BF087071,BF087099,BF155469,BF844133,BG026303,BG031114,BG110158,BG117731,BG977669,BG995585,BM747938,BM915560,BQ059812,CA335509,CB124181,CB131903,CB132803,CB135066,CB136289,CB151926,CB157163,CB159469,CD050929,CD173836,CD174226,CD174324,CN280237,CN280239,CR742503,H84962,W19053,
0.00273224043715847|GT AG|BC038733,CR595169,|AA016224,AA025254,AA025255,AA032237,AA034428,AA037048,AA037050,AA040312,AA040688,AA040689,AA045989,AA046019,AA053919,AA055501,AA055502,AA055764,AA055876,AA063559,AA074626,AA074893,AA079658,AA082506,AA082547,AA099903,AA102105,AA102549,AA155814,AA155863,AA156181,AA156187,AA165595,AA173943,AA179595,AA179596,AA181684,AA187241,AA188041,AA192723,AA228829,AA244088,AA244144,AA263032,AA278283,AA304014,AA315175,AA316257,AA316537,AA342045,AA353039,AA367116,AL110141,AA398196,AA399279,AA434459,AA437398,AA470410,AA503201,AA506919,AA512923,AA513858,AA515098,AA522926,AA523149,AA523184,AA526760,AA527125,AA528156,AA541319,AA551981,AA587787,AA600182,AA600718,AA614613,AA626360,AA640368,AA659074,AA700703,AA700805,AA713982,AA729699,BC070486,AA730843,AA741458,AA745136,AA771994,AA771998,AA780840,AA808826,AA813559,AA827368,AA829102,AA838052,AA838400,AA843734,AA844257,AA844285,AA854217,AA854243,AA854524,AA855058,AA856973,AA858153,AA858215,AA885706,AA888813,AA923541,AA948666,AA961258,AA975766,AA978226,AA991493,AI022859,AI028461,AI033645,AI039836,AI040922,AI041074,AI050787,AI056095,AI073413,AI073433,AI075833,AI075984,AI076004,AI084382,CR623807,AI092834,AI097386,AI123358,AI124028,AI125194,AI127431,AI128459,AI131160,AI138682,AI139151,AI141837,AI146824,AI150800,AI150937,AI161315,AI184004,AI185190,AI186704,AI189093,AI190487,AI190528,AI190965,AI192811,AI193559,AI193609,AI193881,AI204011,AI204234,AI207038,AI289574,AI305247,AI311911,AI312052,AI312928,AI313495,AI335594,AI340168,AI344743,AI346176,AI347444,AI347763,AI360227,AI394158,AI521296,AI557386,AI568889,AI597870,AI598271,AI635035,AI669822,AI707825,AI718036,AI720768,AI735448,AI749357,AI762394,AI796443,AI796605,AI865790,AI879808,AI880796,AI890752,AI925259,AJ705597,AJ712607,AJ712678,AJ712916,AJ713059,AJ713507,AJ714990,AJ715194,AL547890,AV711876,AV752807,AV758168,AV758623,AV759248,AW006336,AW024622,AW026457,AW169189,AW269868,AW389411,AW404512,AW404529,AW474131,AW571617,AW575533,AW606289,AW770777,AW795990,AW886788,AW951781,AW963353,AW963548,BE046847,BE163826,BE206170,BE221219,BE254502,BE256175,BE259190,BE262872,BE277641,BE295106,BE298851,BE312346,BE314076,BE378376,BE383190,BE391578,BE391631,BE393720,BE395346,BE543076,BE543771,BE564108,BE620137,BE620564,BE646478,BE700902,BE700905,BE708994,BE734306,BE786753,BE787580,BE895417,BE901013,BF083201,BF087044,BF087053,BF087071,BF131200,BF155469,BF215724,BF314585,BF316352,BF477221,BF573133,BF664120,BF677009,BF685332,BF691901,BF736137,BF736550,BF794051,BF794509,BF794520,BF795104,BF802143,BF804793,BF814218,BF835475,BF839005,BF856971,BF893573,BF941047,BF971657,BF975855,BF981019,BG026303,BG026492,BG028625,BG031114,BG031295,BG055087,BG109420,BG110158,BG117731,BG166011,BG177881,BG259225,BG281203,BG329175,BG330773,BG331906,BG331951,BG332072,BG332358,BG332918,BG333353,BG388869,BG389904,BG393686,BG470467,BG489387,BG527824,BG545092,BG577145,BG684214,BG684501,BG699887,BG723254,BG723330,BG750753,BG753413,BG757313,BG757505,BG759555,BG761877,BG767716,BG768063,BG771387,BG774686,BG827414,BG900605,BG977617,BG977711,BG995585,BG995618,BG995627,BI023169,BI092136,BI253217,BI254598,BI255231,BI260215,BI712428,BI712673,BI756427,BI909993,BM011319,BM011345,BM013070,BM042673,BM043265,BM046836,BM047028,BM047064,BM049424,BM264058,BM264363,BM352503,BM469834,BM478043,BM480323,BM561336,BM681758,BM688512,BM702697,BM707648,BM727544,BM738765,BM739475,BM739951,BM743220,BM744461,BM744642,BM745610,BM746723,BM746767,BM747263,BM747853,BM747938,BM753386,BM754005,BM764411,BM764505,BM764699,BM764936,BM765538,BM766427,BM770102,BM772786,BM773045,BM773129,BM773358,BM781463,BM781569,BM787205,BM789013,BM789432,BM799331,BM818432,BM826951,BM827469,BM830262,BM832932,BM838669,BM840094,BM840237,BM840783,BM840801,BM841096,BM841477,BM841782,BM842123,BM842238,BM850895,BM853858,BM855164,BM888447,BM888610,BM907339,BM907499,BM907887,BM907907,BM909192,BM915560,BM973618,BM973860,BM978337,BM989740,BM994422,BM997465,BM997614,BQ004062,BQ004120,BQ059812,BQ062938,BQ213385,BQ214989,BQ216847,BQ228483,BQ287964,BQ319089,BQ325737,BQ354238,BQ417421,BQ575486,BQ680393,BQ694556,BQ771943,BQ786977,BQ787254,BQ919265,BQ927047,BQ928231,BQ932137,BQ934057,BQ937094,BQ948234,BQ949316,BQ951130,BQ951229,BU152632,BU153366,BU163648,BU169970,BU181271,BU181358,BU185525,BU500512,BU501617,BU533399,BU540470,BU557745,BU566066,BU589857,BU594681,BU594801,BU595146,BU597488,BU598921,BU599967,BU601386,BU602049,BU618044,BU619257,BU628300,BU629120,BU675580,BU682876,BU689198,BU752496,BU855344,BU859525,BU859951,BU943215,BU951318,BU951574,BU955295,BU955669,BX343897,BX343898,BX372569,BX374772,BX387025,C04107,CA335509,CA335660,CA413379,CA419870,CA424941,CA436706,CA437778,CA438917,CA441479,CA441526,CA502899,CB069275,CB069483,CB110496,CB111494,CB113503,CB114242,CB119589,CB121179,CB124181,CB124761,CB125540,CB126019,CB131379,CB131903,CB132073,CB132803,CB133050,CB133256,CB133987,CB135066,CB136289,CB137155,CB137247,CB146203,CB146535,CB150582,CB151182,CB157095,CB157163,CB159239,CB160266,CB961686,CB994444,CB996510,CD049942,CD050650,CD050929,CD051158,CD172650,CD172741,CD172925,CD173104,CD173629,CD173645,CD173686,CD173836,CD174324,CD174845,CD175024,CD175076,CD175181,CD175280,CD175638,CD176238,CD176274,CD176412,CD177124,CD177641,CD246409,CD246478,CD246672,CD246804,CD247136,CD247313,CD247640,CD247817,CD247856,CD247993,CD248083,CD248211,CD248267,CD248442,CD248791,CD248920,CD249276,CD249389,CD249592,CD249594,CD250191,CD250276,CD385113,CD385212,CD385279,CD385349,CD385491,CD385584,CD385747,CD385793,CD386763,CD386776,CD386785,CD386897,CD387025,CD387110,CD387515,CD387880,CD387932,CD388249,CD388340,CD388871,CD389009,CD389023,CD389413,CD389474,CD390047,CD390231,CD555991,CD639852,CD639967,CD641652,CD676073,CD678504,CD689345,CF124059,CF124555,CF124643,CF124758,CF127208,CF127289,CF127324,CF128979,CF129096,CF129213,CF129319,CF129340,CF129342,CF129359,CF129378,CF129705,CF129930,CF129956,CF130125,CF130305,CF130387,CF130480,CF130495,CF130533,CF130607,CF130710,CF130752,CK126016,CK820868,CK820869,CN271858,CN272031,CN280193,CN280196,CN280197,CN280198,CN280199,CN280200,CN280201,CN280219,CN280221,CN280223,CN280224,CN280225,CN280226,CN280228,CN280230,CN280231,CN280232,CN280233,CN280234,CN280235,CN280236,CN280237,CN280239,CR742503,H63766,H83740,H84962,H97774,N28895,N31937,N35902,N51275,N58952,N58962,N64672,N67701,N68377,N74101,N74988,N75428,N79481,N80105,N80887,N89633,N89769,N90110,N90145,N94441,R32274,R66607,R72470,T58024,W00418,W03372,W05148,W07137,W07620,W15497,W17028,W17294,W19053,W25498,W31533,W32050,W38550,W39719,W56048,W72017,W74676,W74707,W76389,|AA307830,BM853444,CN277550,|W92372,BE515071,BF821674,CD175951,CD246645,W92373,
0.00461538461538462|GT AG|BX461147,CN414220,BX404791,|AA025254,AA025255,AA032237,AA034428,AA035688,AA037048,AA040312,AA040688,AA045989,AA055501,AA055876,AA063559,AA074626,AA074970,AA082506,AA082547,AA089705,AA099903,AA102549,AA155814,AA155863,AA156181,AA156187,AA165656,AA173943,AA179595,AA179596,AA188041,AA228829,AA244088,AA247534,AA263032,AA278283,AA304014,AA307830,AA310135,AA315175,AA316257,AA323804,AA342045,AA367116,AL110141,AA369309,AA377619,AA380544,AA385936,AA399279,AA434459,AA437398,AA491582,AA503201,AA506919,AA513858,AA523149,AA526760,AA527125,AA528156,AA626360,BC038733,AA640368,AA700805,AA713982,BC070486,AA808826,CR595169,AA855058,AA876548,AI022859,AI028461,AI039836,AI040922,AI075984,CR623807,AI123358,AI125194,AI128459,AI131160,AI139151,AI150800,AI150937,AI161315,AI190487,AI192811,AI193559,AI193609,AI204234,AI300624,AI305247,AI344743,AI347444,AI521296,AI597870,AI635035,AI669822,AI720768,AI735448,AI749357,AI762394,AI890752,AJ705597,AJ710198,AJ712607,AJ712678,AJ712916,AJ713059,AJ713507,AJ713516,AJ714990,AJ715194,AL547890,AL574099,AV711876,AV741347,AV752807,AV758168,AV758623,AV759248,AW006336,AW024622,AW026457,AW173794,AW269868,AW404529,AW474131,AW770777,AW800871,AW801015,AW886788,AW951781,AW963353,AW963548,BE046847,BE163826,BE175053,BE221219,BE254502,BE256175,BE259190,BE262872,BE277641,BE295106,BE298851,BE312346,BE314076,BE378376,BE383190,BE391578,BE393720,BE395346,BE515071,BE543076,BE543771,BE564108,BE620137,BE620564,BE646478,BE708872,BE708928,BE708994,BE720484,BE734306,BE786753,BE787580,BE895417,BE898777,BE901013,BF087044,BF087053,BF087071,BF087099,BF131200,BF149301,BF155469,BF215724,BF314585,BF316352,BF477221,BF664120,BF677009,BF685332,BF736142,BF736550,BF794051,BF794509,BF794520,BF795104,BF802130,BF804793,BF809235,BF809259,BF809287,BF814219,BF835475,BF839005,BF844133,BF893573,BF971657,BF975855,BF981019,BG001138,BG026303,BG026492,BG028625,BG031114,BG031295,BG109420,BG110158,BG117731,BG166011,BG177881,BG259225,BG281203,BG329175,BG330773,BG331906,BG331951,BG332072,BG332358,BG332918,BG333353,BG388869,BG389904,BG393686,BG470467,BG489387,BG527824,BG545092,BG577145,BG684214,BG684501,BG697642,BG699887,BG723254,BG723330,BG750753,BG753413,BG757313,BG757505,BG759555,BG761877,BG768063,BG771387,BG774686,BG827414,BG900605,BG977616,BG995581,BG995618,BG995628,BI047180,BI092136,BI253217,BI254598,BI255231,BI260215,BI460203,BI712428,BI712673,BI756427,BI909993,BM011319,BM011345,BM013070,BM043265,BM046836,BM047028,BM047064,BM049424,BM264058,BM264363,BM352503,BM469834,BM478043,BM480323,BM546183,BM561336,BM681758,BM688512,BM702697,BM707648,BM727544,BM738765,BM739475,BM739951,BM743220,BM744461,BM744642,BM745610,BM746723,BM746767,BM747263,BM747853,BM747938,BM752744,BM753386,BM754005,BM764411,BM764505,BM764699,BM764936,BM765538,BM770102,BM772786,BM773045,BM773129,BM773358,BM781463,BM781569,BM787205,BM789013,BM789432,BM799331,BM818432,BM826951,BM827469,BM830262,BM832932,BM838669,BM840094,BM840237,BM840783,BM840801,BM841096,BM841477,BM841782,BM842123,BM842238,BM850895,BM853444,BM853734,BM855164,BM888447,BM888610,BM907339,BM907499,BM907887,BM907907,BM909192,BM915560,BM973618,BM973860,BM978337,BM989740,BM994422,BM997465,BM997614,BQ004062,BQ059812,BQ062938,BQ213385,BQ214989,BQ216847,BQ228483,BQ287964,BQ324206,BQ354238,BQ417421,BQ694556,BQ771943,BQ786977,BQ787254,BQ919265,BQ927047,BQ928231,BQ932137,BQ934057,BQ937094,BQ948234,BQ949316,BQ951130,BQ951229,BU152632,BU153366,BU163648,BU169970,BU181271,BU181358,BU500512,BU501617,BU533399,BU540470,BU557745,BU594681,BU594801,BU595146,BU597488,BU598921,BU599967,BU601386,BU602049,BU618044,BU619257,BU628300,BU629120,BU682876,BU689198,BU752496,BU855344,BU859525,BU859951,BU943215,BU951574,BU955295,BU955669,BX343897,BX343898,BX372569,BX374772,BX387025,C04107,CA335660,CA413379,CA419870,CA424941,CA437778,CA438917,CA441479,CA441526,CA442702,CB069275,CB069483,CB110496,CB111494,CB111734,CB113503,CB113831,CB114242,CB119589,CB121179,CB124181,CB124761,CB125540,CB126019,CB127484,CB127517,CB127990,CB129045,CB131379,CB131903,CB132073,CB132803,CB133032,CB133050,CB133256,CB133627,CB133987,CB135066,CB136289,CB136894,CB137097,CB137155,CB137247,CB146203,CB146535,CB150582,CB150592,CB151182,CB151926,CB157095,CB157163,CB159239,CB159469,CB160266,CB961686,CB994444,CB996510,CD049942,CD050650,CD050929,CD051158,CD172650,CD172741,CD172925,CD173104,CD173629,CD173645,CD173686,CD173836,CD174226,CD174324,CD174845,CD175024,CD175076,CD175181,CD175280,CD175638,CD175951,CD176238,CD176274,CD176412,CD177124,CD177641,CD244794,CD246409,CD246478,CD246645,CD246672,CD246804,CD247136,CD247313,CD247640,CD247817,CD247856,CD247993,CD248083,CD248211,CD248267,CD248442,CD248791,CD248920,CD249276,CD249389,CD249592,CD249594,CD250191,CD250276,CD385113,CD385212,CD385279,CD385349,CD385491,CD385584,CD385747,CD385793,CD386763,CD386776,CD386785,CD386897,CD387025,CD387110,CD387515,CD387880,CD387932,CD388249,CD388340,CD388871,CD389009,CD389023,CD389413,CD389474,CD390047,CD390231,CD555991,CD639852,CD639967,CD641652,CD676073,CD678504,CD689345,CF124059,CF124555,CF124643,CF124758,CF127208,CF127289,CF127324,CF128979,CF129096,CF129213,CF129319,CF129340,CF129342,CF129359,CF129378,CF129705,CF129930,CF129956,CF130125,CF130305,CF130387,CF130480,CF130495,CF130607,CF130710,CF130752,CK126016,CK820868,CK820869,CN271858,CN272031,CN277550,CN279181,CN279182,CN279183,CN280193,CN280194,CN280195,CN280196,CN280197,CN280198,CN280199,CN280200,CN280201,CN280219,CN280221,CN280223,CN280224,CN280225,CN280226,CN280228,CN280230,CN280231,CN280232,CN280234,CN280235,CN280236,CN280237,CN280238,CN280239,CN361101,CN361109,H83740,H84962,H85777,N28895,N42774,N43972,N44311,N45477,N56007,N64672,N80105,N99116,R32274,R66606,R72470,R73457,T58086,T58477,W00418,W01864,W03372,W05148,W07137,W07620,W17028,W17294,W19053,W21449,W21510,W30789,W32050,W33028,W38550,W39719,W44966,W56048,W74676,W76389,W92372,|BU589857,|
0.142857142857143|GT AG|AK093269,AX748023,|AK097518,AL136694,BC034972,AL552172,AW340027,BG719876,BI461686,BI464425,BI825350,BI825610,BM563719,BX359643,CV024216,BE041517,|BG772571,BG773295,|
0.5|GT AG|AB007949,AF287356,|AK022813,BF796115,CB138775,CD710312,||
0.666666666666667|GT AG|BC026086,BC026084,|AF288397,AF288398,BC050305,||
0.018348623853211|GT AG|BP198499,BP197898,|AB020657,AF161553,AF205218,AJ012449,AA249644,AK000931,AK001273,AK001625,AK001824,AK023020,AK023123,AK092912,AK093912,BC067739,BX648273,BX649183,CR593694,CR621232,AL530022,AL562292,AL574300,AU117518,AU117962,AU139709,AV689379,AV691847,AV692744,AV694821,AV696813,AW608385,AW793648,AW793703,BE172276,BE173112,BE539679,BE545203,BE612958,BE697596,BE697633,BE697638,BE697643,BE697644,BE697786,BE698779,BE707571,BE746436,BE747075,BE769228,BE769236,BE769239,BE769243,BE933937,BF034198,BF094204,BF096000,BF096003,BF335705,BF381305,BF381312,BF381320,BF381330,BF683999,BF753598,BF827920,BF827921,BF888089,BF888121,BF888124,BF907535,BF907537,BF907545,BF907547,BF907552,BF907553,BF907621,BF907622,BG388585,BG620751,BG680598,BG683647,BI022057,BI497150,BI828622,BI870945,BM453547,BM690028,BM697169,BM713469,BM719856,BM728403,BP208009,BP210052,BP310225,BP316865,BQ212097,BQ223694,BQ223839,BQ379345,BQ423255,BQ434122,BQ686203,BQ954004,BQ955128,BU173219,BX369979,CA412030,CB142951,CN395825,CN395833,||
0.0210526315789474|GT AG|CB132599,CB136282,|AB020657,AF161553,AF205218,AA211037,AJ012449,AK000931,AK001273,AK001625,AK001824,AK023020,AK023123,AA308190,AK092912,AK093912,BC067739,BX648273,BX649183,CR593694,CR621232,AI909320,AL135260,AL523966,AL530022,AL562292,AU117518,AU126073,AU134825,AW793648,AW813051,AW818994,AW957937,BE177876,BE178045,BE612958,BE697644,BE742555,BE746436,BE747075,BE769228,BE769236,BE769239,BE769243,BE931932,BE931945,BE933937,BE937576,BF034198,BF094202,BF155461,BF375062,BF381320,BF683999,BF746406,BF753598,BF827920,BF827921,BF888089,BF907535,BF907545,BF907552,BF907553,BF907621,BF907622,BG114753,BG116482,BG330317,BG332609,BG469627,BG620751,BG680598,BG821749,BI828622,BI870413,BI870945,BM453547,BM690028,BP303569,BQ212097,BQ223694,BQ223839,BQ379345,BQ423255,BQ434122,BQ934869,BQ954004,BQ955128,BU155480,BU183938,BX369979,CB142951,CB217975,CK429765,CN395825,CN395833,CN395835,||
0.0327868852459016|GT AG|AK092912,BX649183,|AB020657,AF161553,AF205218,AJ012449,AK000931,AK001273,AK001625,AK001824,AK023020,AK023123,AA308190,AK093912,BC067739,BX648273,CR593694,CR621232,AL135260,AL523966,AU117518,AU126073,AU134825,AU137383,AW813051,AW957937,BE154200,BE178682,BE742555,BE747075,BF000235,BF375062,BF683999,BG114753,BG116482,BG251258,BG330317,BG332609,BG469627,BG571321,BG821749,BG959944,BI027303,BI870413,BM764412,BM766139,BM772429,BM773383,BP220409,BP332420,BP341767,BP369491,BQ223694,BQ434122,BQ934869,BU155480,BU183938,CA453710,CB159447,CB850683,CF780861,CN395832,CN395833,||
0.0256410256410256|GT AG|CF596905,BI459910,|AF493926,BC007049,BT007065,CR457410,CR595811,CR598258,CR619003,L13463,AL036629,AL522070,AL540605,AU100361,AV742305,AV761162,BE569163,BF173004,BF173650,BF174334,BF246078,BF674048,BG427039,BG613951,BG715339,BG745520,BI488607,BI829628,BI908858,BI912201,BM510228,BP215207,BP219376,BP260297,BP291041,BP301225,BP322613,BP340518,BP379801,BP379817,BP382219,BQ221769,BQ420623,BU078228,BU153033,BX341027,BX424070,CA393645,CA395828,CA950153,CB051244,CB268642,CB958153,CB985317,CB986524,CB987664,CB999648,CD102549,CD103058,CD239378,CD245953,CD298875,CD520637,CD638683,CD640431,CD640456,CD700013,CF597364,CN268933,CN268934,CR747209,CV027242,F11824,H15242,T65468,T83555,BI063834,AA081962,CD677781,CN268932,||
0.1|GT AG|BC040529,AK126879,AL161977,|CN420764,AA018693,AY353237,AY353238,BC000281,BC011526,BT007299,CR601018,X66362,AJ710676,AJ711878,BE393280,BE394844,BE699026,BE699029,BF035757,BF526990,BF569382,BM045832,BM457869,BM549437,BM831620,BM842358,BQ426109,BQ437828,BX328212,BX343391,BX357486,H85325,H86684,||
0.0555555555555556|GT AG|BI458041,BI458399,|AK126879,AL161977,BC040529,AW238634,BF915934,AA018693,AY353237,AY353238,BC000281,BC011526,BT007299,CR601018,X66362,AJ710676,AJ711878,BE393280,BE394844,BF035757,BF526990,BF569382,BM045832,BM457869,BM549437,BM831620,BM842358,BQ426109,BQ437828,BX328212,BX343391,BX357486,CN420764,H85325,H86684,BG977399,BE255687,CB045519,||
0.0666666666666667|GT AG|BC068511,AX747078,AK091590,BC049367,|AF226053,AK098683,AA531385,BC017080,BC028104,BC039890,BC057793,CR589978,CR592315,CR613242,CR617804,CR622801,AI124525,AI809870,AL572389,AL574860,AL579047,AV691889,BE388124,BE391039,BE768318,BF858053,BG164110,BG291495,BI598885,BI756266,BI763458,BI764822,BM551730,BM555580,BM764702,BQ026958,BQ027139,BQ718536,BU155620,BU625319,BX344016,CA313122,CB305485,CD237199,CD237689,CF243103,CF552077,CF552721,R88886,BE938267,BI518373,BF856880,BQ004471,CA423512,CA434890,CA411809,BM920840,BM920841,AA994818,AW972558,AI002908,BU601034,BI762792,BE835568,||AI692922,
0.0392156862745098|GT AG|AK126200,AF218003,|AB073905,AJ278126,AK074693,AK090494,AK092784,AK126466,AX746479,AX747728,BC005171,AA506163,AA639613,BX648860,AI052765,AI090134,AI421061,AI636925,AI819411,AI971771,AV657386,AW006971,AW293529,AW297629,AW297775,BE797060,BF000084,BF064168,BF115537,BF195533,BF448714,BM818523,BM824073,BM854910,BP258398,BP266553,BP266594,BP266976,BP381958,BQ881809,BQ894068,BU602618,BU856572,CD683511,CD710095,H28165,H38433,H73777,R87200,CN347316,F01052,BQ706203,BP297055,||
0.0666666666666667|GT AG|BC062585,BI907380,AK123377,|AK126087,AY137773,BC002843,CR617695,CR622015,AI271685,AI271686,AI337425,AI347171,AI634013,AI656364,AW071869,AW193772,BE396960,BE502028,BE513381,BE559722,BE616946,BE617603,BE795265,BE887532,BF063330,BG335786,BG336418,BG338340,BG754881,BG755970,BG756047,BG913581,BI087162,BI225739,BI225936,BM050728,BM745949,BM784756,BM991905,BQ934652,BQ957712,BX325351,BX325352,BX398958,BX398959,CA489040,CN256941,CV026283,||
0.0638297872340425|GT AG|AW193772,BI906608,AK123377,|AK126087,AY137773,BC002843,BC062585,CR617695,CR622015,AI271685,AI271686,AI337425,AI347171,AI634013,AI656364,AW071869,BE396960,BE502028,BE513381,BE559722,BE795265,BE887532,BF063330,BG180175,BG335786,BG336418,BG338340,BG754881,BG755970,BG756047,BG913581,BI087162,BI225739,BI225936,BI907380,BI964943,BM050728,BM745949,BM784756,BM991905,BQ934652,BQ957712,BX325351,BX325352,BX398958,BX398959,CA489040,CA778373,CN256941,CV026283,||
0.25|GT AG|BQ574999,BF966831,|AK056987,AA328860,AY358771,AA479904,AI301403,BF922298,CA311917,CB529047,||AA976989,AA057072,AA417821,AA524259,AA568684,BC052806,BX647745,AA776787,AA931805,AA976789,CR617921,AI042070,AI077948,AI093933,AI125797,AI125808,AI140335,AI160353,AI191106,AI191334,AI198251,AI268758,AI268851,AI272028,AI279283,AI279567,AI281960,AI298093,AI298398,AI336185,AI338345,AI352347,AI356687,AI394538,AI554623,AI743388,AI768190,AI858974,AV705190,AW517028,AW770516,BE467370,BE504337,BE672196,BE733097,BE735760,BE903980,BF726191,BF945771,BF945774,BF945826,BF967627,BG108442,BG475759,BG497783,BG681771,BG774941,BG775400,BG779997,BI195261,BI457380,BI457390,BI458525,BI488486,BI489456,BI833074,BM694575,BM701102,BM706934,BM715880,BM793530,BM793911,BM794985,BM808200,BM810741,BM810817,BM973768,BM974751,BM975134,BM977969,BQ011059,BQ011973,BQ771735,BQ920610,BQ942823,BU594505,BU597178,BU601595,BU620495,BU681921,BU728253,BU730983,BU733622,BU956146,BX448449,CA447633,CB305737,CF528457,CF528684,CF529340,CN272246,H20193,N54740,N89605,R69416,W58105,W58698,W58699,W80428,AA471035,BG419847,BI753453,N75444,AI207043,AW000778,AI184456,AA976567,AA931904,BI771610,BP871687,AI184383,BX448450,BG037018,AI184042,
0.136363636363636|GT AG|BQ878846,AL552375,BG983686,|AF074001,AF342816,AF468213,AK098613,AY037304,BC015818,CR593714,AW383326,BE895492,BM544015,BM922824,BP212865,BQ226673,BQ574398,BU164057,BX336954,BX336955,BX439747,CB215855,CD641634,CV027913,BI829461,|AF074000,AF074002,AF342815,BC016486,CR606435,CR617625,L78132,X91790,AI697322,AL554283,AU135298,AV712983,AV728415,BE871342,BG109688,BG178647,BG831730,BG832253,BI915727,BM981423,BM982984,BX324800,BX329980,BX335438,BX337837,BX403418,BX417538,BX444087,BX453670,CA455096,CB240988,CB961748,CB996346,CD516740,CV023812,|
0.391304347826087|GT AG|AL524606,AL542840,CR604138,BM817550,CD244955,AL542841,BF848619,CR605596,AL537975,|AA136431,AK000538,AK001070,AL133100,AA476877,BC002948,CR595121,CR625725,AL520711,AL560885,AL567630,AL582221,AU119617,BE156864,BE741654,BE794704,BI520302,BM128281,BM721427,BM920541,CD519454,CK819261,CN295753,|AL566728,BU182531,|
0.0465116279069767|GT AG|CR749279,AL117409,|AB029027,AF061243,AA132334,AK001183,AK002061,AK023476,AA336452,AA360965,BC001150,BC005025,BX649017,AU123538,AU133681,AU134383,AU143393,AV710835,AW403226,AW892667,BE258314,BE277897,BE387499,BE561284,BE785596,BE796809,BE868057,BG323262,BG478056,BI094129,BI116916,BI871340,BM807033,BQ427544,BU156011,BU526746,CA391713,CA396677,CA397146,CB265572,CD243344,CD359174,CV025689,T30455,Z21119,||BC045577,
0.032258064516129|GT AG|AI422677,CB108727,BX648288,CA436329,|AK021863,AU145914,AI911897,AI274009,AI401819,AA551760,AA056438,AA131087,AF542550,AA280603,AA283969,AA479292,BC007871,BC009064,AA525148,AA525149,AA525150,AA553671,AA595725,AA633060,BC039322,AA774677,CR590836,CR592385,CR592607,CR595515,CR600086,AA910503,CR612416,CR626154,AI291710,AI292285,AI310084,AI334355,AI356846,AI538884,AI610334,AI884571,AI923119,AL513626,AL522874,AL523454,AL543415,AL570918,AL571961,AL581204,AU253900,AV712382,AW051972,AW131804,AW148606,AW179033,AW327469,AW327470,AW513810,AW519181,AW795269,AW959073,BE177462,BE546952,BE710051,BE836529,BE868937,BE907327,BF237495,BF741465,BF770732,BG029940,BG107581,BG337585,BG341403,BI084487,BM672880,BM673500,BM845036,BM913687,BM973410,BM988949,BP430843,BQ022603,BQ049858,BQ130581,BQ182020,BQ306228,BQ306336,BQ325447,BQ549537,BQ879597,BQ934816,BU076056,BU077335,BU590361,BU599614,BU615352,BU618383,BU677307,BU679479,BX339370,BX417830,BX431963,CA314551,CA426521,CA443696,CA748972,CB854246,CD579651,CF541092,CK905878,CN366677,CN366684,CN480845,N30667,AA632105,AA644366,AI814045,AA664682,AW149284,AI355604,CB177968,BE326513,BU076993,AA159347,AA159176,AJ430455,||
0.00180831826401447|GT AG|AK056766,BQ879662,AK093924,|BG212257,W80601,BE170277,BF931465,BG765511,BG928080,BM995728,BQ004329,BQ277097,BE763123,BG164390,BU860747,AA083413,AA090507,AA102118,AA181865,AA523512,AA535319,AA547987,AA600289,AA679943,AA747242,AA772854,AA853899,AA983285,AI205984,AI280013,AI282526,AU143798,AU143807,AU144051,AU144152,AU144153,AU144182,AU144269,AU144287,AU144356,AU144522,AU144557,AU144759,AU144905,AU144993,AU145062,AU145139,AU145341,AU145440,AU145612,AU145940,AU146078,AU146083,AU146153,AU146299,AU146495,AU147323,AU147574,AU148000,AU148658,AU158914,AU158949,AU159443,BE613691,BE875432,BE910680,BF525965,BF894563,BG057871,BI495687,BI495688,BQ183770,BQ353179,CA437397,CA448307,CD299236,CD357471,CV328991,AA599805,AA600063,AA928970,AA976987,BG900473,BQ231932,AA064953,AA064954,AA069676,AA069950,AA070516,AA070594,AA070615,AA070968,AA071056,AA071164,AA071286,AA071446,AA083915,AA091625,AA092229,AA102120,AA112851,AA147847,AA155772,AA156057,AA156320,AA160053,AA165650,AA181841,AA188759,AF328728,AA196444,AA211348,AA216100,AA224187,AA232303,AA232319,AA305337,AA306379,AA309441,AK091813,AA328936,AA331219,AK097336,AK098444,AA366774,AA366900,AA384209,AA411447,AA444099,AA451928,BC000163,AA483177,AA483183,AA505581,AA515673,AA522546,AA548167,AA551375,AA553483,AA553581,AA564636,AA578754,AA578836,AA580227,AA586698,AA599276,AA599452,AA599524,AA599724,AA599867,AA599902,AA600826,AA601024,BC030573,AA603220,AA604352,AA604602,AA604930,AA608779,AA610455,AA610563,AA614356,AA614518,AA614546,AA614590,AA618015,AA618093,AA618102,AA622615,AA630286,AA633135,AA636099,AA640018,AA670024,AA703949,AA704149,AA704150,AA713721,BC066956,AA730639,AA736638,AA745938,AA747639,AA789052,CR407690,CR590855,CR591166,CR593082,CR593122,CR593139,CR593764,AA852861,CR595631,CR595804,CR596331,CR596422,CR596714,AA864491,CR597359,CR597703,CR598442,CR599648,CR600582,CR600607,CR601396,CR601844,CR602711,AA911097,AA915942,CR604633,CR604958,CR605908,CR606048,AA946878,CR607117,AA953710,AA955028,CR608196,CR608479,CR608699,CR608919,CR609103,CR610054,AA976465,AA977208,CR611833,CR612980,AA999921,AI002470,CR614482,CR615569,CR616523,CR616791,CR617011,CR617507,CR617642,CR617845,CR618852,CR620637,CR620841,CR620869,CR621379,AI075668,CR621958,CR621990,CR622001,CR622265,CR622417,CR622549,CR623317,CR623356,CR624853,CR625446,M25246,AI185645,AI194012,AI241953,AI243989,AI246188,X56134,AI273007,Z19554,AI280057,AI288401,AI289919,AI332838,AI334405,AI365665,AI440058,AI525517,AI538872,AI559722,AI560665,AI564246,AI569582,AI571852,AI581747,AI582170,AI610222,AI679470,AI734955,AI735495,AI742827,AI751703,AI752174,AI752759,AI752793,AI815791,AI879736,AI889956,AI928908,AI929261,AI929523,AI982630,AJ705298,AJ705862,AJ707214,AJ707233,AJ709144,AJ710190,AJ711067,AJ714734,AL046515,AL047943,AL048384,AL513935,AL515960,AL516065,AL516192,AL516947,AL517154,AL517953,AL519160,AL519255,AL531530,AL537338,AL538741,AL540635,AL540738,AL541862,AL542187,AL545041,AL546323,AL550126,AL550154,AL552099,AL561694,AL565685,AL566235,AL566683,AL566972,AL567018,AL567515,AL567707,AL568269,AL568759,AL569117,AL569130,AL569299,AL569753,AL569958,AL570395,AL570442,AL570831,AL570876,AL570923,AL571092,AL571128,AL571393,AL571608,AL571691,AL571953,AL572054,AL572273,AL575073,AL575617,AL575710,AL575901,AL576863,AL576874,AL576989,AL577280,AL577744,AL577760,AL579945,AU119666,AU138702,AU143812,AU143885,AU143980,AU144210,AU144220,AU144404,AU144414,AU144559,AU144705,AU144757,AU145001,AU145017,AU145026,AU145032,AU145036,AU145046,AU145048,AU145124,AU145174,AU145175,AU145236,AU145243,AU145250,AU145299,AU145328,AU145364,AU145372,AU145395,AU145483,AU145491,AU145583,AU145597,AU145835,AU145931,AU145949,AU145951,AU145982,AU145985,AU146000,AU146084,AU146094,AU146111,AU146118,AU146146,AU147020,AU147351,AU147382,AU147383,AU147452,AU147660,AU147959,AU148016,AU148031,AU148107,AU151468,AU151968,AU154105,AU154482,AU159492,AU159894,AU160456,AV712373,AV712374,AV712748,AV755319,AW007346,AW019948,AW020176,AW020907,AW023210,AW024468,AW028730,AW028753,AW068190,AW068234,AW072058,AW081622,AW103445,AW131405,AW161887,AW161924,AW162656,AW188518,AW371456,AW516619,AW945267,BE122689,BE205935,BE208688,BE221324,BE278411,BE296181,BE298289,BE386681,BE539088,BE547700,BE548769,BE548924,BE614291,BE620010,BE620069,BE620077,BE620405,BE620615,BE620639,BE620880,BE621054,BE621840,BE621885,BE622236,BE622238,BE622594,BE622849,BE645972,BE815146,BE873666,BE874076,BE874593,BE874611,BE874909,BE875614,BE875930,BE876549,BE876968,BE878718,BE878859,BE879098,BE879241,BE879558,BE880867,BE881538,BE883405,BE887038,BE887361,BE887439,BE890215,BE892139,BE893434,BE896760,BE897929,BE904825,BE905301,BE905613,BE906186,BE910708,BE966474,BE967245,BF030984,BF115299,BF247086,BF307018,BF315818,BF338088,BF338504,BF338711,BF340253,BF340322,BF341279,BF342635,BF342825,BF343146,BF343872,BF344157,BF344567,BF526079,BF526346,BF526487,BF526789,BF569591,BF570457,BF683205,BF684607,BF686504,BF688923,BF688934,BF724435,BF793824,BF900946,BF928254,BF970128,BF972682,BF972767,BF973879,BF980551,BF980740,BG026586,BG027553,BG029161,BG029490,BG029878,BG030698,BG031111,BG031638,BG033067,BG033257,BG033436,BG033506,BG033813,BG034116,BG034242,BG034480,BG034714,BG035438,BG104463,BG105439,BG108615,BG109670,BG110095,BG110171,BG110716,BG111662,BG112025,BG117526,BG118331,BG118581,BG119017,BG120543,BG121964,BG122150,BG122520,BG122636,BG122910,BG164199,BG165527,BG165615,BG168402,BG171218,BG182673,BG207526,BG249667,BG250514,BG250702,BG251721,BG252105,BG252518,BG252543,BG252630,BG252657,BG252921,BG252923,BG281759,BG281775,BG284387,BG285407,BG325746,BG327640,BG388402,BG475625,BG494954,BG495110,BG496670,BG545841,BG570774,BG573983,BG575436,BG575882,BG576149,BG576322,BG576717,BG577050,BG577273,BG674988,BG675077,BG679394,BG682374,BG739867,BG740392,BG751841,BG766907,BG831388,BG831817,BG875972,BG877599,BG877611,BG878534,BG897778,BG898773,BG900448,BG924988,BG926155,BG926336,BG926496,BG926661,BG926782,BG927240,BG927925,BG928034,BG928057,BG928885,BI087629,BI089637,BI193790,BI222268,BI223084,BI223771,BI223862,BI224043,BI224465,BI255619,BI325029,BI333246,BI481345,BI492560,BI493102,BI493490,BI493491,BI493724,BI493725,BI493798,BI493799,BI494701,BI494702,BI494783,BI494784,BI495283,BI495284,BI495917,BI495962,BI495963,BI496126,BI496127,BI497288,BI666778,BI856216,BI856354,BI856738,BI857028,BI857288,BI858241,BI858272,BI858696,BI859024,BI859055,BI859075,BI860375,BI860788,BI861021,BI861402,BI861648,BI862194,BI862274,BI862358,BI862420,BI868212,BI868326,BI868457,BI868700,BI869001,BI869165,BI869701,BI869790,BI869812,BI870163,BI871395,BM013459,BM014044,BM014099,BM014619,BM014917,BM015096,BM015097,BM015232,BM015563,BM015763,BM016148,BM016471,BM016555,BM090951,BM313698,BM313966,BM459941,BM460500,BM461787,BM463012,BM463179,BM463645,BM468685,BM471222,BM542001,BM542300,BM542880,BM549375,BM554639,BM556105,BM557173,BM663095,BM663435,BM667748,BM667771,BM668303,BM668923,BM669105,BM678539,BM678998,BM679206,BM685634,BM688147,BM690803,BM694137,BM696363,BM696569,BM697077,BM697198,BM697283,BM697703,BM697795,BM698205,BM701698,BM702690,BM705736,BM706001,BM706241,BM709672,BM710762,BM722641,BM723931,BM741719,BM768627,BM782145,BM788941,BM800583,BM808005,BM888509,BM907479,BM922146,BM970437,BM972856,BM977709,BM979854,BM988596,BM989170,BM989523,BM989737,BM990080,BM990166,BM990398,BM990405,BM992711,BM993362,BM993676,BM994931,BM995056,BM995135,BM995315,BM995390,BM995401,BM995650,BM995887,BM996151,BM996253,BM996256,BM996610,BM996654,BM997033,BM997043,BM997054,BM999558,BM999865,BP203627,BP225750,BP226938,BP231344,BP288875,BP298065,BP298302,BP298736,BP304230,BP304655,BP305269,BP305494,BP305935,BP306277,BP375149,BP376210,BQ000139,BQ000400,BQ000447,BQ000621,BQ004215,BQ004385,BQ004451,BQ004458,BQ004503,BQ004653,BQ004905,BQ005685,BQ005687,BQ005693,BQ005762,BQ007725,BQ007941,BQ008003,BQ008029,BQ008093,BQ008810,BQ009763,BQ009954,BQ009997,BQ010031,BQ010176,BQ010247,BQ010290,BQ017663,BQ017743,BQ017812,BQ017834,BQ017859,BQ019408,BQ019449,BQ019450,BQ019454,BQ019549,BQ019729,BQ019767,BQ019846,BQ020155,BQ020172,BQ020288,BQ027016,BQ027030,BQ129992,BQ130244,BQ130904,BQ181104,BQ181386,BQ181737,BQ182128,BQ182228,BQ182275,BQ183072,BQ183166,BQ183359,BQ183561,BQ183680,BQ183783,BQ183913,BQ214644,BQ216074,BQ217165,BQ218674,BQ219947,BQ222255,BQ222759,BQ222804,BQ224415,BQ227212,BQ228519,BQ228604,BQ233806,BQ276955,BQ291570,BQ291751,BQ291830,BQ291898,BQ291903,BQ302509,BQ302980,BQ302981,BQ302983,BQ310742,BQ310949,BQ311011,BQ311013,BQ311227,BQ311531,BQ312031,BQ314566,BQ314572,BQ316423,BQ316961,BQ317531,BQ318276,BQ318316,BQ330179,BQ334557,BQ343319,BQ343323,BQ343324,BQ343329,BQ343337,BQ343340,BQ343342,BQ343343,BQ343628,BQ343629,BQ343630,BQ343812,BQ343856,BQ343959,BQ343960,BQ343962,BQ343963,BQ343966,BQ343967,BQ344029,BQ344081,BQ344082,BQ344107,BQ344280,BQ344284,BQ347956,BQ348297,BQ348604,BQ349139,BQ349945,BQ350845,BQ350846,BQ350894,BQ351030,BQ360677,BQ365353,BQ365588,BQ370986,BQ374539,BQ376935,BQ377298,BQ377325,BQ378338,BQ378638,BQ420761,BQ421922,BQ422111,BQ422432,BQ424448,BQ424631,BQ427588,BQ427617,BQ430154,BQ432487,BQ432502,BQ435014,BQ437517,BQ437954,BQ440191,BQ447384,BQ478084,BQ574041,BQ574110,BQ574264,BQ632060,BQ636192,BQ636717,BQ640304,BQ675651,BQ677643,BQ679108,BQ682955,BQ710642,BQ711224,BQ716970,BQ718572,BQ718718,BQ719768,BQ720216,BQ721040,BQ721459,BQ772170,BQ772385,BQ772386,BQ772418,BQ772443,BQ772620,BQ772650,BQ772747,BQ772775,BQ772982,BQ773065,BQ773076,BQ773151,BQ773378,BQ773486,BQ773594,BQ774073,BQ774077,BQ774139,BQ774677,BQ775125,BQ775154,BQ775244,BQ775358,BQ775501,BQ775660,BQ775673,BQ775833,BQ776159,BQ776274,BQ776287,BQ776307,BQ877993,BQ879882,BQ888990,BQ894537,BQ917299,BQ918430,BQ920993,BQ923251,BQ923450,BQ929596,BQ934773,BQ937541,BQ937664,BQ938100,BQ951510,BQ952257,BQ953309,BQ955442,BQ961438,BU074175,BU076750,BU076819,BU076980,BU077322,BU155035,BU158679,BU161267,BU161282,BU161490,BU161893,BU164308,BU165716,BU169273,BU170255,BU172862,BU177368,BU178426,BU178982,BU180878,BU181177,BU186941,BU187214,BU188336,BU189150,BU194777,BU195686,BU500260,BU507022,BU521966,BU526932,BU527476,BU528188,BU531867,BU531931,BU532422,BU532881,BU534087,BU535357,BU537352,BU556893,BU564450,BU579453,BU581200,BU581501,BU594273,BU595568,BU598580,BU599095,BU600087,BU603467,BU615373,BU615493,BU616321,BU616502,BU617103,BU617353,BU617443,BU617473,BU626433,BU626491,BU626739,BU626749,BU626808,BU626825,BU626826,BU626868,BU626981,BU627143,BU627277,BU627285,BU627430,BU627506,BU627528,BU627643,BU627756,BU627830,BU627838,BU627843,BU628091,BU628093,BU628130,BU628138,BU628256,BU628292,BU628294,BU628526,BU628816,BU628924,BU629032,BU629061,BU629299,BU629303,BU629364,BU629508,BU629614,BU629659,BU629724,BU629746,BU629820,BU629980,BU630083,BU630337,BU630363,BU630399,BU630432,BU630584,BU630585,BU630688,BU630690,BU630748,BU630863,BU631556,BU631795,BU632536,BU677619,BU677633,BU678121,BU678217,BU678366,BU678468,BU682077,BU682722,BU685132,BU689308,BU730693,BU731037,BU734165,BU736085,BU736811,BU737005,BU740042,BU740068,BU844777,BU855371,BU856069,BU928557,BU932588,BU934742,BU935305,BU940030,BU942813,BU945526,BU947500,BU953825,BU955050,BU960335,BX111296,BX343869,BX373297,BX386365,BX386366,BX399179,BX404899,BX405632,BX406419,BX411646,BX411674,BX412315,BX412350,BX413388,BX417568,BX423473,BX426506,BX427748,BX432014,BX434152,BX434219,BX435307,BX435309,BX436964,BX438515,BX439898,BX444951,BX445538,BX447827,BX454035,BX459589,BX464006,BX473705,BX473725,CA306819,CA307442,CA307680,CA307717,CA309845,CA309935,CA310048,CA389630,CA389631,CA407911,CA411753,CA411850,CA412401,CA413084,CA413233,CA413843,CA413999,CA414311,CA414716,CA414980,CA415032,CA415720,CA415752,CA415896,CA415932,CA416024,CA416254,CA416303,CA416327,CA416369,CA416401,CA416408,CA416717,CA416755,CA416777,CA416786,CA416871,CA416998,CA417009,CA417415,CA417600,CA417737,CA417768,CA417968,CA418179,CA418194,CA418263,CA419284,CA419395,CA419420,CA419752,CA419918,CA420114,CA420230,CA420388,CA420571,CA420583,CA420592,CA420609,CA420611,CA420712,CA420745,CA420771,CA420780,CA420854,CA421052,CA421067,CA421218,CA421365,CA421601,CA421663,CA421887,CA421910,CA422203,CA422416,CA422423,CA422722,CA422900,CA423107,CA423204,CA423220,CA423336,CA423394,CA425181,CA427193,CA427512,CA428406,CA430787,CA431481,CA431540,CA431754,CA431829,CA431866,CA434952,CA437208,CA437815,CA438757,CA440443,CA440625,CA440708,CA440943,CA441295,CA441390,CA441691,CA441718,CA441942,CA441969,CA442261,CA442963,CA447191,CA447274,CA447850,CA448029,CA448573,CA448674,CA448736,CA449060,CA449084,CA449187,CA449194,CA449199,CA748794,CB044116,CB044705,CB045083,CB105484,CB105490,CB105500,CB105510,CB105512,CB105518,CB105526,CB105535,CB105537,CB105542,CB105549,CB105573,CB105597,CB105939,CB105940,CB105950,CB105951,CB105967,CB105977,CB105990,CB106024,CB106025,CB106039,CB106055,CB106073,CB106075,CB106088,CB106091,CB106093,CB106108,CB106143,CB106144,CB106195,CB106206,CB106212,CB106219,CB112290,CB115237,CB118444,CB143786,CB145875,CB159794,CB215283,CB218810,CB850964,CB957680,CB998727,CD105013,CD106214,CD108729,CD216758,CD244733,CD244916,CD356562,CD364381,CD368739,CD369356,CD369876,CD370626,CD515252,CD518071,CD518692,CD519233,CD521000,CD579639,CD617036,CD617037,CD617038,CD617039,CD617040,CD617041,CD617042,CD617043,CD617044,CD617045,CD638961,CD676469,CD676470,CD676586,CD676630,CD676898,CD677064,CD677142,CD677478,CD677588,CD678255,CD678306,CD678423,CD678495,CD678517,CD678531,CD678588,CD678790,CD743140,CF127621,CF619084,CF780553,CF780596,CF995260,CN393149,CN393189,CN393196,CN393203,CN393217,CN393219,CN393228,CN393231,CN393247,CN393255,CN393257,CN393258,CN393291,CN393294,CN393316,CN393318,CN393337,CN393347,CN393348,CN393360,CN393362,CN479682,CN479798,CN480051,CN480134,CN480135,CN480309,CN480586,CN482117,CN482362,CN484556,CN484557,CN485066,CN485214,CV311433,CV311629,CV311635,CV311638,CV315690,CV316150,CV317449,CV325100,CV327431,CV328500,CV328557,CV328561,CV328968,CV328969,CV328974,CV328977,CV328994,CV328996,CV329003,CV329010,CV329011,CV329017,CV329026,CV329028,CV329039,CV329041,CV329042,CV329064,CV329086,CV329090,CV329098,CV329100,CV329102,CV329107,CV329113,CV329115,CV329268,CV329282,CV329288,CV338075,CV345178,CV358261,CV358320,CV419411,F35418,H89229,N80908,N88688,R58146,T12096,T40466,T59261,T60826,T85156,T91656,T92040,W16902,W21255,W21891,W44322,W48844,Z20928,AA781482,AI148257,AU146148,AA978086,AU143865,AU155407,BE789331,AA551228,AU145768,BQ182806,BE763099,AU156667,AW889148,BM663625,AU143946,AU146739,AU148159,AU159284,AU159366,AA071266,BE276685,BU628070,CA415821,AI085997,AU145425,AU146457,AW889244,BE763122,BF339113,AI365606,CD677348,AU145213,BM667494,BQ008272,BG925949,BI495916,BM990419,BU627372,BU736377,CA437305,AI753688,BE789826,BF365428,BG250112,BM694329,BM704832,BU730466,N67870,AA768094,AI587081,AI754740,AW889315,AW889357,BM994121,BU735302,CA435666,BQ030058,BU615649,AA578825,BE620769,BF448382,BQ029967,CD678680,AI190780,BE620226,BM667915,AI752396,AI753512,AI753678,AW946147,BM153580,BM664238,BM996577,BU735542,CA419441,AA599940,BQ017754,CA415625,CA427593,AA860353,AI581010,AI754536,BP205184,BU734910,AI754654,BF946473,AA936630,W05738,|CR609435,CR619643,CR620780,|CR593157,CR597938,CR599707,CR604328,CR618218,
0.142857142857143|GT AG|BG661300,CN305861,AY455942,|AF114494,BC010353,CR608689,AI421699,AI421808,AL526596,AL526715,AW606346,BE874145,BF672476,BG770900,BI545706,BP196125,BU753528,BU848953,CA950418,CB067669,CD299090,CD299469,CN305862,CV028022,||
0.0952380952380952|GT AG|CN305861,AY455942,|AF114494,BC010353,CR608689,AI421699,AI421808,AL526596,AL526715,AW606346,BE874145,BF672476,BG770900,BI545706,BP196125,BU753528,BU848953,CA950418,CB067669,CD299090,CD299469,CN305862,CV028022,||
0.0344827586206897|GT AG|BE828311,AK128789,AV763983,N29084,AV724045,BX340914,|BM785335,AI927453,AF078848,AF201948,AA257047,AA296780,AA297887,AA298804,AY542159,AA484895,AA491575,BC022898,BX647275,CR596018,CR610659,CR612205,AF121166,CR623274,AI086042,CR625344,AI126303,AI133335,AI815460,AI816403,AI880801,AI885697,AI929471,AV690262,AV704858,AV712776,AV714436,AV716021,AV716398,AV717042,AV718303,AV722344,AV738107,AV751542,AV752886,AV759175,AV760476,AV761405,AV763693,AW362946,AW371999,AW576707,AW748993,AW954146,AW959568,AW959573,BE065121,BE065135,BE295759,BE513154,BE513823,BE693502,BE693520,BE706808,BE774733,BE774859,BE781598,BF212041,BF214397,BF574703,BF575185,BF665912,BF666224,BF695081,BF697058,BF697403,BF765220,BF805496,BF807687,BF807695,BF807758,BF807764,BF979410,BF980359,BG121116,BG171057,BG171129,BG400484,BG432938,BG433963,BG490615,BG494202,BG496810,BG532624,BG614117,BG685171,BG697708,BG776134,BG940413,BG942241,BI252307,BI461776,BI759454,BI915159,BM048894,BM458674,BM697341,BM819196,BM928248,BM978631,BP200531,BP211128,BP215910,BP228882,BP250105,BP293244,BP293413,BP294782,BP308296,BP315588,BP330789,BP349651,BP361501,BP373923,BP376526,BP379992,BP432771,BP870608,BP870620,BP870638,BQ015190,BQ051614,BQ272082,BQ334547,BQ438713,BQ575634,BQ637159,BU627952,BU659935,BU662675,BU664129,BU665039,BU853197,BU854188,BU928676,BU950078,BX106099,BX343462,BX355134,BX362488,BX364516,BX372916,BX381264,BX441736,CA307265,CB112997,CB130701,CB959797,CB988138,CB995612,CD690803,CD698688,CF128831,CF596080,CK003937,CK023655,H74259,N36756,N77409,N98570,W19621,W31214,W40182,BI252978,BQ009507,BX480449,AW968954,BE222943,CK825597,W85999,|BU569877,BU662305,|
0.0961538461538462|GT AG|BX362488,BM927315,BX434735,AK128789,CR623274,CR596018,BX413348,BX441736,CR625344,BX460050,CR602018,BX381264,BX381263,BG697708,BX340914,|BX647275,BU569877,BU662305,BU678199,AI971654,AA521499,AA886151,AW055221,BX392362,AF078848,AF201948,AA296780,AY542159,AA489035,BC022898,AA662393,CR610659,AF121166,AI086042,AI126303,AI133335,AI333313,AI815460,AI816403,AI880801,AI885697,AI927453,AI929471,AV704858,AV712776,AV714436,AV716021,AV716398,AV718303,AV722344,AV738107,AV738548,AV739237,AV752886,AV759175,AV760476,AV763693,AW362946,AW371999,AW576707,AW748993,AW954146,AW959568,AW968954,BE065121,BE065135,BE222943,BE295759,BE513154,BE693502,BE693520,BE706808,BE781598,BF212041,BF214397,BF574703,BF575185,BF665912,BF666224,BF695081,BF697058,BF697403,BF765220,BF805496,BF807687,BF807695,BF807758,BF807764,BF979410,BF980359,BG121116,BG171057,BG171129,BG490615,BG494202,BG496810,BG532624,BG614117,BG776134,BI252307,BI252978,BI461776,BI759454,BM048894,BM458674,BM697341,BM785335,BM819196,BM850672,BM928248,BM978631,BP200531,BP215910,BP228882,BP294782,BP330789,BP373923,BP379992,BQ009507,BQ015190,BQ051614,BQ271761,BQ272082,BQ334547,BQ438713,BQ575634,BQ637159,BU627952,BU659935,BU662675,BU664129,BU665039,BU928676,BU950078,BX106099,BX343462,BX364516,CA307265,CB959797,CB988138,CB995612,CD690803,CD698688,CF128831,CF596080,CK023655,CK825597,H74259,N76909,N77409,W05838,W19621,W31214,W40182,AA897578,AI074799,AI200652,AI249826,AI362037,W32496,CR612205,BX355134,BX372916,AI399814,BI764969,BM667975,BM970393,CB108904,AI028281,AA700739,AA716137,||
0.0778443113772455|GT AG|BM927315,BX434735,CR623274,CR596018,BX413348,CR625344,BX647275,BM984153,BX460050,AA724394,CR602018,BX413347,BX381263,|AK128789,AA026494,AI040519,AI143572,AA503860,AI151475,AI273660,AA524698,AA633155,AF078848,AF201948,AY542159,AA489035,AA521499,BC022898,AA662393,AA700739,AA716137,AA886151,AA897578,CR610659,CR612205,AF121166,AI028281,AI074799,AI086042,AI126303,AI133335,AI200652,AI249826,AI333313,AI362037,AI399814,AI815460,AI816403,AI880801,AI885697,AI927453,AI929471,AI971654,AV704858,AV712776,AV714436,AV716021,AV716398,AV718303,AV722344,AV738107,AV738548,AV739237,AV752886,AV760476,AV763693,AW055221,AW362946,AW371999,AW576707,AW748993,AW954146,AW968954,BE065121,BE065135,BE222943,BE513154,BE693502,BE693520,BE706808,BE781598,BF212041,BF214397,BF574703,BF575185,BF665912,BF666224,BF695081,BF697058,BF697403,BF765220,BF805496,BF807687,BF807695,BF807758,BF807764,BF979410,BF980359,BG121116,BG171057,BG171129,BG490615,BG494202,BG496810,BG532624,BG614117,BG776134,BI252307,BI252978,BI759454,BI764969,BM048894,BM458674,BM667975,BM697341,BM785335,BM819196,BM850672,BM928248,BM970393,BM978631,BP200531,BP215910,BP228882,BP294782,BP330789,BP373923,BP379992,BQ009507,BQ015190,BQ051614,BQ271761,BQ272082,BQ334547,BQ438713,BQ575634,BQ637159,BU569877,BU627952,BU659935,BU662675,BU664129,BU665039,BU678199,BU928676,BU950078,BX106099,BX343462,BX355134,BX364516,BX372916,BX392362,CA307265,CB108904,CB959797,CB988138,CB995612,CD690803,CD698688,CF128831,CF596080,CK023655,CK825597,N76909,W05838,W32496,AA779550,AA974180,AI347611,BM971151,BU678554,BU678702,AI761405,N69968,BP430900,N98339,AI075362,AI362205,AA847282,AA808451,||BG685171,CK003937,
0.0555555555555556|GT AG|AV684107,AV685758,|BE008628,BX496472,AA315754,AA506411,BC011652,CR456911,L13689,S62198,AL514584,AU133376,AU136175,BE467267,BE843556,BF057213,BF195611,BF447598,BF667381,BI561755,BM690067,BP258082,BP338876,BP352910,BP355879,BX419039,CD514103,CD641888,CV027872,T87514,AA382476,BX091302,AA371060,BP240922,BP292120,BP290072,BP241678,AU139101,||BM750975,
0.0909090909090909|GT AG|CB046493,BU072856,BM925434,|AF051851,AF109135,AA332601,AA346468,AL117410,BX648589,AA887307,CR613317,AL528267,AW371917,AW371932,BE177945,BE714649,BE714661,BE766929,BF218038,BF245747,BF984204,BG035457,BG945202,BU189435,BX280754,CA396083,CB998996,CD616497,CD616498,CD616499,CD616500,CD616513,CD616515,CN297886,CN402076,F00188,||
0.111111111111111|GT AG|AU134997,AK001833,BX641115,|AA151360,AK000744,AK025438,AK091182,AL137485,AL834250,AX746833,AY033594,AY033595,BC051811,AL600985,AV686905,AV690022,AV691315,AV696526,AV698855,BE832563,BE879453,BE938253,BP243455,BP292575,BP367009,BU509426,CB269889,CB987292,CF130934,CN395485,||
0.0810810810810811|GT AG|AI479105,AI400783,BE676451,BE676267,AI523931,AI523842,|AW351723,AA504177,AA505143,AA569903,AA587388,BC034464,AA622768,BC040450,AA652440,AA721294,AA741244,AA745655,AA748495,AA748538,AA748855,AA761683,AA765905,AA767516,AA810409,AA811107,AA811906,AA835927,AA873295,AA938017,AA972081,AA994068,AA995910,AI075284,J03571,J03600,AI219534,AI221308,AI361850,AI380545,AI439947,AI524200,AI598073,AI696859,AI698814,AI762560,AI798007,AI799008,AI804734,AI824788,AI911767,AI913434,AI922141,AW007295,AW051026,AW082242,AW087663,AW169993,AW205824,AW236332,AW351715,AW351717,AW779220,AW977381,BE674834,BF002497,BI521923,BI524220,BI907694,BM451596,BQ067266,BQ786870,BU078734,CA771026,CB985856,T69964,AA931760,AI744699,AA315865,BE247756,||
0.333333333333333|GT AG|AX747176,AK091773,|AA723888,AI990484,AW665925,AI018419,AI216456,AI917746,|BC028127,BI825648,CV030399,|
0.0826446280991736|GT AG|CN368728,AK093808,CR624092,AL531110,AL549878,BG717938,CN368725,BX445198,BM927046,AL564580,|AF067656,AA306709,BC020979,CR595414,CR608012,CR618389,CR624675,CR624972,AL531381,AL532404,AL549806,AL556081,AL556136,AL557130,AL699091,AU100005,AW593383,BE888249,BE889133,BE889369,BE960590,BF032760,BF102552,BF212452,BF217397,BF242180,BF526923,BF737454,BF792282,BF797378,BG108098,BG121657,BG177162,BG179932,BG325148,BG326385,BG337021,BG388145,BG391722,BG468263,BG502285,BG505059,BG530391,BG610641,BG615304,BG760599,BG777493,BG777519,BG778383,BG779112,BG823201,BI115095,BI224233,BI259219,BI261788,BI859295,BI869291,BM009622,BM423967,BM477554,BM541379,BM551003,BM559916,BM562031,BM800596,BM804309,BM904466,BM918280,BM928011,BQ052345,BQ058033,BQ059899,BQ060939,BQ221680,BQ232861,BQ429892,BQ436434,BQ642262,BQ680615,BQ681614,BQ899417,BU155152,BU160738,BU176900,BU179047,BU183970,BU539705,BU581539,BU598080,BU601552,BU932202,BX281545,BX406596,BX426428,BX448627,CA431155,CA489675,CA748691,CB112726,CB113229,CB117482,CB145011,CB162876,CD688446,CD691057,CD703772,CF146514,CF264771,CN368723,CN368726,CN368727,CN368729,CN368731,CN368732,CN368733,CN368734,CN368735,CN368736,CN368737,CR747868,CV023536,|CB990262,|
0.135135135135135|GT AG|AL549806,CN368728,AK093808,CR624092,AL531110,AL549878,BG717938,CA489675,CR624972,BX426428,CN368725,BX445198,CN368731,BM927046,AL564580,|AF067656,AA306709,AA337800,BC020979,CR595414,CR608012,CR618389,CR624675,AL531381,AL532404,AL556081,AL556136,AL557130,AL699091,AU100005,AW401954,AW593383,BE888249,BE889133,BE889369,BE960590,BF032760,BF102552,BF212452,BF217397,BF242180,BF526923,BF737454,BF797378,BG108098,BG121657,BG177162,BG179932,BG325148,BG326385,BG337021,BG388145,BG391722,BG468263,BG502285,BG505059,BG530391,BG610641,BG615304,BG777493,BG777519,BG778383,BG779112,BG823201,BI115095,BI224233,BI259219,BI261788,BI461992,BI869291,BM009622,BM423967,BM477554,BM541379,BM551003,BM559916,BM562031,BM800596,BM804309,BM904466,BM918280,BM928011,BQ052345,BQ221680,BQ232861,BQ429892,BQ436434,BQ642262,BQ680615,BQ681614,BQ899417,BU155152,BU160738,BU176900,BU179047,BU183970,BU539705,BU581539,BU598080,BU601552,BU932202,BX281545,BX406596,BX448627,CB112726,CB113229,CB117482,CB128250,CB145011,CB162876,CB990262,CD688446,CD691057,CD703772,CF146514,CF264771,CN368723,CN368726,CN368729,CN368732,CN368733,CN368734,CN368735,CN368736,CN368737,CV023536,||
0.272727272727273|GT AG|AA974495,AA830575,AA282803,|BC017003,BC028188,BC041115,BC053574,BC073945,CR606021,D42046,BG036343,BG106738,BI869219,BX384718,||
0.125|GT AG|BG400915,CN394046,|CK903062,BX420823,H49767,AA293851,AA031974,BC013587,BE904302,BF568253,BG331398,BI521387,BM707732,BP245171,CA942977,CN394044,T19311,W90209,||
0.00522193211488251|GT AG|BX377213,BI751998,|BU173529,BI763526,BM750910,BE889515,BE615071,BG438207,BM561714,AF335324,AK000507,AL136668,AY090097,BC000708,BC007714,BC015236,CR590989,CR591852,CR593814,CR594641,CR595139,CR595711,CR598151,CR598593,CR599296,CR599477,CR599579,CR600188,CR601425,CR601977,CR608474,CR609436,CR610636,CR614476,CR616416,CR616560,CR619083,CR619259,CR621890,CR624887,AI525555,AL518418,AL520420,AL522351,AL532448,AL539935,AL540556,AL553924,AL556398,AU279568,AW245914,AW403561,BE297286,BE298547,BE299139,BE311602,BE311771,BE382543,BE390481,BE391259,BE536452,BE544651,BE545666,BE547030,BE548627,BE548653,BE613802,BE615333,BE615677,BE616497,BE730661,BE731572,BE732685,BE733368,BE784359,BE785357,BE785642,BE787044,BE787356,BE787716,BE787846,BE790200,BE793287,BE798255,BE799416,BE868600,BE870933,BE900141,BE901752,BE907496,BF209941,BF306529,BF307304,BF307862,BF314993,BF340374,BF343495,BF527505,BF684396,BF724212,BG106890,BG177283,BG253624,BG260825,BG323317,BG325374,BG326242,BG330381,BG330413,BG330961,BG331827,BG332872,BG402961,BG403222,BG419678,BG419836,BG419851,BG419970,BG420523,BG420545,BG421453,BG421579,BG421601,BG421611,BG422815,BG422999,BG423066,BG423503,BG424652,BG424772,BG425000,BG425186,BG425439,BG425504,BG437259,BG481525,BG485490,BG489877,BG492582,BG530175,BG547096,BG615736,BG740209,BG766062,BG773698,BG773903,BG774049,BG774114,BG820162,BG828928,BG900414,BG900774,BG900816,BG912919,BG924599,BG927061,BI092301,BI092463,BI092847,BI116828,BI117346,BI160581,BI255299,BI255425,BI256607,BI257341,BI257940,BI260154,BI333661,BI333950,BI334875,BI335203,BI489808,BI518919,BI755636,BI755833,BI756479,BI757002,BI757901,BI758193,BI768339,BI770191,BI770332,BI816694,BI819319,BI820660,BI821809,BI825763,BI828044,BI830112,BI832495,BI835946,BI836149,BI836502,BI838411,BI869967,BI907497,BI909774,BI910757,BI916304,BM011604,BM019643,BM020808,BM044937,BM083665,BM264213,BM353038,BM451924,BM457411,BM460805,BM467927,BM468486,BM545463,BM546853,BM549631,BM559172,BM691160,BM836636,BM920174,BM925202,BM926675,BP193302,BP196343,BP196390,BP196439,BP197951,BP198093,BP204648,BP208895,BP209180,BP211101,BP226811,BP227491,BP252428,BP261982,BP266514,BP266907,BP282661,BP282981,BP322072,BP329439,BP365986,BP371762,BP372607,BP373008,BP373143,BP373190,BP374482,BP375093,BP376790,BP377274,BQ049937,BQ057223,BQ057249,BQ062249,BQ108668,BQ226970,BQ231856,BQ421800,BQ423565,BQ430409,BQ436555,BQ638914,BQ669198,BQ670619,BQ671320,BQ671354,BQ671704,BQ672435,BQ674337,BQ695296,BQ717426,BQ723641,BQ881033,BQ894577,BQ898252,BQ918169,BQ943627,BQ950237,BU150734,BU155774,BU164631,BU501240,BU599442,BU845646,BX354217,BX357889,BX361012,BX375911,BX393489,BX397161,BX438349,BX442046,BX442585,BX457639,BX463841,BX464099,CA391375,CB126863,CB148225,CB152476,CB157300,CB216228,CB268238,CB994506,CB997395,CD107037,CD514407,CD557330,CD629638,CD629639,CD629640,CD629641,CD629643,CF121190,CF121207,CF122820,CF139118,CF140385,CF140403,CF140435,CK821972,CN428376,CN428378,CN428382,CN428383,CN428384,CN428385,CN428387,CN428389,CN428392,CN428397,CN481260,BG897052,BE785317,BF182663,BQ939730,BG675048,BM790825,BQ435193,BU508818,BE616605,BG988854,CV023251,BM909764,CB130928,BM563070,BE615584,BG831853,BG255223,BG425337,BG420526,BQ057152,BQ063169,CA426535,BE791749,CN428381,BU500762,CA391593,BG327889,BX418942,CR600907,BI254523,BG338418,BQ638742,BM738909,BM744205,BM754180,BM755726,CF140066,CN428374,AA430623,BG260098,BM740232,BG912608,BM917704,BI117786,BF339152,BM854380,CB150485,CF141731,BQ955133,BM910246,BE273477,BM913637,||BP252316,
0.181818181818182|GT AG|AL080182,BC052780,|AB020720,AK023742,AL133662,AW962065,BI757242,BM193459,CO402747,BE273897,BM834382,BM835131,BE244653,||
0.230769230769231|GT AG|AL080182,BC052780,BE548361,|AB020720,AK023742,AL133662,BE244653,BE273897,BI757242,BM193459,BM834382,BM835131,CO402747,BQ721733,BE093457,BI554273,||
0.0109170305676856|GT AG|BI560309,BX339716,CN276281,BE768151,BI524148,|CF128177,AA001068,AA094283,AA287461,AA307803,AA307929,AA312324,AA313634,BC000165,BC012883,BC072407,CR456964,CR599041,CR600576,CR600753,CR601332,CR604235,CR611161,CR612173,CR613503,CR617818,CR621927,CR626355,L06328,L08666,AI215863,AL038544,AL048698,AL517365,AL533816,AL534905,AL535524,AL538361,AL546015,AL557588,AL702761,AU118547,AU132846,AW582034,AW582044,AW582047,AW603593,AW609254,AW651695,AW753403,AW948924,AW950835,AW951699,AW965596,BE146064,BE146191,BE253383,BE272085,BE278250,BE298098,BE298497,BE536490,BE536549,BE537765,BE545584,BE547346,BE613911,BE621227,BE709994,BE715077,BE768078,BE768146,BE768156,BE768172,BE768173,BE768222,BE768337,BE777907,BE778973,BE783605,BE783974,BE784046,BE785204,BE785910,BE786295,BE788876,BE789858,BE796405,BE831338,BE867413,BE871829,BE885092,BE888195,BE889768,BE892234,BE893877,BE894075,BE899099,BE904688,BE906366,BE909840,BE958384,BF037111,BF215508,BF244862,BF305583,BF309184,BF374122,BF666615,BF666678,BF667223,BF667517,BF668325,BF669510,BF669811,BF672258,BF696223,BF698100,BF698901,BF701799,BF724504,BF753864,BF755751,BF792745,BF793941,BF793966,BF967051,BF979225,BG030068,BG030845,BG037090,BG106535,BG116743,BG116744,BG116752,BG116955,BG168773,BG171567,BG254420,BG256292,BG258692,BG283046,BG284362,BG387933,BG389797,BG391176,BG392055,BG396244,BG432446,BG435022,BG494414,BG494624,BG499950,BG500935,BG501417,BG528189,BG528292,BG535048,BG537322,BG571586,BG613398,BG620164,BG623339,BG677061,BG680414,BG687039,BG696711,BG699246,BG699657,BG703773,BG704096,BG707654,BG720453,BG721029,BG741406,BG741509,BG751581,BG761623,BG761864,BG768573,BG777816,BG929131,BI093235,BI093378,BI094528,BI197350,BI254877,BI258570,BI260408,BI334446,BI459756,BI546263,BI597837,BI599444,BI600345,BI600872,BI603837,BI667454,BI668555,BI669047,BI711540,BI861034,BI870482,BI906564,BI907172,BI908785,BI909091,BI918911,BM014055,BM016142,BM016618,BM272984,BM464359,BM467145,BM470334,BM470757,BM548672,BM558290,BM685942,BM710673,BM720590,BM741957,BM743839,BM745290,BM746217,BM753976,BM762448,BM763999,BM764612,BM765815,BM765836,BM765964,BM766154,BM772007,BM772094,BM781817,BM784267,BM785504,BM789795,BM790126,BM800260,BM803361,BM804346,BM820426,BM821146,BM833920,BM834068,BM836814,BM848233,BM848247,BM853364,BM904753,BM915877,BP207538,BP208271,BP208472,BP209620,BP210874,BP215146,BP216269,BP216987,BP218231,BP235622,BP244505,BP247468,BP252287,BP260454,BP261839,BP261841,BP262290,BP263282,BP263800,BP263924,BP267592,BP282118,BP302414,BP303414,BP308353,BP308904,BP313007,BP314685,BP322898,BP322919,BP323702,BP329066,BP338781,BP338951,BP339728,BP339740,BP340550,BP340648,BP348252,BP363617,BP369798,BP381719,BQ215930,BQ219977,BQ223750,BQ232438,BQ417017,BQ422646,BQ423850,BQ425858,BQ425988,BQ430807,BQ433614,BQ433837,BQ652825,BQ678826,BQ777371,BQ925774,BQ946017,BQ953786,BU072753,BU153798,BU154499,BU154637,BU156213,BU163877,BU164824,BU167917,BU171142,BU175596,BU176352,BU178903,BU183764,BU183919,BU186385,BU186761,BU186867,BU187500,BU189010,BU189034,BU189880,BU190383,BU191998,BU192015,BU541497,BU557729,BU598267,BU600350,BU781638,BU788161,BX279994,BX324807,BX334480,BX339853,BX356098,BX377211,BX377212,BX402535,BX402864,BX404122,BX416684,BX425548,BX426314,BX438523,BX440490,BX446994,BX475293,BX504706,BX509452,BX952629,BX953316,CA454561,CA772324,CA949777,CB044947,CB113747,CB125992,CB128071,CB128700,CB129053,CB129144,CB129631,CB140278,CB143420,CB149949,CB152514,CB159920,CB266961,CB267079,CB267240,CD108952,CD244493,CD689149,CF121280,CF127528,CF127569,CF127883,CF127924,CF128833,CF130906,CF141023,CF145082,CF147201,CF272447,CF552446,CK905117,CN276264,CN276265,CN276267,CN276269,CN276270,CN276272,CN276273,CN276274,CN276277,CN276279,CN276280,CN276282,CN276285,CN276286,CN276287,CN276288,CN276289,CN276290,CN484949,CV023667,F06593,F11271,H06402,H11530,N44635,R35362,T08838,AL533815,CN276268,CB123913,AL516843,BX334479,AW363046,AW753933,BQ057486,BX426313,BG528911,AA046514,AL573820,BU594331,CB161749,BG254030,AA442180,CA865856,CD677260,BE905687,AW577362,BE071958,BE071998,BE174540,BG031544,AV714906,N31398,BX335977,N40278,BU508779,BX335976,BF365016,BE768208,BE768204,BE768252,BM817492,CN276271,AA127344,||
0.0350877192982456|GT AG|CR602194,BX339545,|AA132529,AA279840,AK074421,AY358476,BC023663,AA584408,BC047774,CR625911,AI340991,AI340993,AI341293,AI349083,AI650609,AI692198,AI810740,AI912836,AI924025,AI929284,AI969924,AI989669,AW003514,AW157252,AW157329,AW157459,AW299513,AW299522,AW664650,BE796570,BF341318,BF509580,BF593185,BF663323,BF663695,BF664198,BG285119,BG339399,BG910899,BM051236,BM129438,BM129725,BM141699,BM141962,BM451059,BM826016,BM976177,BQ918468,BQ931589,BU500439,BX422891,CA777547,CB050636,CB050637,CB852030,CB852718,CD674768,CK819654,CK819655,|AI765658,|AI765658,
0.113636363636364|GT AG|AI989669,AI924025,BX422891,CR625911,BG680071,|AK074421,AY358476,BC023663,AA584408,BC047774,CR602194,AI692198,AI765658,AI810740,AI929359,AW003514,AW157252,AW157329,AW157459,AW163385,AW163525,BE279279,BE796570,BF341318,BF663323,BF663695,BF664198,BG285119,BG339399,BG910899,BM051236,BM451059,BM753400,BM768764,BM769685,BM826016,BM976177,BP272395,BP322631,BP323071,BQ072503,BQ918468,BQ931589,BX339545,BX339546,CA777547,CB852030,CB852718,CD674768,||BM129438,BM129725,BM141699,BM141962,CK819654,CK819655,
0.0606060606060606|GT AG|AB113249,BF107089,|AB102716,AB102717,AB102718,AB102719,AB102720,AB102721,AB102722,AB102723,AB113248,AF155827,AK001201,AY007108,BC015477,BC029381,BC030963,BC031004,BC068440,BX538033,AU123669,BE568163,BG107826,BG571211,BG613723,BM791648,BQ303841,BQ774785,BU195354,CN299006,CR737000,BE671794,AU253584,AI653115,CA435290,||
0.212765957446809|GT AG|AV695838,CD013969,AV698646,CD013967,AV697749,AV697538,AV693304,AV683520,CD013968,AV696436,|BC020596,M17397,M17398,M21941,M21942,Y00498,AV645566,AV645732,AV645763,AV647947,AV648000,AV648020,AV648678,AV648693,AV649116,AV649270,AV649283,AV649356,AV651803,AV653031,AV653304,AV653830,AV653836,AV654532,AV658058,AV659293,AV659550,AV662058,AV683117,AV684097,AV687586,AV692687,AV697205,BG186022,BG533351,BG563721,BG617721,BP294434,BP343375,BX499004,BX646320,CB111908,CB115644,CB157029,CB164724,CD014119,T71452,||
0.0170940170940171|GT AG|AK098295,BU188435,|AA243103,AA307880,AK075357,AK128834,AL050022,AY359022,BC061582,BC068449,AL037642,AL529012,AL544442,AL545243,AL548528,AL554941,AL709000,AL710364,AW239176,AW967185,BE257606,BE299387,BE410370,BE546526,BE617390,BE740246,BE743316,BF034893,BF038813,BF679079,BF793697,BG324696,BG400557,BG419854,BG718345,BG719186,BG763531,BG768034,BG769904,BI197121,BI222255,BI261371,BI463570,BI553144,BI561516,BI755603,BI756323,BI759901,BI767584,BI772642,BI822389,BI827198,BI856944,BI909554,BI911661,BI912384,BM009608,BM043385,BM048062,BM051888,BM147916,BM452563,BM544463,BM743013,BM744485,BM924767,BP193521,BP195059,BP206124,BP207324,BP221639,BP230623,BP231439,BP238769,BP247956,BP266686,BP267677,BP268210,BP273994,BP280164,BP283547,BP289264,BP291539,BP302034,BP327628,BP345288,BP349442,BP352593,BP359103,BP366087,BP368662,BQ058846,BQ212246,BQ229236,BQ428022,BQ953413,BU156686,BU159145,BU159783,BU172019,BU188484,BX325417,BX399178,BX403772,BX483193,CB106762,CB146309,CB959933,CB960401,CB989167,CB989374,CD705801,CD707767,CF131409,CN427796,CN427797,CN427801,CN427802,N29266,||
0.5|GT AG|AB002333,CD642775,|BC030967,BE731865,BE903551,BG540004,||CR627437,
0.0681818181818182|GT AG|BG696828,AW850718,AW604308,|AF007151,AF319947,AF357881,AJ306408,AK025496,AK027710,AK056244,BC002692,BC006575,BC009396,BC033101,BC080532,BE019468,BE512745,BE737302,BE788212,BF154715,BF182714,BF315567,BF970231,BG251575,BG471388,BG494807,BG496961,BG747214,BG777244,BI333403,BI755866,BI770117,BM561717,BM748186,BM759307,BM765541,BM833993,BM913600,BP256518,BQ648156,BU932284,CB131727,CN260138,H14191,R88949,T78126,Z43357,|AK056581,CB270530,|
0.181818181818182|GT AG|BP316187,BG717697,|AA056025,AA056072,AA309931,CR620028,AL555232,BG719278,BM840138,BP225340,BQ898739,BU508800,CN264690,|BC000175,BC002514,AA625544,CR592714,CR593063,CR593191,CR596924,CR598347,CR600212,CR625584,U65676,U96721,AL544466,AL549061,AL702912,AW675059,BE279240,BE905685,BF667830,BG120489,BG479953,BG714748,BG745677,BI465342,BI518436,BI757867,BI771946,BI819303,BI832079,BI839009,BI908168,BM128017,BM128530,BM752871,BM761071,BM791684,BM821414,BM845677,BM907992,BM928379,BP202450,BP202649,BP213699,BP284302,BP288150,BP295616,BP300658,BP379893,BQ063615,BQ063865,BQ064846,BQ072743,BQ212862,BQ223278,BQ706048,BU196145,BX358686,BX358993,BX397712,BX406979,BX424906,BX439137,BX451587,CB143226,CB991418,CD607781,CD607782,CD607783,CD607784,CD607785,CD607786,CD607787,CD607788,CD607789,CD607790,CD607791,CD607792,CK819290,CN264688,CV029676,|
0.0566037735849057|GT AG|CB992392,CR595934,CB995003,|BC036120,AK122684,BG699504,CR592302,CR614978,CR626178,AL529289,AL529292,AL529299,BQ637819,BM718349,BP195274,BI196430,BE312603,BE799770,CR601691,AV746844,AW239268,AW964694,BE261923,BE790748,BE792732,BG702237,BG708600,BG715226,BG775077,BG775574,BG911213,BG913954,BI457753,BI603682,BI668943,BI914195,BM068724,BM069707,BM458776,BP308145,BP308278,BQ777226,BQ945255,BQ958249,BX353898,CA842077,CK904583,CN256968,CN256970,CR737095,R59037,BI545588,BF974871,BF975609,BG398292,BQ943525,||
0.0223880597014925|GT AG|CA502914,BG818736,BM782365,|AB025425,BC000262,AA535180,AA535766,CR592558,CR611545,CR619733,CR626050,AL526113,AL526169,AL527503,AL527504,AL540796,AL540797,AW249226,AW328374,AW411197,AW962536,AW962547,BE251763,BE253754,BE379496,BE393699,BE514735,BE515185,BE546539,BE736650,BE779756,BE878590,BE885341,BE887358,BE900391,BF238130,BF312171,BF663564,BF725312,BF752879,BF791501,BF791624,BF841750,BG104572,BG122016,BG288090,BG324036,BG337520,BG340215,BG470650,BG470654,BG574712,BG681365,BG751041,BG827939,BG830681,BG913518,BI039015,BI160193,BI333268,BI518742,BI523966,BI759271,BI760706,BI769281,BI771272,BI829255,BI830853,BI856242,BI861883,BI910814,BM011704,BM020458,BM129558,BM452007,BM453609,BM457768,BM505096,BM547068,BM547794,BM562487,BM698891,BM700799,BM706980,BM753033,BM788115,BM824750,BM909099,BQ009068,BQ051879,BQ061560,BQ215616,BQ219470,BQ231253,BQ636564,BQ639942,BQ677260,BQ719075,BQ774405,BQ889863,BQ894637,BQ933043,BU149671,BU155827,BU158009,BU158708,BU165232,BU175659,BU178073,BU181943,BU501395,BU625165,BU629889,BX282665,BX350867,BX366551,BX374933,BX376108,BX392276,CA412321,CA421357,CB268112,CB410106,CD513989,CD743077,CF127784,CF127943,CF593767,CK822509,CN256468,CN256472,CN256473,CN256474,CN256476,CN256477,T63468,Z33535,||
0.1|GT AG|AK123954,BC047587,|BC043256,BC020892,BE960638,BG428883,BG529923,BG531829,BG542515,BG942691,BI756466,BI830171,BM014849,BM146683,BQ774652,BU198840,BU932302,BX952488,CD694866,H83545,BM763377,BF770295,||
0.03125|GT AG|BX537500,BX641168,|BU621309,BC026104,BC031049,BX647834,CR617800,U96628,AI909159,AW373651,AW373654,AW373656,AW373657,AW373661,AW373664,AW373679,AW373681,AW373684,AW373692,AW393539,AW393550,AW603273,AW750315,AW750596,BE075071,BE075158,BE075162,BE075186,BE075196,BE075206,BE075207,BE075247,BE075270,BE090137,BE161885,BE175652,BE175696,BF331390,BF331497,BG424869,BG426064,BG572954,BG622941,BG750098,BG994781,BM021414,BM693682,BM787676,BM802759,BM835776,BQ216513,BQ324298,BQ881972,BX434444,CB265496,CB268426,CB270162,CD105441,CD356568,CD513731,CF141009,CN305788,CN305791,CR747050,BM806403,BG434464,||
0.5|GT AG|CB131762,BX647270,|AW751078,AW751101,BF309148,CA432722,||AF267740,AK025605,AK026369,BC007213,BC017434,AI150623,AW409916,AW591218,AW955326,BE328172,BE671700,BE867102,BF817581,BG655026,BP263896,BU954035,BX103471,CA778170,CK817976,CN310075,N36441,W68747,BP268405,BP269006,
0.285714285714286|GT AG|BX537582,AK097587,|BC021737,BG717202,BM553020,BM560150,BM723623,BX117017,CV024421,||
0.0416666666666667|GT AG|BF508118,BQ695394,AW451054,|AK023250,AK026630,BC023577,CR457304,CR591945,CR600950,CR616981,AL042489,AL538628,AL583645,AL601421,AL695294,AU132341,BE082251,BE410050,BE566876,BE709703,BE738034,BE792188,BE799746,BE889870,BF819034,BG032304,BG253635,BG539985,BG546949,BG685496,BG699565,BG927447,BI256909,BI763326,BI766490,BI829082,BI912747,BI918935,BM722541,BM837313,BM927012,BM928018,BP260374,BP302864,BP340279,BP366578,BP379653,BQ423447,BQ425453,BQ893798,BQ924086,BU184573,BU541600,BU621263,BU686045,BX109859,BX391887,BX438403,C06423,CA311012,CA446534,CA446546,CA775888,CA776108,CB529126,CB985705,CD104062,CD365247,CD366826,CN309636,CN309637,CN309638,CN309639,H17747,H22750,|BF216435,BG029523,|
0.5|GT AG|AU134009,AL536054,|AA332853,BC030025,AV717734,BG536889,||AV682058,AA126833,AA135281,AA310769,AL833106,CR621940,D64015,M96954,AL517556,AV747797,AW390457,AW812975,AW813045,BE092886,BG113943,BG575160,BG944604,BI758963,BI762765,BM721833,BM803565,BU150750,BU580821,CB143159,CB216270,CB962087,CN372178,D82253,N47126,BF171305,BP322338,
0.0714285714285714|GT AG|AK123289,AK127173,|AA906596,AK094271,AA596058,BC035344,AA889593,AA923202,CR618124,AI092016,AI347183,AI478101,AI668867,AI927503,AW082236,AW340408,BF589448,BG201429,BM919837,BQ901185,BX117705,BX427832,BX956901,CF139388,CN422675,CN422676,AI347182,T48106,CA415847,AA707613,||
0.4|GT AG|AK123289,AK127173,|AK094271,BC035344,CR618124,BX427832,AI425033,|AW268883,BG182689,AA596058,AA707613,AA889593,AA906596,AA923202,AI092016,AI347182,AI347183,AI478101,AI668867,AI927503,AW082236,AW340408,BF589448,BG193161,BG201429,BQ901185,BX117705,CA415847,CN422676,T48106,BG214962,AI470321,|
0.272727272727273|GT AG|BE621541,AK021437,CA312634,|AY251163,AY358154,AA452837,BC024189,AI005282,AI263850,AL539497,AL539498,BI764806,BU620576,BX646834,||
0.222222222222222|GT AG|BX648180,AL832042,|AJ315969,AJ430580,BC031078,BC050062,BC071573,X54134,AU141694,BF897392,BU199300,||
0.166666666666667|GT AG|BX364374,CR609441,|AY027807,AY027808,BC034821,BE972608,BE972810,BF968247,BG014266,BQ435471,BU154554,BU567348,BU570277,BU854513,||
0.0065359477124183|GT AG|BE831255,AW866987,|AF107836,CR616657,AL520875,AL546642,AL556906,AL556935,AL570253,BF875424,BG006921,BI912132,BE887645,BM006818,BF930673,AA001773,AB009398,AF083245,AF086708,AF107837,AK094775,AA345552,BC001100,BC001747,AA642032,BT007307,BX647314,CR590692,CR593555,CR593850,CR594050,CR594908,CR597589,CR598910,CR600680,CR601204,CR604346,CR604655,CR610599,CR612824,CR614879,CR615813,CR618920,AJ709652,AL520876,AL528460,AL528500,AL539625,AL541712,AL543993,AL544352,AL544379,AL544544,AL544574,AL546180,AL546193,AL546564,AL546909,AL547029,AL554744,AL554813,AL555323,AL557214,AL571870,AL575993,AL577857,AL583607,AL583633,AV691899,AV733727,AW376093,AW579575,AW579576,AW581331,AW609772,AW886132,BE258577,BE267303,BE270505,BE274744,BE396011,BE728345,BE729689,BE733349,BE735568,BE745195,BE745299,BE745982,BE780882,BE786536,BE788421,BE796895,BE797056,BE883898,BE892869,BE895127,BE898279,BE902995,BE908411,BF528576,BF569744,BF684358,BF688252,BF845973,BF846335,BF846359,BF846391,BF853008,BF920822,BF921505,BF935686,BF935703,BF965587,BF972331,BG121255,BG121700,BG163390,BG167423,BG168037,BG179542,BG280957,BG282453,BG323586,BG324096,BG327240,BG327349,BG333434,BG385905,BG424093,BG437410,BG476853,BG477054,BG477627,BG489538,BG491663,BG504391,BG676204,BG679546,BG680007,BG680113,BG686792,BG740054,BG747748,BG748431,BG749511,BG750152,BG751136,BG751501,BG752802,BG759851,BG761365,BG767400,BG829532,BG831665,BI090746,BI115738,BI117133,BI159755,BI160675,BI193200,BI193637,BI193649,BI193795,BI251915,BI261693,BI764057,BI768744,BI826662,BI862138,BI870379,BI905821,BI906626,BI911201,BI916917,BM010144,BM013237,BM043899,BM044901,BM047765,BM451618,BM456586,BM468878,BM541974,BM550399,BM550803,BM561932,BM697393,BM715189,BM723763,BM739094,BM762498,BM791556,BM796078,BM808582,BM810833,BM823669,BM829507,BM843773,BM846883,BM852414,BM905767,BM911513,BM912268,BM915250,BM915816,BM915838,BM916321,BM916426,BM916548,BM920126,BM923087,BQ055819,BQ057255,BQ058957,BQ059971,BQ062330,BQ063047,BQ066778,BQ069827,BQ070755,BQ071748,BQ072202,BQ073405,BQ073598,BQ217977,BQ221973,BQ226649,BQ277296,BQ305532,BQ425265,BQ425690,BQ433041,BQ641431,BQ642256,BQ669679,BQ672036,BQ673635,BQ679176,BQ683044,BQ684672,BQ684674,BQ876468,BQ878174,BQ882501,BQ918873,BQ919431,BQ919493,BQ932620,BQ953455,BQ954526,BQ958510,BQ958530,BU146632,BU158127,BU162181,BU179594,BU191909,BU500925,BU507799,BU508451,BU509429,BU542846,BU543401,BU543454,BU553188,BU603202,BU845354,BU855406,BU902923,BX402199,BX417767,BX424083,BX443317,BX444949,BX460851,CD107555,CF146707,CF146709,CN413171,CN413175,CN413176,CN413180,CN413181,N40401,N48743,W49606,BF930845,BG006916,BM721741,BF989076,BX380297,BF027232,BF974035,BG338397,BF932119,BX402198,BE741791,BU660082,BG112661,AL571646,CD694069,BE390176,BF921044,BG623109,BM692228,BM007128,BM743289,BM744518,||
0.285714285714286|GT AG|BG115277,AK074155,|AK026288,AK090428,BC066641,BG981182,BX327463,CD244853,BG999851,||
0.666666666666667|GT AG|BQ710964,AK090428,AK074155,CN265031,|AL832932,AK026288,BG981182,BG999851,BX327463,CD244853,|BC066641,|
0.0789473684210526|GT AG|AK093427,BE908253,BI772003,|AA151130,AK025099,AA302588,AA310938,AK172830,AY358342,BC003591,AA490809,BC025953,CR457338,AV655410,BE293826,BE797163,BF239133,BF514254,BF514888,BF516041,BG740350,BI517905,BI518182,BI752545,BM673908,BM675360,BM712937,BM714596,BM715423,BM982596,BQ575655,BX352106,BX369506,BX400205,BX448642,CA425336,CB321750,CD673345,CD673671,CN309086,N36317,||AJ705313,BG333328,BM970989,
0.0909090909090909|GT AG|AK093427,CD673671,|AK025099,AK172830,AY358342,BC003591,AA490809,BC025953,CR457338,BE797163,BF239133,BG740350,BI517905,BI518182,BI752545,BI772003,BI821947,BM714596,BM982596,BX369506,BX400205,BX400206,CD672383,CN309086,|AJ705313,BG333328,BM970989,|
0.5|GT AG|BC047946,CN361290,BM821793,AL832289,BM562371,BM834800,|AK026923,AK074088,AK096874,AA458609,U33271,AW605986,AW856032,BE062963,BE062977,BE794192,BM796410,BQ324170,||
0.285714285714286|GT AG|AL832289,AK074088,|AK026923,AK096874,AW605986,BE062963,BE062977,BE794192,BI834897,||
0.5|GT AG|AL832289,AK074088,|AK026923,AK096874,AW857559,AW860551,||
0.0645161290322581|GT AG|BQ674260,BQ021085,BQ008725,BP264805,|AA443316,AA443451,AA448273,BC006499,AA707287,AA973484,AI038821,AI208535,AI290581,AI347834,AI369127,AI417128,AI432164,AI536679,AI684659,AI832328,AI886830,AW131973,AW269956,AW381958,AW575372,AW955207,BE207889,BE208836,BE379231,BE702378,BE886838,BE887542,BF690075,BG060112,BG334581,BG419155,BM512457,BM664504,BM666609,BM673300,BM696234,BM696543,BM701759,BM801600,BM873522,BM874290,BM894011,BM976656,BM995684,BQ000825,BQ021455,BQ212741,BQ645558,BQ896200,BU623903,BU630053,BU630836,BU632361,BU678078,BU732021,CA308774,CA335283,CA335694,CB857964,CK824081,F24111,|BG753759,|BG753759,
0.233333333333333|GT AG|CK902845,BI820511,CA778249,BX359507,BI758513,BI770094,AI738494,|AF076494,U53830,U53831,U73036,AI380049,BF001236,BG761362,BG765688,BI489814,BI518485,BI524117,BI755164,BI768197,BI771397,BI821162,BI823765,BI834553,BI836321,BI913649,BM805279,BM920685,BM921053,BM922592,BM924220,BQ065289,BU147395,BU855465,BX383230,BX384949,CD244547,|BI768085,BI770839,BI820647,BM918595,BQ306192,BU150415,BX334508,|
0.0357142857142857|GT AG|BI838769,BI821027,BM808908,|AF076494,AA456157,U53830,U53831,U73036,AU134425,AW161101,AW402450,BE292842,BF967496,BG323598,BG761362,BG762457,BG765688,BG830648,BI159913,BI489814,BI489882,BI489922,BI490128,BI518485,BI521109,BI524117,BI755164,BI757717,BI758513,BI763094,BI767721,BI767771,BI768085,BI768197,BI770094,BI770839,BI771397,BI772103,BI820392,BI820511,BI820647,BI821162,BI822693,BI823765,BI823944,BI824320,BI832483,BI834483,BI834553,BI836321,BI838441,BI838975,BI908181,BI909544,BI911719,BI911763,BI913649,BM009360,BM544341,BM805279,BM808180,BM808689,BM810739,BM830114,BM846709,BM918595,BM918879,BM921053,BM922592,BM922758,BM924220,BQ065289,BQ072631,BQ109524,BQ278841,BQ716415,BU147395,BU150415,BX334508,BX337854,BX359507,BX383230,BX384949,BX459062,CB995046,CD244547,CN293972,||
0.277777777777778|GT AG|BM714068,BX334508,BM810739,BM808180,BI159913,BM830114,BI767721,BI757717,BM808689,BQ278841,AF076494,BI823944,BQ716415,BG830648,BI822693,BQ072631,BM009360,BI767771,BM922758,BQ109524,|AA278572,AA456157,AA456769,AA479653,U53830,U53831,U73036,AU134425,AW161101,AW402047,BE292842,BF967496,BG323598,BG761362,BG762457,BG765688,BI489814,BI489882,BI489922,BI490128,BI518485,BI521109,BI524117,BI755164,BI758513,BI763094,BI768085,BI768197,BI770094,BI770839,BI771397,BI772103,BI820392,BI820511,BI820647,BI821027,BI821162,BI823765,BI824320,BI832483,BI834483,BI834553,BI836321,BI838441,BI838769,BI838975,BI908181,BI909544,BI911719,BI911763,BI913649,BM193156,BM544341,BM805279,BM808908,BM846709,BM849172,BM918595,BM918879,BM921053,BM922592,BM924220,BQ065289,BU150415,BX337854,BX359507,BX383230,BX384949,BX459062,CB995046,CD244547,CN293972,||
0.0666666666666667|GT AG|CN310311,AF318331,|AK025588,AK025824,AK094539,AK122903,AY074929,BC002474,BC080636,AI627629,AW182883,AW516770,BE743993,BE898902,BF001747,BG324482,BG424806,BG468502,BG468700,BG749451,BG824257,BI763239,BM018529,BQ887819,BQ929951,BU151374,BU527105,CN310312,CO249799,AA507351,AA516514,BM856983,||BG325294,BG423712,
0.0484330484330484|GT AG|BX420065,BQ068201,BI820592,AK130369,BG116479,BI834879,AL550245,BI828848,AL161965,BI666640,BI915724,AL534609,BQ888806,BX442727,BI918314,BI917432,BI818741,|CN480925,CF123059,CF123339,CF144986,CF145698,BC001374,BC013302,BT007397,CR456826,CR542098,D29963,U14650,AI587663,AL520415,AL525913,AL529168,AL529607,AL536158,AL541513,AL543401,AL543695,AL544503,AL545848,AL545860,AL546057,AL546213,AL547322,AL547589,AL547696,AL548375,AL548471,AL548805,AL548833,AL550087,AL555742,AL559331,AL559585,AU116822,AU119186,AU119613,AU135084,AW238902,AW410184,AW601960,AW749550,BE250135,BE263620,BE272220,BE293335,BE293607,BE294476,BE295610,BE298829,BE299181,BE394104,BE736637,BE780983,BE868097,BE880755,BE908277,BE908601,BE910353,BF205010,BF306317,BF337601,BF344899,BF526032,BF568536,BF691252,BF805132,BF966036,BG108542,BG115251,BG119008,BG163221,BG169799,BG251022,BG323530,BG324193,BG328643,BG331747,BG332073,BG333027,BG388046,BG419238,BG419848,BG421519,BG423119,BG424210,BG425277,BG433943,BG489883,BG678424,BG678958,BG697257,BG743299,BG746319,BG746533,BG761963,BG775095,BG779945,BG823213,BG825405,BG828365,BG829944,BG831130,BG897025,BG914363,BI084240,BI259876,BI488553,BI489671,BI517517,BI754440,BI755054,BI765973,BI767715,BI772707,BI818750,BI819945,BI821618,BI821864,BI823864,BI825135,BI825949,BI826869,BI831589,BI869318,BI871227,BI909173,BI909245,BI910240,BI915892,BI917980,BM008875,BM013908,BM014710,BM046923,BM049441,BM459002,BM464299,BM479138,BM547285,BM551628,BM557636,BM562638,BM737852,BM740662,BM743570,BM744025,BM756573,BM759035,BM761085,BM761135,BM761210,BM761633,BM761695,BM761718,BM762530,BM762540,BM762611,BM763303,BM764025,BM767970,BM787976,BM828147,BM833912,BM837018,BM838893,BM842312,BM842522,BM842691,BM842889,BM842986,BM843209,BM843433,BM843480,BM843640,BM843905,BM844277,BM844523,BM845007,BM845063,BM845117,BM845405,BM845703,BM846617,BM846658,BM888556,BM912519,BM926178,BQ072307,BQ233319,BQ421786,BQ430247,BQ439435,BQ678575,BQ683361,BQ718937,BQ719518,BQ720473,BQ878016,BQ879636,BQ889341,BQ898706,BQ924377,BQ927518,BQ927549,BQ931294,BQ957432,BU150672,BU154282,BU159450,BU164566,BU170888,BU180877,BU190671,BU196811,BU527181,BU541034,BU541127,BU541936,BU543116,BU552796,BU556548,BU600997,BU850178,BU855718,BX333522,BX358849,BX359560,BX379110,BX383393,BX424973,BX458787,CA396132,CA454459,CA454728,CA488387,CA488700,CA489599,CB108562,CB109718,CB125197,CB136533,CB137323,CB140308,CB147045,CB147122,CB150357,CB150406,CB157263,CB216154,CB268129,CB993393,CD242929,CD251786,CD298709,CD514193,CD514926,CD516114,CD556718,CD618501,CD618502,CD618503,CD636634,CD721795,CF126349,CF126645,CF127421,CF127871,CF127877,CF128133,CF128870,CF144550,CF552033,CK002570,CN421864,CN421866,CN421869,CN421872,CN421873,CN421874,CN421876,CN421877,CN421879,CN481583,CN482869,CV027683,H16295,H16331,N23779,R13910,BF876212,CN421881,R35615,R24292,BI160693,BU189651,BG116495,BG422044,BE872651,BG469184,BG469711,BF525762,BE074224,BF211631,BU848726,BE548520,CD636631,CD636632,BF238735,BQ354947,BM047051,BM047775,BQ935703,BI822789,BE871581,CD636633,CD618500,BQ716142,BG675900,BQ936040,BE907671,BE273195,BE273446,CN421882,BF830230,CA489875,BU528765,BI824348,BQ231920,CD517398,BU179583,BU956659,BG697177,CD515515,AL047198,R51442,CA407039,CF618959,AV708131,BP304068,BG824484,BE273529,BE797849,AA297454,BU535462,BU944839,BF871931,AA057626,|BG778340,|BF696812,
0.148936170212766|GT AG|BM069694,CK904796,BM069870,BM069617,BM919166,BF000036,CK904702,|CA417432,AF055000,AJ278475,AJ278476,AL833707,AY203925,BC011958,BC017280,AL560558,AL582079,BE408198,BE791100,BF237707,BF766056,BG116575,BG740687,BG748737,BG748936,BI524119,BI860944,BM544685,BM696514,BQ101200,BQ101248,BQ231492,BQ433256,BQ648314,BQ650866,BU175412,CA489573,CD515729,CD558767,CD675787,CN299599,CN482530,H27079,R47840,BI524707,BG491453,BG116990,CA312539,BE909745,AL583703,AL560780,CA426526,CF131810,BI910520,||
0.3|GT AG|AK097334,BQ936042,AK127926,|AK075180,BC033196,BC073821,BG674461,BG775221,BG775852,BM046170,BX350631,BG744895,AL582230,||
0.4|GT AG|AK075180,AK097334,BE798086,BE794101,|AK127926,BQ936042,BU185697,BG386892,CN413737,AL582230,BG674461,BG775221,BG775852,BM046170,|BC033196,BC073821,BG744895,|
0.666666666666667|GT AG|AK075180,AK097334,BE798086,BU185697,BE794101,AK127926,|BI160846,AL582230,BG386892,BG674461,BG775221,BG775852,CB243626,BI026676,BF902063,||BC033196,BC073821,BG744895,
0.25|GT AG|AK027711,AK124697,|AA843692,AA844657,AI659027,AL536350,AL565707,BF590312,BU625970,BX384027,||BU078429,BU078489,
0.0256410256410256|GT AG|CF455769,AK054788,BI825235,AK126456,|W55990,BF311932,CN484101,BI764115,CF139999,AF022813,AF054841,AK095212,BC000389,BC019314,BT006776,CR457108,AL046925,AL521904,AL521905,AL543667,AL551835,AL555341,AL577869,AW593202,AW886432,BE073365,BE269690,BE273375,BE297938,BE543721,BE740013,BE788917,BE790036,BE797796,BE880860,BE896892,BE898832,BE905924,BE906803,BF025742,BF026267,BF035606,BF087473,BF183393,BF219833,BF309940,BF530006,BF853127,BF983107,BG119932,BG332290,BG540040,BG547741,BG548728,BG576659,BG577019,BG697411,BG749037,BG750637,BG752017,BG765043,BG766407,BI113965,BI457936,BI754207,BI763691,BI768393,BI768828,BI771013,BI820547,BI824521,BI825035,BI837626,BI910391,BM048422,BM471024,BM546271,BM556182,BM705033,BM743556,BM744013,BM761007,BM761039,BM761174,BM762523,BM762769,BM767966,BM838135,BM842795,BM843004,BM843082,BM843493,BM918901,BM920205,BP252445,BP372658,BQ217005,BQ439683,BQ681374,BQ877630,BQ887159,BQ923239,BQ927086,BQ928754,BQ958386,BU173810,BU190284,BU191164,BU541867,BU543865,BU956570,BX334567,BX334568,BX337325,BX337326,BX338104,BX338105,BX340402,BX340403,BX341580,BX341581,BX344602,BX344603,BX354362,BX380877,BX381798,BX381799,BX427838,CA454003,CA454880,CA495263,CB143028,CB217001,CB988962,CD515756,CF126118,CF126774,CF264835,CN274953,CN274956,CN274958,CN274959,CN274961,CN274962,CV026117,N34614,R60375,T82702,W47644,BP305755,BM710352,BP306481,BQ680597,BP298081,BM688214,BM760336,BX373622,BG026948,BU624599,BI764229,||BE904698,BM551494,BM919703,BQ433827,CA487753,
0.875|GT AG|BP225728,BC038591,BX399734,CR619379,AK075202,AL137708,AK131292,|CR596759,CR601912,CR622425,BX365068,BX378323,BX396061,BX396540,BX365067,||
0.307692307692308|GT AG|CR619379,AK075202,AL137708,AK131292,|BC038591,BM709614,BF847943,CR596759,CR601912,CR622425,BX365067,BX365068,BX378323,BX396061,BX396540,H72013,R83217,||
0.166666666666667|GT AG|AL137708,AK131292,|AK075202,CR619379,BX399733,BC038591,CR596759,CR601912,CR622425,BX365067,BX378323,BX396061,AI814253,BU608388,||
0.142857142857143|GT AG|CR619379,BX399733,|AK075202,AK131292,AL137708,BC038591,CR596759,CR601912,CR622425,AI814253,BU608388,BU683204,BX365067,BX378323,CB321892,AW192239,||
0.222222222222222|GT AG|AF220027,BX647152,|AF220025,AF220029,AK027593,AY625000,AA626126,AW651739,BM542328,BM739708,CD634657,|AF220028,CR616862,BG165753,BI260626,BX335022,BX402270,|
0.230769230769231|GT AG|AF441129,AY029770,AF239668,|AY322551,BC000740,BT006789,D13305,L04473,L07746,L08112,S70057,AU125231,BF725652,CB155083,CD013884,CN262110,||
0.0277777777777778|GT AG|AL534855,CR614628,|AA334416,BC005395,CR595529,CR597029,CR601115,CR611907,CR617142,CR617755,J03048,AI174732,AI207713,X02537,AL532235,AL564329,AL564442,AL564746,AV646606,AV650721,AV651359,AV652079,AV652412,AV653147,AV655798,AV658087,AV658818,AV659529,AV660098,AV660208,AV688623,AV693145,AV693878,AV694972,AW950614,BG563236,BG617459,BM171901,BM921160,BX117663,BX325177,BX325178,BX405877,BX440692,BX448764,BX448765,BX463236,CB153366,CB153384,CB156009,CB157358,CB161479,CB163646,CD579442,CD609158,CD609167,CD609168,CD609171,CD609172,CD609180,CD609181,CD609182,CD609183,CD609184,CD609185,CD609186,CD609187,CD609188,H69340,R83546,T64353,T64704,T71536,T74623,||
0.117647058823529|GT AG|AK126685,AK127278,|AF045239,AF220020,AF220021,AF220022,AK122682,BE385796,BF950356,BM723605,BQ339455,BQ339598,BQ339600,BQ339606,BU075946,BX283341,CB146056,CD672149,CK902462,||
0.0344827586206897|GT AG|CR607023,AL568058,|AB007869,AA127961,AA151357,AA424130,AA447770,AA453701,BC001071,AA708183,AA761231,AI038998,CR619123,CR619836,D87060,AI282161,AI356016,AI370778,AI565619,AI569852,AI571313,AI935238,AI954074,AL570502,AL573034,AW055332,AW084867,AW295991,AW470062,AW672732,BE278746,BE727086,BE743336,BE743690,BE747048,BF002016,BF063406,BF063424,BF125145,BF974864,BG481364,BM683917,BM932304,BM998134,BQ006837,BQ021187,BQ054100,BQ054332,BU156503,BU609067,BX369095,BX388011,CA314349,CA428499,CA503320,CA945149,CB850710,CD369049,CD369712,N33219,||
0.0555555555555556|GT AG|AL568058,CR607023,|AB007869,BC001071,CR619123,CR619836,D87060,AI935238,AL570502,AL573034,AU124004,AW364647,AW793578,AW793641,AW952911,BE278746,BE514988,BE542500,BE727086,BE743336,BE743690,BE747048,BF125145,BF348862,BF888560,BF971718,BF974864,BG481364,BG540552,BI224713,BM794929,BQ052478,BU156503,BX369095,BX388011,CA503320,CD626893,CD626894,||
0.4|GT AG|AK128064,AL834222,|BC067363,BC082757,BU552676,BU557288,BU931497,||
0.333333333333333|GT AG|AK128064,AL834222,|BC067363,BC082757,BU552676,BU557288,BU931497,AK057314,||
0.153846153846154|GT AG|BC082757,BC067363,|AL137690,AK057314,AK128064,AL834222,AY358770,AL040892,AL043799,BF059473,AI678878,AA703202,BF059474,AL043670,AA813230,||AL041887,
0.0229885057471264|GT AG|BI821743,BQ716557,AI292124,BF525448,|CR625625,AL560039,BM876465,BE396950,BE559842,BM820541,BU149137,BU157864,BQ369068,AA251159,AA282615,AA300589,AA324934,BC001554,CR407673,CR598952,CR599632,CR601713,CR604127,CR608758,CR611887,CR615121,CR624967,CR625972,CR749220,U40282,AL048533,AL514330,AL520346,AL528689,AL541739,AL555417,AL579748,AU133974,AV703552,AW806713,BE548794,BE563726,BE733038,BE742798,BE747839,BE770126,BE770157,BE770166,BE897387,BE899217,BF528312,BF569648,BF683352,BF794282,BF926229,BG025335,BG252739,BG256296,BG315251,BG323340,BG480619,BG530991,BG677948,BG685627,BG704665,BG751729,BG911446,BG995060,BG998721,BI223299,BI520286,BI559531,BI596835,BI755792,BI755816,BI756470,BI760339,BI761419,BI766305,BI766863,BI818995,BI820357,BI868425,BI869302,BI908938,BM014173,BM047204,BM468623,BM469734,BM474523,BM475390,BM550067,BM556237,BM563253,BM705618,BM751673,BM800394,BM805948,BM807706,BM820013,BM820022,BM848686,BM848817,BM849333,BM851970,BP205328,BP269282,BP269555,BP328224,BP330231,BP365675,BP382656,BQ222152,BQ223724,BQ232526,BQ332055,BQ430976,BQ433254,BQ436469,BQ672915,BQ691887,BQ706435,BQ708840,BQ880229,BQ881783,BQ931548,BQ936739,BQ937516,BQ961519,BU175789,BU176306,BU177774,BU184137,BU190093,BU500956,BU783251,BU787630,BX284022,BX332971,BX339409,BX340044,BX340065,BX363152,BX378345,BX417202,BX419993,BX444326,CA396293,CA976008,CB141333,CB857818,CB990119,CD513111,CD515828,CD516660,CD517166,CD518757,CD558320,CD618892,CD618893,CF138777,CF593272,CK430065,CK826351,CN411016,CN411017,CV024906,D82565,N34707,R47411,W23047,CF130917,BM820875,CF128050,BG117483,BG682011,CR622983,AL528727,||
0.0192307692307692|GT AG|BG697201,BF525448,CD243169,|AI292124,BE085693,AA251159,AA282615,AA324934,BC001554,CR407673,CR598952,CR599632,CR601713,CR604127,CR608758,CR611887,CR615121,CR622983,CR624967,CR625625,CR625972,CR749220,U40282,AL048533,AL514330,AL520346,AL528689,AL528726,AL528727,AL541739,AL555417,AL560039,AL569057,AL579748,AV703552,AW806713,BE396950,BE548794,BE559842,BE563726,BE742798,BE747839,BE770126,BE770157,BE770166,BE814098,BE899217,BF528312,BF794282,BF926229,BG117483,BG252739,BG256296,BG323340,BG480619,BG530991,BG677948,BG682011,BG685627,BG751729,BG911446,BG995060,BG998721,BI223299,BI520286,BI755816,BI756470,BI760339,BI766863,BI818995,BI820357,BI868425,BI869302,BI908938,BM014173,BM047204,BM468623,BM469734,BM474523,BM475390,BM550067,BM556237,BM563253,BM705618,BM820013,BM820022,BM820541,BM820875,BM848686,BM848817,BM849333,BM851970,BM876465,BP205328,BP269282,BP269555,BP328224,BP330231,BP382656,BQ222152,BQ223724,BQ232526,BQ332055,BQ369068,BQ430976,BQ433254,BQ436469,BQ672915,BQ691887,BQ706435,BQ708840,BQ880229,BQ931548,BQ936739,BQ937516,BQ961519,BU149137,BU157864,BU175789,BU176306,BU177774,BU190093,BU500956,BU787630,BX284022,BX332971,BX339409,BX340044,BX340065,BX363152,BX378345,BX417202,BX419993,BX444326,CA976008,CB141333,CD513111,CD515828,CD518757,CD558320,CD618892,CF128050,CF130917,CF138777,CN411017,D82565,W23047,AL581548,AL579747,AA230229,CD618890,CD618891,BQ674888,BU191592,CB142557,BM713292,BM793896,CB142268,BG252652,BX332970,|CB857818,|
0.0148148148148148|GT AG|CN394720,CA948975,|AF017456,AA287343,AY358502,BC014863,AL047321,AL529412,AL543319,AL544929,AL546808,AL549132,AL549356,AL551663,AL551767,AL553591,AU129383,AU130516,AU131591,AU132988,AU139040,AU141364,AU142173,AU279880,AW175837,AW403636,BE549180,BE740010,BE904676,BE906243,BF128577,BF204713,BF359704,BF568436,BF804844,BG107158,BG248745,BG468722,BG706307,BG745483,BG766924,BG767406,BG767525,BG822762,BI548544,BI560066,BI561398,BI763331,BI764893,BM802234,BM832719,BM838113,BM903868,BM919544,BP217604,BP235170,BP243277,BP249779,BP251343,BP251861,BP265080,BP266704,BP275194,BP277177,BP279860,BP280264,BP281724,BP282647,BP283582,BP284269,BP284961,BP285396,BP285397,BP285455,BP285541,BP285599,BP285764,BP286270,BP286286,BP286409,BP286459,BP286566,BP286620,BP286643,BP286658,BP287677,BP287744,BP287764,BP287920,BP288125,BP288138,BP288256,BP288382,BP288403,BP288437,BP288467,BP288506,BP288691,BP292626,BP302835,BP304676,BP306128,BP338180,BP340732,BP343139,BP344667,BP358569,BP358690,BP358832,BP375995,BP380965,BP381872,BP382474,BQ428565,BQ685688,BQ710367,BQ711266,BQ937715,BU187479,BU543782,BX358126,BX422261,BX448410,CB960903,CD360056,CD608355,CD608356,CD643833,CD652902,CD655531,CF121618,CF594217,CN394714,CN394716,CN394721,CO245420,CV022937,||
0.0571428571428571|GT AG|AK091148,AX746807,|AB029014,AA300883,AK025499,AK026007,AK125444,AL117448,BC005100,BC009354,BC071596,BE252717,BE907546,BF973381,BG171870,BG258354,BG540403,BG719781,BI462180,BI596845,BI861576,BM046897,BM721990,BQ670079,BQ940714,BU155999,BU553540,BU846153,BU846173,BU932114,CA309194,CB113630,CB131470,CB269758,CN302818,CN302819,CN302830,||CD364629,H06650,
0.0520833333333333|GT AG|BI763190,BF344096,CR606687,BX399259,CR612290,CR625700,AL543988,BX378169,BX399723,CR599617,|CR620623,BX338130,BP267356,BX403538,BX447163,BF834725,BF834786,AA017572,AA151224,AA295188,AA446428,BC015961,CR590237,CR594627,CR594757,CR599806,CR602691,CR603338,CR603539,CR608713,CR609222,CR611442,CR615072,CR615227,CR615242,CR615314,CR615821,CR619137,CR619174,CR619368,CR621314,CR622013,CR622517,CR625658,CR626115,D14874,AI751223,AL531020,AL542548,AL542831,AL550594,AL557760,AL702439,AU134866,AU135397,AU136551,AU139450,AU139700,AW239323,BE265500,BE273115,BE408486,BE735223,BE736033,BF248050,BF337850,BF340091,BF340346,BF342238,BF342429,BF509265,BF981487,BG251072,BG253375,BG325839,BG420628,BG421781,BG573134,BG575446,BG621977,BG750118,BG751080,BG751810,BG761086,BG829695,BG900775,BG925541,BG927387,BI192805,BI457192,BI752412,BI768988,BI905913,BI907954,BM172120,BM474856,BM550846,BM553003,BM561701,BM711950,BM744983,BM744991,BM916010,BM920434,BP231321,BP256203,BP264858,BP289449,BP290523,BP295072,BP298469,BP307799,BP308100,BP330669,BP351936,BP368089,BP370503,BP381863,BQ222486,BQ675837,BQ690353,BQ694082,BQ716837,BQ717344,BQ892442,BU849743,BU931807,BX099039,BX334713,BX335254,BX336482,BX336509,BX338487,BX339018,BX340220,BX356848,BX356858,BX357143,BX359121,BX359683,BX360215,BX366902,BX377391,BX379026,BX379041,BX379399,BX379784,BX381258,BX381761,BX396530,BX398973,BX402000,BX416973,BX438876,BX448844,BX472458,C17011,C17019,CA388861,CA389815,CA393580,CA406603,CB106666,CB110411,CB110421,CB135275,CB140420,CB266483,CB267427,CB992987,CB993170,CF126074,CF128029,CF128285,CN408248,CN408250,CN408251,CN482675,CN483845,CN484111,D82211,F08781,H10950,H73444,N36645,N44786,N57055,N90468,R26474,R33056,R35177,W38867,W73051,BF339164,BQ716636,BT006902,CR541995,BE868195,BF526588,CN408249,BM722262,R05567,||
0.010989010989011|GT AG|AA151247,AA151246,CD357850,|AB063323,AA129503,AA303920,AA333969,AA334522,AA344516,AA351416,BC014930,BC018746,BC018975,BC039851,BC043149,BC065276,U73824,U76111,X89713,AL044770,AL535272,AU117212,AU121711,AU124251,AU124413,AU141062,AV713249,AV713958,AW386768,AW505386,AW607661,AW673096,AW673595,AW813725,AW955474,BE088720,BE088790,BE088796,BE173286,BE178130,BE379054,BE535669,BE537452,BE542400,BE542842,BE547420,BE612954,BE832497,BE868920,BE871524,BE872596,BE892731,BE895216,BE895631,BE895711,BE897488,BE904413,BE904490,BE905878,BE932024,BE936438,BF031925,BF033293,BF102906,BF105013,BF208551,BF213431,BF238726,BF240695,BF244331,BF246426,BF246431,BF346070,BF375288,BF575108,BF672251,BF695130,BF695301,BF737120,BF741691,BF742023,BF759201,BF793924,BF831550,BF831577,BF831700,BF831723,BF890747,BF890759,BF930627,BF982868,BF982968,BF993244,BF996752,BF996804,BG012099,BG012100,BG012116,BG013474,BG013477,BG014284,BG028584,BG107687,BG109672,BG113540,BG121412,BG122887,BG165988,BG179933,BG252985,BG253923,BG254103,BG254188,BG256140,BG256917,BG259781,BG259969,BG260983,BG287856,BG289036,BG289374,BG290523,BG388308,BG388413,BG393069,BG402705,BG402777,BG427329,BG484118,BG497691,BG539963,BG562982,BG573312,BG618025,BG620104,BG621011,BG622687,BG654351,BG681102,BG779298,BG820597,BI049880,BI089188,BI090219,BI094128,BI254041,BI494310,BI856454,BM458972,BM462568,BM474976,BM542588,BM690712,BM697927,BM745880,BM762632,BM762709,BM764420,BM784859,BM819419,BM834001,BM843512,BM845740,BM847007,BM849785,BP195138,BP195173,BP202310,BP206714,BP207187,BP207752,BP209254,BP228033,BP253887,BP265432,BP266006,BP272238,BP288995,BP291131,BP309591,BP322119,BP338007,BP368674,BP368688,BP371478,BQ051393,BQ225344,BQ228073,BQ230487,BQ233096,BQ307782,BQ307783,BQ308916,BQ428952,BQ431351,BQ433508,BQ639624,BQ695190,BQ716513,BQ722490,BQ888573,BQ898271,BQ929696,BU150275,BU156235,BU159334,BU166932,BU181874,BU193708,BU195768,BU196365,BU517273,BU520910,BU624472,BU687651,BU854499,BU854609,BU902092,BU933051,BU939972,BU941535,BX113124,BX437918,CA849116,CA849174,CA866698,CB070013,CB127799,CB129197,CB130709,CB132946,CB134567,CB134650,CB139658,CB142446,CB143063,CB151151,CB153539,CB159596,CB163533,CB164190,CB985653,CD520179,CD685798,CF135115,CF135155,CF141497,CF142419,CF145444,CF145963,CF595492,CF619391,CK000214,CK005357,CK005453,CN314138,CN314141,CN314149,CN314161,CN314162,CN314173,CN314178,CN314182,CN314190,CN314206,CN314215,CN314232,CN314297,CN314324,CN314347,CN314350,N43821,T31926,T94182,W05040,W40493,||
0.138888888888889|GT AG|CA842165,BM841273,CA776123,BG546074,BU685495,CA775904,BG435786,BM014288,BX490956,CD656307,|AA181551,AA262925,BC009792,BC059948,U15782,AI471628,AI587422,AI652214,AI743961,AJ708686,AJ711496,AL709100,AU127466,AU131081,AU133365,AW054700,AW160614,AW243242,BF247748,BF541888,BF675367,BF725198,BG031096,BG181887,BG183431,BG188136,BG191290,BG193388,BG194968,BG194969,BG194970,BG196391,BG196872,BG200995,BG204584,BG207784,BG213040,BG217841,BG493310,BG571523,BI836074,BM456285,BM478846,BM510128,BM689834,BM749344,BP207477,BP322053,BP350762,BP359709,BP361643,BQ184091,BQ432594,BQ954077,BU198384,BU430091,BU852306,BX472683,BX953951,CA841012,CA841273,CB131358,CD521044,CD656704,CK822759,CK822760,CN277963,CN277966,CN277968,CN277970,CN277971,CV030056,||
0.181818181818182|GT AG|BX489168,AL833533,|AK057649,AY026508,BC020197,CR601174,BI753919,BP330877,BP330915,BX327771,BX391655,BX391656,CF272550,||
0.0129032258064516|GT AG|BQ060101,BQ056741,|BF238081,BG755086,BG759830,AA401055,BC000726,BC001821,CR407650,CR542255,CR593263,CR606617,CR609000,CR615871,S48196,U20770,AI214140,X53795,AI906047,AL543159,AL546425,AL554019,AL709099,AL710883,AU119042,AU119989,AU138278,AW374349,BE019101,BE249958,BE250019,BE293674,BE296864,BE305076,BE870989,BE871165,BE872332,BF130697,BF205723,BF305205,BF307381,BF530617,BF664387,BF838396,BF976707,BG104593,BG163723,BG324120,BG327471,BG327891,BG328337,BG328605,BG340815,BG386211,BG386747,BG420128,BG468458,BG468969,BG545481,BG545505,BG740864,BG741307,BG746427,BG759484,BG759651,BG759913,BG761841,BG762132,BG763336,BG769494,BG821089,BG821100,BG821911,BG821991,BG822746,BG824478,BI113781,BI544978,BI753805,BI837516,BI916530,BM008997,BM051209,BM473622,BM808901,BM837794,BM846925,BM914425,BP192910,BP219441,BP254693,BP254925,BP255183,BP264285,BP273292,BP278789,BP278962,BP290001,BP294719,BP295410,BP295502,BP295578,BP295597,BP297276,BP297319,BP297374,BP297639,BP299515,BP300125,BP300376,BP300988,BP301271,BP301295,BP301410,BP302541,BP303227,BP303562,BP303625,BP305865,BP306175,BP306606,BP320650,BP324131,BP351837,BP366714,BP366951,BP381853,BQ371671,BQ641899,BQ688811,BU181444,BU594303,BX340291,BX382474,BX405141,BX405862,BX416926,BX487126,CA394402,CA397367,CB049425,CB111851,CB961398,CB992570,CB996890,CN265479,CN265481,CN265482,CR735172,CV026704,BG122103,BU185132,BU196310,BP300459,BP293428,BF348157,C18570,|AY303776,BM759265,|
0.1|GT AG|AW177920,AW177917,|BP227684,AK055829,AK092526,AK096021,AX747584,BC037291,AW177972,AW178028,BX381997,BE140958,AW178024,BQ369155,AW177837,AW177878,AW177912,AW177915,AW177916,AW177976,BM008947,BF349165,|AW178030,|
0.115384615384615|GT AG|AW177984,AX747584,AK092526,|AW365190,AK055829,AK096021,BC037291,AW177837,AW177872,AW177878,AW177912,AW177914,AW177915,AW177916,AW177972,AW177976,AW178024,AW178030,AW630473,BF349163,BF349165,BM008947,AW365272,BF349160,AW365197,AW177918,AW177925,CN299760,AW361936,||AW177917,AW177920,AW365441,BP227684,
0.0689655172413793|GT AG|AK097960,AK124693,|BE207200,AA262204,AK124594,AK126970,BC008018,BC041770,BX648433,U51477,U94905,AW504084,AW961232,BG253428,BI090439,BI850538,BM019243,BM796623,BM799032,BM854496,BQ898217,BQ962617,BU521182,BU956842,BX115617,BX400019,CD579371,CD617330,CD617331,BI092718,CN311931,||
0.09375|GT AG|AK097960,BX649190,AK124693,|BF845281,BG010019,AA262204,AK124594,AK126970,BC008018,BC041770,BX648433,U51477,U94905,AW504084,AW961232,BE207200,BG253428,BI090439,BI092718,BI850538,BM019243,BM796623,BM799032,BM854496,BQ898217,BQ962617,BU521182,BU956842,BX115617,BX400019,CD579371,CD617330,CD617331,CN311931,M78857,||
0.105263157894737|GT AG|BX649190,AK124693,AA252418,CN311920,|AL529033,AL529034,AK097960,AK124594,AK126970,BC008018,BC041770,BX648433,U51477,U94905,AL529227,AW961232,BE207200,BE798541,BG008633,BG010019,BG253428,BI090439,BI092718,BM010631,BM019243,BM722648,BQ898217,BQ962617,BU521182,BU844966,BU931802,BU956842,BX115617,BX400019,CD579371,CD617330,CD617331,CN311925,CN311931,M78857,AI671016,CN311927,||
0.625|GT AG|BX340453,CR606216,BC009822,AK026236,AU119509,|AL832029,BX647634,D83781,AU117488,BF344291,BM475877,CD643035,CN420735,||BE076449,
0.0967741935483871|GT AG|BQ223031,BU556786,BI822622,|BF882328,AK122661,BC041172,CR596655,CR607859,CR615123,CR618031,CR619974,U22662,AL516240,AL521072,AL524338,AL531027,AL558946,AL559175,AV655930,BE538944,BE542999,BI821369,BI835672,BM908114,CD621002,BU603619,BQ669440,AL580658,AL516239,AL580848,BE617295,BP371424,H59596,BI763103,|BC008819,CR606496,CR607396,AL524425,AL524426,AL555760,AL578182,BG289412,BG756857,BX090032,AI676006,CB529591,|
0.111111111111111|GT AG|AL521071,BQ223031,BU556786,CR618031,|AA298539,AK122661,BC041172,CR596655,CR607859,CR615123,CR619974,U22662,AL516239,AL524338,AL580658,AL580848,AV655930,BE538944,BE542999,BE617295,BF882328,BI763103,BM908114,BQ669440,BU603619,CD621002,H59596,BE617788,AW026500,BM546815,AW194799,W95560,BU617970,CD368118,CD369890,CD621003,T78977,T86331,AA296935,BP296543,||BC008819,CR606496,CR607396,AI676006,AL524425,AL524426,AL555760,AL578182,BG289412,BG756857,BX090032,CB529591,
0.0689655172413793|GT AG|BX647491,AA904900,|BG029042,BC008853,AI679032,AK098651,AA358983,AL133581,AA434527,BC019016,CR605826,AA985603,AW016282,BE906048,BF568093,BG749450,BI765287,BM796620,BQ063213,BQ180893,BQ575937,BX350448,BX370422,AA351025,CF126087,AI269591,BE767196,AI926385,BQ888415,BU190673,AA427824,||
0.032258064516129|GT AG|BQ064913,CD652357,BI261684,|AA312302,AA355756,BC005116,M86737,AL138347,AL515248,AL521689,AL557291,AL560528,BE270129,BE294358,BE299299,BE542113,BE612420,BE731299,BE742763,BE780301,BE781193,BE795506,BE796150,BE796313,BE872769,BE882979,BE885526,BE893158,BF035170,BF204971,BF304852,BF767855,BF997814,BG031012,BG248544,BG253436,BG397768,BG471052,BG820448,BG821120,BG821632,BG827152,BG829689,BI046194,BI113795,BI193955,BI261053,BI334343,BI871350,BM455124,BM460354,BM463426,BM468276,BM554325,BM799480,BM799869,BM800166,BM916721,BQ049816,BQ070980,BQ668410,BQ671464,BQ877677,BQ888541,BQ889719,BQ921271,BQ925013,BU146582,BU161799,BU173356,BU186730,BU501887,BU501975,BU540981,BU556754,BU846057,BU855474,BU902074,BU902209,BU902353,BX338620,BX365194,BX381006,BX418939,CD652227,CF121203,CF138822,CN273525,CN273543,CN273544,D53930,D54563,D54571,D54952,D54973,D55248,||
0.0114503816793893|GT AG|AW873139,BM906516,BC064570,|BI161480,AA044239,AA047706,AF536829,AA429712,AA476789,AA523202,AA523212,AA528130,BC021122,AA643509,AA835106,AI127959,AI371736,AV704908,AV705675,AV721733,AV729234,AW581720,AW958893,AW960219,BE255300,BE256781,BE258948,BE275267,BE275998,BE277241,BE278811,BE384115,BE388304,BE615182,BE615457,BE727885,BE727895,BE729378,BE730007,BE730760,BE791768,BE797262,BE898477,BE907800,BF206450,BF229843,BF304834,BF311566,BF311648,BF668166,BF686333,BF761365,BF967031,BF972190,BF973131,BG027300,BG164563,BG280923,BG281000,BG282213,BG292015,BG338450,BG387307,BG424886,BG471846,BG474169,BG497286,BG684784,BG707182,BG714263,BG754025,BG759515,BG764425,BG764431,BG768739,BG821790,BG822377,BG823055,BG832228,BI195951,BI254219,BI261042,BI599415,BI600231,BI676495,BI761259,BI899374,BM016617,BM020231,BM263942,BM264245,BM469645,BM551499,BM551541,BM552065,BM558834,BM665774,BM694027,BM694241,BM694608,BM708097,BM799298,BM801794,BM819373,BM854743,BM971979,BP211963,BP246436,BP262838,BP272484,BP273781,BP275770,BP286823,BP317258,BP317290,BP317707,BP319891,BP369912,BQ014401,BQ052447,BQ063078,BQ181178,BQ230422,BQ575471,BQ575754,BQ669102,BQ672228,BQ888912,BQ899100,BQ924534,BQ925294,BQ947990,BQ949244,BU070993,BU073005,BU076858,BU077196,BU163473,BU539865,BU553480,BU594679,BU595914,BU599171,BU600485,BU600969,BU602383,BU602520,BU603134,BU603284,BU623934,BU688408,BU689764,BU731015,BU731530,BU731951,BU733357,BU783153,BU783400,BU931698,BX473036,BX474455,BX475669,CA309815,CA775260,CA775526,CB105393,CB116189,CB145638,CB150289,CD175555,CD513340,CF129604,CF530120,CK824716,CN359479,CN359480,CN359481,CN359482,CN359483,CN359484,CN359485,CN359486,CN359487,CN359489,CN359490,CN359491,CN482544,CR747283,T81543,BG830372,N23312,BQ018735,BQ021234,AA120814,H29876,N21256,H20978,AV722752,W72874,AI066536,AA778023,BQ026526,CD678337,AA047673,AA056753,AA443740,AA598695,AA613296,AA865485,AI146658,BU733109,AI422801,W74335,H01955,AI422812,AA603145,BQ026554,AI142733,AA595913,AA836085,AI017321,AA620932,AA765081,AI079128,AI500352,CF527861,F22831,BQ016940,T81971,BU952434,T48132,AI187081,H50881,N80774,AA056227,AA620949,N29349,T53069,AA760885,AA845592,AI015893,T54913,AA996104,AI349303,AI933233,N95172,AA187612,AA588122,H26619,AA468649,AA565434,AA622185,AA760732,AA809697,AA812884,AA877913,AA938344,AI014883,AA782772,AA027352,AA774150,N58038,AA160834,AA730107,AA745072,||
0.142857142857143|GT AG|AF023466,BC009785,BG427279,|AB013093,AV652694,AV653591,BG400071,BG400428,BG401043,BG401252,BG401676,BG427319,BG428164,BG431164,BG431938,BG432065,BG432506,BG433395,BG617408,BG617573,CB142776,H73246,H94887,W89062,||
0.111111111111111|GT AG|AL521257,BQ071994,CR613429,|AK000546,AK023577,AI582351,AI884723,AI971997,AI982536,AW028249,AW136547,AW168144,AW516931,BF793404,BG115921,BG395894,BM716917,BM722121,BM722879,BU146865,CO245319,H11116,BP252632,BP252635,CN427492,CN427496,BM679069,BE763372,BE839497,BE763415,||
0.0857142857142857|GT AG|BG954585,BM741561,BG996757,|BP368274,CA487817,AK023915,BC001341,CR593561,BE072387,BE072408,BE256213,BE273629,BE304519,BE560657,BE744609,BG387005,BG387413,BG468459,BG758278,BG977432,BI045695,BM810147,BP376283,BQ054528,BQ055608,BQ057535,BQ065891,BQ676684,BQ679972,BQ680553,BQ942892,BU167914,BU179263,BX328403,BX392041,CN311080,CN311081,CN311082,||
0.148148148148148|GT AG|BQ716080,AK091608,AX747091,BI918347,|AF084560,AF134404,BC004901,CR607573,CR608795,CR618275,AL537073,BF088660,BF915081,BF917935,BG118498,BG168068,BG676236,BG747608,BG753978,BG758642,BM466315,BP203585,BU170559,BU180521,BX339327,BX377520,BX377521,BX423436,BX444943,CD514673,CN260166,||BF664002,
0.0714285714285714|GT AG|CR593379,BX417242,|AK025920,BC005013,AA643595,AI362495,AI436714,AI918217,AW172511,AW248102,BE249882,BE305048,BG749381,BG768385,BG768489,BM709592,BM727760,BM728699,BM839842,BM930931,BP253240,BQ894204,BU855452,BU855717,BX349205,BX350583,CB268337,CN387937,CV026310,R53395,||
0.0476190476190476|GT AG|BQ334579,BQ709404,|AA179474,AA179548,AK093146,AK128679,AL833388,AX747954,AA410752,BC050467,BC075824,CR601049,AL578053,BE259663,BE615180,BE616214,BE732801,BF036150,BF129663,BF996460,BG010634,BG248686,BG823315,BI257853,BI770957,BM129821,BM141948,BM686345,BM836449,BM928679,BQ054187,BQ636880,BQ652394,BQ706357,BQ880744,BQ938972,BQ953894,BX283706,BX384517,BX390850,BX437035,CN386213,CN386214,CN386215,||
0.0438247011952191|GT AG|BQ949147,BC032689,CA453986,BI915968,BM353736,CR590579,BP351643,BQ707712,AK054832,BX334949,BQ072397,|AA010705,AA057455,AA115798,AA308169,AA341033,AA399143,BC000902,BC001372,BC040129,CR593998,CR599375,CR603413,CR603968,CR621110,CR623424,CR626110,M68864,AL538383,AU099586,AU135188,AV683007,AV686521,AV689720,AV697287,AW247272,AW327353,AW673589,AW797441,BE253688,BE257777,BE258977,BE263016,BE266103,BE275216,BE293354,BE315302,BE386799,BE389144,BE390047,BE391479,BE391896,BE395263,BE727528,BE729375,BE730354,BE734674,BE747332,BE790902,BE791898,BE796057,BE870651,BE902148,BF027064,BF027618,BF203379,BF308388,BF311222,BF344518,BF528802,BF725080,BF726004,BF726585,BF804086,BF819567,BF840475,BF920770,BF973827,BF976125,BG029424,BG034917,BG106369,BG122804,BG248739,BG255997,BG280925,BG284338,BG290050,BG328861,BG331407,BG332373,BG338747,BG340522,BG340718,BG341491,BG386538,BG389052,BG389692,BG396074,BG437197,BG471657,BG474057,BG475886,BG477788,BG480129,BG490790,BG747250,BG749373,BG751079,BG756805,BG760069,BG771974,BG773640,BG818776,BG822113,BG898765,BG899959,BG910400,BG910620,BG914335,BI093847,BI118096,BI199709,BI226475,BI754850,BI769436,BI825735,BI855821,BI911950,BM007815,BM011209,BM041955,BM042380,BM044890,BM045098,BM455187,BM463491,BM549558,BM555734,BM557123,BM558146,BM691721,BM699137,BM699627,BM710251,BM761934,BM781903,BM822783,BM822824,BM824081,BM839234,BM846871,BM847253,BM909457,BM915756,BM919033,BM926256,BP209232,BP213760,BP225138,BP231506,BP245108,BP248636,BP260587,BP261613,BP276830,BP294295,BP317876,BP318656,BP319835,BP329601,BP330651,BP332385,BP332787,BP339314,BP382016,BQ052599,BQ055165,BQ061629,BQ066760,BQ072103,BQ219611,BQ278940,BQ477811,BQ478468,BQ641619,BQ669880,BQ680279,BQ684695,BQ685039,BQ894507,BQ894859,BQ935440,BQ939728,BU153302,BU174464,BU175085,BU179762,BU190289,BU595388,BU599738,BU600362,BU602902,BU839284,BU839467,BU845921,BU854805,BU855285,BX282222,BX333914,BX353810,BX354085,BX354086,BX358073,BX386980,BX396464,BX396465,BX421892,BX475274,BX480146,CA495320,CB107183,CB130279,CB130500,CB131370,CB132288,CB145587,CB146446,CD048597,CD106939,CD389936,CD518261,CD518262,CD674474,CD675298,CF127667,CF127842,CF128212,CF131082,CN362929,CN362930,CN362931,CN362932,CN362934,CN362935,CN362936,CN362937,CN362938,CN362939,CN362940,CN362942,CN362944,CN362945,CN362946,CN362947,CN362948,CN485206,CV023162,CV028299,R21600,R22661,R22662,||
0.133333333333333|GT AG|BQ370682,BI059333,|AK122942,AL834470,BC029105,BE889231,BF810377,BF810497,BG324997,BI060003,BM007552,BQ370900,BU172583,CK024083,CN346950,CN346953,CN346955,||
0.00934579439252336|GT AG|BI820763,CN268536,|AA082320,AA084277,AA088321,AA115603,AA160645,AA218776,AA305276,AA310310,AA312093,AK095849,AA346840,AA354360,AA360516,AA373864,AA377743,AA380722,AA401593,BC000839,AA464349,BC011809,BC017253,BC027980,BC063571,CR592768,CR594343,CR603342,CR608260,CR613631,CR614757,CR619758,AL514896,AL555120,AL559848,AL561474,AL581383,AV654083,AV656829,AV728106,AV736861,AW672846,AW954429,AW958661,AW959010,AW963561,BE250260,BE250286,BE271310,BE278295,BE279521,BE539085,BE543531,BE545829,BE733161,BE734043,BE744456,BE779013,BE792700,BE794379,BE794987,BE873032,BF089246,BF132715,BF149374,BF205416,BF205426,BF307997,BF308905,BF430957,BF589369,BF699462,BF917912,BF918042,BG036368,BG167802,BG493280,BG495569,BG495878,BG527213,BG614836,BG623014,BG681844,BG723036,BG823022,BG826947,BG828516,BI085491,BI253434,BI255462,BI255546,BI258011,BI260697,BI334001,BI602685,BI754745,BI755575,BI755677,BI768134,BI768992,BI772659,BI828157,BI835258,BM548627,BM710632,BM710724,BM740049,BM741778,BM743536,BM745770,BM745869,BM746222,BM746460,BM747357,BM747384,BM747810,BM750058,BM751992,BM753151,BM753954,BM754185,BM756504,BM760031,BM762980,BM765264,BM765544,BM765988,BM766186,BM770809,BM771177,BM771178,BM771760,BM772121,BM772174,BM772480,BM772875,BM784849,BM789697,BM805243,BM823449,BM841594,BM841851,BM842784,BM843108,BM846098,BM847417,BM848355,BM853709,BM979103,BP428502,BQ477769,BQ637146,BQ690328,BQ719301,BQ934825,BQ954365,BU168780,BU196426,BU553089,BX091505,BX337289,BX341806,BX341807,BX397597,BX419062,C05029,CA313374,CB125560,CB128239,CB131776,CB150698,CB268843,CD173250,CF456049,CK826165,CN337004,CN337005,CN337006,CN337007,CN337010,CN337012,CN337013,CN337018,CN337019,CN386536,CN386537,CN386538,CN386539,CN386542,CN386543,CN386544,CN386545,CN386546,CN386547,CN386549,CN386550,CN386551,CN386552,CN386554,CN386555,CN386556,CN386559,CN386561,CN386562,CN386563,CN386564,CN386565,CN386566,CN386567,CN386568,D81674,N52726,N57375,N95612,R16447,R57509,|AA301346,CR596891,BG324911,BG531729,BG576308,BM011342,BM011936,BM804354,BM845735,BX445478,BX457656,CB145643,CB996795,CB997695,N76275,W05671,|CR621214,
0.02|GT AG|CA772582,CD653232,CN280488,AK095849,|AA082320,AA084277,AA088321,AA115603,AA218776,AA305276,AA310310,AA312093,AA346840,AA373864,AA377743,AA380402,AA380722,AA401593,BC000839,AA464349,BC011809,BC017253,BC027980,BC063571,CR592768,CR594343,CR596891,CR603342,CR608260,CR613631,CR614757,CR619758,AL514896,AL534564,AL555120,AL559848,AL561474,AL581383,AV654083,AV656829,AV728106,AV736861,AW954429,AW958661,AW963561,BE250260,BE250286,BE278295,BE279521,BE539085,BE543531,BE545829,BE733161,BE734043,BE744456,BE779013,BE792700,BE794379,BE794987,BE873032,BF132715,BF149374,BF205416,BF205426,BF307997,BF308905,BF346105,BF699462,BG036368,BG324911,BG495569,BG527213,BG614836,BG623014,BG681844,BG723036,BG823022,BG826947,BG828516,BI085491,BI253434,BI255462,BI255546,BI258011,BI260697,BI334001,BI602685,BI754745,BI755575,BI755677,BI768134,BI768992,BI772659,BI820763,BI835258,BM011342,BM011936,BM548627,BM710632,BM710724,BM740049,BM741778,BM746222,BM746460,BM747357,BM747384,BM747810,BM751992,BM753151,BM753954,BM754185,BM756504,BM760031,BM762980,BM765264,BM765544,BM765988,BM766186,BM770809,BM771177,BM771178,BM771760,BM772121,BM772174,BM772480,BM772875,BM799192,BM823449,BM841594,BM841851,BM842784,BM843108,BM845735,BM846098,BM847417,BM848355,BM853709,BM979103,BP428502,BQ477769,BQ637146,BQ690328,BQ719301,BQ934825,BQ954365,BU168780,BU196426,BU553089,BX091505,BX337289,BX341806,BX341807,BX397597,BX419062,BX445478,BX457656,C05029,CA313374,CB125560,CB145643,CB150698,CB268843,CB996795,CB997695,CF456049,CK826165,CN337004,CN337005,CN337007,CN337010,CN337012,CN337013,CN337018,CN337019,CN386536,CN386537,CN386538,CN386539,CN386542,CN386543,CN386544,CN386545,CN386546,CN386547,CN386549,CN386550,CN386551,CN386552,CN386554,CN386555,CN386556,CN386557,CN386559,CN386561,CN386562,CN386563,CN386564,CN386565,CN386566,CN386567,CN386568,D81674,N76275,R57509,|AA301346,AA360516,CR621214,AW672846,AW959010,BE271310,BG167802,BG493280,BG495878,BG531729,BG576308,BI828157,BM745770,BM745869,BM804354,BM805243,CB128239,CD173250,N95612,W05671,|
0.2|GT AG|AK123243,AF097491,|AB042505,BC022387,AW025165,BI760662,BM686171,BM707779,BM707837,BM923908,BX096071,CD672262,||
0.116071428571429|GT AG|BC051008,BQ773782,BG830041,BC032137,BF109948,CA424199,BM852571,BG325436,BC010145,BF664255,AI337329,BQ706492,CD248574,|BQ183485,AI692512,AI692347,BE218011,AI692555,AI700636,AA917415,AW384478,AW384485,AW384523,BE220186,AF036874,AA447986,AA524179,AA602872,AA620824,AA628238,BC044584,BC053947,BC057849,AA725316,AA758650,AA812585,AA813905,AA828364,AA830392,AA843680,AA868814,AA888048,AA912435,AA921825,AA929010,AA987595,AI005093,AI066771,AI084296,AI141378,AI142608,AI198601,AI300959,AI342953,AI590811,AI632905,AI678931,AI682504,AI685161,AI698041,AI700574,AI703285,AI749898,AI761257,AI806393,AI814643,AI819894,AI910512,AI916741,AJ707431,AW024467,AW242478,AW250031,AW268619,AW592413,BE048428,BE326383,BE464527,BE467553,BE467596,BE502689,BE646073,BF063080,BF063328,BF109276,BF110395,BF196177,BF432077,BF433222,BF437905,BF589399,BG413543,BG413564,BG501012,BM148586,BM676819,BM680347,BM686355,BM708588,BM719969,BM981091,BQ000066,BQ000095,BQ017462,BQ267791,BQ268041,BQ446247,BQ447912,BU727364,BU727917,BU739822,CA314993,CA439355,CB047117,CB047118,CD367853,CN265605,AA970571,BX105062,BE784797,CB048867,AI620451,AI640573,AW300323,CB048866,||
0.210526315789474|GT AG|BI058129,AA832117,AW104829,AI767110,|AK056094,BC033920,BE396202,BE795173,BG425123,BG831307,BQ366179,BQ670267,BQ673174,BQ683638,BQ880346,BQ880778,BU150427,BU190866,BU501857,AI660332,T19278,CB046601,BF970270,||BC035002,AW405094,BG468197,
0.153846153846154|GT AG|AK090436,AK074126,|BC040232,CR623413,BI025062,BM150422,BM151480,BM194552,BM563720,BX328251,AY491401,BM046183,BQ944786,BU542529,BU542550,||
0.117647058823529|GT AG|AK126728,BQ424009,|BM150271,AK074126,AK090436,AL136799,AY491401,BC030194,BC040232,CR623413,BI769480,BI911893,BX280238,BX384833,CA307125,CA428241,BG332064,BE279930,BE280962,||
0.133333333333333|GT AG|CR619340,BX338664,|BC039839,BC047865,CR593128,U07349,BE902154,BI027250,BI861584,BM800676,BQ710831,BX108492,BX364218,BX371961,CD517377,CF126017,W01805,||
0.235294117647059|GT AG|CR619340,BX338664,AL536255,CD517377,|BC039839,BC047865,CR593128,U07349,AW408378,BE732035,BE901934,BE902154,BI020059,BI027250,BI861584,BM800676,BQ710831,BX364218,BX371961,CF125860,CF126017,||
0.125|GT AG|BF893437,BF128701,|BC039839,BC047865,CR609548,U07349,AL536255,AW401683,BE250602,BE252403,BF203436,BG830658,BI025713,BM455476,BM800676,BQ710831,BU681932,BX378990,||
0.222222222222222|GT AG|CD514468,AF001547,|AF010141,AJ012371,AI783670,AW024446,BF111279,BG757994,BP207769,BQ723610,CB048466,||
0.222222222222222|GT AG|AF001547,BI911911,|AF010141,AJ012371,AW024446,BG757994,BM726624,BQ723610,CB048466,CD514468,CD695892,||AI783670,BP207769,
0.6|GT AG|BI911911,CD695892,BI911396,|AF010141,AJ012371,BG757994,BP379466,BQ723610,||AF001547,AW024446,BM726624,CB048466,
0.5|GT AG|BM919130,CN364450,|CD514414,BI768802,BX363498,BM008477,||AF024631,AL833818,BC006555,BC007198,BC010540,BC010872,BC017438,AL514648,AL523579,AL523918,AL528848,AL530571,AL530750,AL541208,AL549732,AL557583,AW068651,AW239351,AW246108,AW410458,AW410610,AW675186,AW751437,BE019151,BE279317,BE613450,BE621187,BE734276,BE787266,BE795355,BE797988,BE798201,BE873469,BE882424,BE883794,BE884814,BF129214,BF309636,BF310547,BF803094,BF807054,BF807055,BG179779,BG248495,BG337845,BG340599,BG341535,BG391473,BG393552,BG397789,BG472503,BG489272,BG681798,BG684757,BG685032,BG686283,BG705807,BG708268,BG723277,BG750161,BG820107,BG828160,BI046930,BI115247,BI118085,BI457999,BI752026,BI754173,BI758184,BI759348,BI759764,BI761313,BI762227,BI823833,BI825444,BI828867,BI832238,BI862181,BI907163,BI907601,BI912493,BI912630,BI917159,BI917307,BI919282,BM146511,BM153650,BM784164,BM784289,BM806150,BM910038,BM910856,BM910857,BM928225,BQ053134,BQ334588,BQ440980,BQ640229,BQ677544,BQ877167,BQ917895,BQ929935,BQ949869,BQ950165,BU157759,BU181591,BU507713,BU526939,BU556479,BU844956,BU848642,BU849815,BU850252,BU854751,BX332616,BX336273,BX342711,BX362583,BX375033,BX375197,BX376246,BX380712,BX383174,BX384322,BX384510,BX385724,BX387263,BX400910,BX416081,BX419234,BX421420,BX421786,BX423375,BX440509,BX448500,BX462592,CA388860,CA390209,CA406958,CB960329,CB994287,CB998139,CD107372,CD388131,CD674281,CF139410,CN364442,CN364443,CN364445,CN364446,CN364449,
0.0266666666666667|GT AG|AL528848,BX423375,BE882424,BX419234,|CN364450,AF289557,CN364451,BI834275,BX333698,BX443787,AF024631,AL833818,BC006555,BC007198,BC010540,BC010872,BC017438,AL514648,AL523579,AL523918,AL530571,AL530750,AL541208,AL549732,AL557583,AW239351,AW246108,AW410458,AW410610,AW675186,BE019151,BE279317,BE613450,BE621187,BE734276,BE787266,BE795355,BE797988,BE798201,BE873469,BE883794,BE884814,BF129214,BF309636,BF310547,BF803094,BF807054,BF807055,BG179779,BG248495,BG337845,BG340599,BG341535,BG391473,BG393552,BG397789,BG472503,BG489272,BG681798,BG684757,BG685032,BG686283,BG708268,BG750161,BG820107,BG828160,BI118085,BI457999,BI752026,BI754173,BI758184,BI759348,BI759764,BI761313,BI762227,BI768802,BI823833,BI825444,BI828867,BI832238,BI862181,BI907163,BI907601,BI912493,BI912630,BI917159,BI917307,BM008477,BM784164,BM784289,BM806150,BM910038,BM910856,BM910857,BM928225,BQ053134,BQ334588,BQ440980,BQ640229,BQ677544,BQ877167,BQ917895,BQ929935,BQ949869,BQ950165,BU157759,BU181591,BU507713,BU526939,BU556479,BU844956,BU848642,BU849815,BU850252,BU854751,BX332616,BX336273,BX342711,BX362583,BX363498,BX375033,BX376246,BX380712,BX383174,BX384322,BX384510,BX385724,BX387263,BX400910,BX416081,BX421420,BX421786,BX440509,BX448500,BX462592,CA406958,CB960329,CB994287,CB998139,CD107372,CD388131,CD514414,CN364442,CN364443,CN364445,CN364446,CN364449,BG674761,BQ880364,BF896481,BG761286,BG254459,BX375962,BE386285,||BX401315,
0.0277777777777778|GT AG|AF023676,BG387385,BG036915,|AF096304,BC009052,BC012857,BC038353,CR590553,CR591372,CR594174,CR595034,CR600165,CR604066,CR610989,CR612163,CR613021,CR620950,CR622162,AL521111,AL529745,AL530765,AL556984,AL557577,BE741863,BE783786,BG115436,BG469617,BG700965,BG702795,BG704790,BG706536,BG707236,BG746667,BG746812,BG750659,BG771219,BI195610,BI602242,BI669390,BI755509,BI755581,BI755987,BI756542,BI756947,BI758269,BI759253,BI763282,BI769494,BI770448,BI825708,BI829770,BI830579,BI909311,BI912784,BI914885,BI919278,BM479581,BM544010,BM545017,BM545307,BM546202,BM546794,BM547869,BM563046,BM805164,BM847100,BM921608,BM921678,BM926742,BP208134,BP208419,BP210205,BP228079,BP252016,BP253167,BP254028,BP255142,BP255961,BP257714,BP308224,BQ062263,BQ062799,BQ063069,BQ888822,BU501873,BU556492,BU838231,BU845206,BU854734,BU855866,BX331982,BX340818,BX345967,BX363420,BX375655,BX394676,BX419550,BX423088,BX441336,CA488431,CD107138,CD676036,CD676378,CN274977,CV024970,CV025286,CV025375,BF515765,BG035239,AA340462,BE868745,|BI820440,BM547484,BM924667,BP376010,BU538777,|
0.0294117647058824|GT AG|BF966723,AI674150,|AW008174,AI904488,AF023676,AF096304,AA436762,BC009052,BC012857,CR590553,CR591372,CR594174,CR595034,CR600165,CR604066,AA927626,CR610989,CR612163,CR613021,AI015554,CR620950,CR622162,AI360106,AI435237,AI696973,AI859705,AL521110,AL563536,BE673724,BE743770,BF032529,BF980935,BG170791,BG387385,BG742206,BG742533,BG774896,BG775359,BM017721,BM043661,BM048712,BM049340,BM545017,BM982794,BQ958659,BU682920,BU734284,BX324979,BX363419,BX375654,BX375923,BX394618,BX421916,BX423087,BX435079,BX455243,CB160692,CD616721,CD616722,CF145830,CN274971,CN274972,CN274974,CN274976,AA929022,AA702532,AA507307,AI425058,BM666281,BM662811,|BM794477,|BC038353,BG059565,
0.0952380952380952|GT AG|AX747311,AK092015,|BC011263,BC064543,L32976,U07747,AL529916,AU125482,BE295351,BE873115,BG482413,BG750110,BG751808,BG773780,BG829434,BM549532,BP240699,BQ227232,BQ719600,BX452566,CN354478,CN354481,CN354484,|AK090614,AX746534,|
0.111111111111111|GT AG|AX747311,AK092015,|AK090614,AX746534,BC011263,BC064543,L32976,U07747,AU125482,BE873115,BG751808,BG829434,BI011280,BM549532,BP240699,BQ227232,BQ719600,BX452566,CN354478,CN354484,||
0.0394736842105263|GT AG|CR602154,BI754628,N77851,|BQ673514,BE675622,BM091102,CA445335,AW152485,AA418638,BC000166,BC013211,AA642348,BC064912,CR611711,AI039632,CR623846,AI192774,AI201446,U40989,U67734,U74667,AI248779,AI279698,AI400275,AI624688,AI693915,AL519980,AW005560,AW802812,AW802814,AW881621,AW881623,AW881627,BE675510,BE881926,BF343348,BF736377,BF940056,BG696977,BG818215,BI053326,BI055648,BI760560,BI761125,BI765022,BI915139,BM006570,BM007004,BM014284,BM021012,BM694936,BM697770,BM699712,BM705700,BM788189,BM794025,BM985022,BQ005019,BQ045407,BU689412,BX370749,BX447577,CA306885,CA311714,CD673905,CN420629,CN420630,T53546,CF130050,AA384713,AW518924,BU947560,BU731730,AW173722,CK824284,CB243328,AA418576,BI859022,BF764329,||
0.0240963855421687|GT AG|BQ888740,CD252622,|AB030655,AF093119,AF109121,AF124486,AJ132819,AK000980,AK075453,AK098186,AY358899,BC010456,BC018871,CR541934,CR591283,CR592098,CR601268,CR602603,CR605879,CR606619,CR611399,CR622183,CR625487,AL524806,AL545765,AL545946,AL547158,AL547588,AL548662,AL550600,AL552809,AL553152,AL553453,AL554004,AL554883,AL572557,AL576334,AU118072,AU137546,AW960124,BE885554,BF306997,BF309190,BF338444,BF966107,BG747990,BG751904,BG752370,BG910712,BI756010,BI769712,BI823434,BI915834,BI918372,BM687392,BM906643,BM920746,BP196871,BP197064,BP200248,BP204163,BP272278,BP363294,BP379213,BQ478413,BQ670554,BQ721778,BQ948407,BX361235,BX375163,BX376504,BX376996,BX382507,BX442017,BX459156,CB989486,CD110023,CD242537,CN364487,CN364488,CN364489,CN364495,CN481655,CV025272,R81318,||
0.384615384615385|GT AG|BI917554,BI754340,BP230404,BM921257,BI668946,|AK055496,AL833261,BC040981,BC045563,BG700703,BG715492,BI460071,BI754354,BM922209,BP348242,BX395163,BX422808,R21292,||
0.142857142857143|GT AG|BI917554,BM921257,|BI754340,AK055496,AL833261,BC040981,BC045563,BG700703,BG715492,BI460071,BI754354,BM922209,BP348242,BX395163,BX422808,R21292,||
0.136363636363636|GT AG|BU624108,AL568529,CR621885,|BX356621,AF013611,BC035637,BC048255,AI967990,BG745157,BM996548,BQ052762,BQ185511,BQ187867,BU741330,CA308689,CD370188,AI701536,AI707925,AA523291,AA588693,AA235600,BP431062,R56856,AW135224,AW137977,||
0.00952380952380952|GT AG|AA393853,BM549839,|AF010187,AF171944,AF171945,AF171946,AA166967,AA167045,AF250391,AA302468,AA316645,AA326360,AA358157,AA373085,AA427881,AA489891,AA490046,AA521391,BC014388,BC017448,AA609670,AA699777,AA706227,AA724583,CR456749,CR590625,CR593925,CR604063,CR604159,AA936340,AA953712,AA974405,CR611951,CR614878,AI041021,CR619573,CR620055,CR622949,AI199020,AI221887,AI341784,AI343628,AI354416,AI354430,AI522045,AI611037,AI631516,AI651319,AI671861,AI695990,AI760749,AI766130,AI797406,AI806779,AI917787,AI925637,AL520139,AL520140,AL529776,AL529777,AL529797,AL529798,AL557557,AW083636,AW152490,AW237060,AW247293,AW271703,AW419324,AW514690,AW576068,AW591986,AW628963,AW631149,AW662496,AW674559,AW771389,AW844109,AW957506,BE048750,BE220477,BE551786,BE676709,BE704262,BE789175,BE792501,BE866810,BE934310,BE934389,BE934429,BE940203,BE940272,BF033277,BF056453,BF089322,BF092957,BF092959,BF092986,BF092999,BF093020,BF093033,BF093047,BF093099,BF093111,BF093116,BF093212,BF093213,BF093235,BF093237,BF223141,BF570299,BF588556,BF591404,BF593373,BF745143,BF833917,BF926811,BF951581,BF972157,BG108270,BG326922,BG338457,BG387037,BG743184,BI018683,BI192953,BI547139,BI768274,BI768275,BI770830,BI819337,BI833062,BI833069,BI835375,BI858512,BM009197,BM047743,BM463391,BM463393,BM553682,BM695513,BM708830,BM800099,BM915695,BM984926,BM997620,BP430127,BQ018606,BQ056186,BQ063701,BQ233187,BQ276278,BQ308924,BQ339768,BQ421343,BQ573972,BQ639149,BQ641254,BQ684676,BQ691044,BQ927791,BQ928961,BU168817,BU527884,BU541431,BU600911,BU728926,BU731818,BU849101,BU855831,BU956457,BX329594,BX332300,BX332613,BX332614,BX332819,BX362870,BX362871,BX365863,BX370518,BX374178,BX401185,BX415352,BX415353,C21105,CA306013,CA308548,CA431296,CA444261,CA445141,CA454389,CA455296,CA455411,CB147728,CD050233,CD368070,CD618185,CD618188,CN407607,CN407610,CO246415,H45288,H97524,N72234,T51356,T51363,W40241,W40244,W45480,W45486,W60803,W60934,||
0.0151515151515152|GT AG|BP230894,CB110335,BI519996,|AF010187,AF171944,AF171945,AF171946,AA160482,AF250391,AA286798,AA434539,BC014388,BC017448,CR456749,CR590625,CR604063,CR604159,CR614878,CR620055,CR622949,AL520139,AL520140,AL529776,AL529777,AL529797,AL529798,AU130476,AV706618,AW247438,AW406724,AW576840,AW674389,AW952220,BE173956,BE207004,BE263231,BE263447,BE279686,BE512708,BE792501,BE890245,BE895454,BF033277,BF036393,BF529928,BF666031,BF684374,BF969582,BF972157,BF980423,BG033135,BG108270,BG177871,BG285013,BG326922,BG387037,BG489283,BG527319,BG576725,BG613261,BG675758,BG685680,BG700452,BG705265,BG708587,BG714380,BG714455,BG743184,BG757382,BG823541,BI259866,BI461883,BI547139,BI547473,BI666756,BI669505,BI756202,BI770830,BI835375,BI837770,BI838147,BI858512,BI859228,BM006013,BM009197,BM009310,BM009904,BM010317,BM047743,BM083853,BM463391,BM463393,BM549839,BM553682,BM707956,BM800099,BM827815,BM837394,BM915695,BP205699,BP210201,BP214176,BP215690,BP216544,BP219891,BP222179,BP222776,BP233417,BP244848,BP247587,BP262648,BP271337,BP307340,BP307403,BP308781,BP308892,BP322115,BP329395,BP329700,BP329814,BP330969,BP331087,BP331320,BP341910,BP346485,BP351310,BP352375,BP363196,BP368560,BP368792,BP369329,BP429362,BQ056186,BQ063701,BQ224942,BQ233187,BQ421343,BQ645438,BQ653051,BQ672996,BQ673527,BQ684676,BQ688780,BQ691044,BQ691059,BQ927791,BQ928961,BU168817,BU175721,BU507678,BU517099,BU521901,BU541431,BU598747,BU600911,BU844813,BU844815,BU849101,BU855831,BX093132,BX332819,BX382700,BX401185,BX415352,BX415353,BX441835,CA390812,CA454389,CA488075,CB107044,CB111592,CB126321,CB129942,CB142017,CB142058,CB145159,CB154859,CB216000,CB988245,CB991636,CD049837,CD050233,CD109589,CD579380,CD618185,CD618186,CD618187,CD618188,CD618189,CD618190,CD618191,CD618192,CD618193,CD618194,CD685168,CD707654,CF126088,CK003021,CN407606,CN407608,CN407611,||
0.0212765957446809|GT AG|CN299510,BE616679,CN299511,|BM559850,BM911565,BM811048,BQ576079,BQ018240,BU621506,BU631077,AI991040,BM006935,AA306760,AA310481,AA325475,BC010025,CR623158,X96506,AI879258,AI904451,AV752683,AW629796,AW834911,BE265179,BE386666,BE907694,BF125522,BG033049,BG165445,BG395819,BG476216,BG704160,BG719065,BG759184,BI045714,BI521420,BI522239,BI546631,BI669164,BM006728,BM006824,BM007136,BM271956,BM310705,BM455830,BM555269,BM556027,BM561293,BM562037,BM705246,BM730113,BM760340,BM763840,BM764137,BM781833,BM802406,BM808325,BM840479,BM840918,BM841076,BM841158,BM841328,BM841422,BM841944,BM857582,BM888400,BM904652,BM912017,BM915209,BM915681,BP211816,BP219720,BP235610,BP289281,BP331794,BQ014552,BQ216372,BQ218901,BQ267679,BQ420360,BQ430246,BQ433469,BQ685196,BQ685490,BQ686162,BQ687294,BQ687842,BQ688151,BQ688690,BQ689916,BQ689920,BQ690026,BQ716552,BU168677,BU169147,BU169803,BU174094,BU179713,BU180251,BU602132,BU619996,BU620949,BU633271,BX345954,BX345955,CA423339,CA772551,CA775971,CA776192,CA843207,CA950615,CB119352,CB120245,CB989861,CB996836,CD579844,CF129761,CF130167,CK824883,CN353362,CN353363,CN353364,CN353365,CN353366,CN484068,AA554831,BM981253,BU621371,CA431373,CF128923,CA422057,BM973417,BP338729,CA448044,CF129614,AI563938,CN353361,CF129301,BF345953,BU932959,CF130604,AI908006,BQ686200,BU630051,||
0.0106951871657754|GT AG|AV752683,BQ051920,|BE698358,BM264586,BM310408,AA477052,AA421977,BC010025,AA554831,AA702425,CR623158,X96506,AI348015,AI563938,AI627256,AI828997,AI879258,AI879639,AI991040,AV726768,AW629796,BE265179,BE386666,BE616679,BE907694,BE907784,BF125522,BG033049,BG113608,BG165445,BG395819,BG476216,BG704160,BG705646,BG719065,BG759184,BG988462,BG996531,BI045714,BI521420,BI522239,BI546631,BI669164,BI870962,BM006728,BM006824,BM006935,BM007136,BM271956,BM455830,BM511762,BM555269,BM556027,BM559850,BM561293,BM562037,BM705246,BM730113,BM760340,BM802406,BM808325,BM811048,BM840479,BM840918,BM841158,BM841422,BM857466,BM904652,BM911565,BM912017,BM915209,BM915681,BM973417,BM981253,BP211816,BP219720,BP235610,BP289281,BP331794,BP338729,BQ001944,BQ014552,BQ018240,BQ018267,BQ216372,BQ218901,BQ267679,BQ272289,BQ420360,BQ433469,BQ574829,BQ576079,BQ685196,BQ685490,BQ686162,BQ686200,BQ687294,BQ687842,BQ688151,BQ688690,BQ689916,BQ689920,BQ690026,BQ716552,BQ773919,BU168677,BU169803,BU174094,BU179713,BU180251,BU602071,BU602132,BU617822,BU619463,BU619996,BU620949,BU621371,BU621506,BU629230,BU630051,BU631077,BU633271,BU736817,BU932959,BX345954,BX345955,BX352797,C03419,C04874,CA422057,CA423339,CA431373,CA434302,CA441816,CA448044,CA772551,CA775971,CA776192,CA843207,CA950374,CA950615,CB120245,CB989861,CD579844,CF128923,CF129301,CF129614,CF130167,CF130604,CK824883,CK824884,CK825215,CN299511,CN353361,CN353362,CN353363,CN353364,CN353365,CN353366,CN484068,BM994482,BQ021466,AA633265,AI864295,AI078778,AI282816,AI434915,CA843959,AI246215,BU615642,AI274869,AV704488,AA716030,AI356116,BM685234,BM930698,AW157437,AI565641,AA476942,BM988095,AA406285,AA641399,AA157986,BM014490,AI076130,AI042141,AI468015,AI076140,AA075358,||
0.0148148148148148|GT AG|BF678881,BC010372,|BQ955167,AA046996,AA367887,BC000401,BC053577,BX537771,AA935759,U41371,AI912578,AL035770,AL039313,AL041593,AL047236,AL515128,AL537429,AL541847,AL556203,AL557020,AL710787,AW247032,BE206749,BE242617,BE253992,BE254202,BE254908,BE272502,BE294063,BE294870,BE295102,BE298848,BE314595,BE732677,BE783894,BE902374,BF204732,BF309397,BF311442,BG122946,BG386198,BG419954,BG423005,BG519770,BG722276,BG751533,BG764491,BG772867,BG826692,BG828454,BG910190,BI462367,BI548823,BI552054,BI562360,BI596724,BI668911,BI850718,BM044226,BM147730,BM152787,BM193924,BM456112,BM464626,BM552774,BM803811,BM903950,BM912119,BP872902,BP872936,BQ054775,BQ062566,BQ071627,BQ213435,BQ226616,BQ227209,BQ227773,BQ425148,BQ431544,BQ436224,BQ440291,BQ679019,BQ958900,BQ962724,BU156146,BU165937,BU182728,BU500926,BU508002,BU520791,BU521492,BU529106,BU540834,BU844460,BU855065,BX425887,BX440658,BX462777,BX487901,BX957206,CD244364,CD652524,CD721900,CF125289,CF125383,CF125790,CN351300,CN351302,CN351303,CN351305,CN351306,CN351309,CN351310,CN351312,CN351313,CN351315,CN351316,CN351317,CN351321,CN351322,CN351323,CN351326,CN351329,CN351334,CN351336,CN351338,CO245096,CO245231,CO245649,CO245731,CO245892,CO247418,CO247850,CO248088,CO403594,CO248455,CD674614,||
0.0289855072463768|GT AG|BE791271,BE793993,|BP359582,BX393916,AA001114,AF503941,AK027645,AK095638,BX647612,CR625482,AL536897,BG576251,BG716977,BG718596,BG721379,BG761246,BG765392,BI334747,BI517907,BI520055,BI523776,BI523854,BI752746,BI756739,BI757272,BI757787,BI759657,BI761066,BI761485,BI769955,BI818832,BI819220,BI820683,BI824169,BI831608,BI831840,BI912185,BI915917,BI918271,BI918713,BM314637,BM544386,BM545333,BM548221,BM563841,BM921979,BM924914,BM926938,BM927031,BM927247,BP279555,BP280500,BP286583,BP341271,BP346558,BQ072350,BU072804,BX353223,BX355273,BX358946,BX361864,BX362545,BX376737,BX381250,CN425541,CN425542,CO245785,CO246141,CO249322,CO400890,CD671677,||BC047642,BG720245,BG912663,BI520151,BI520388,BI821815,BM808599,
0.125|GT AG|BM314931,AK095638,BM353295,BC047642,AW772623,BI523041,|AA013424,AF503941,AK027243,AK027645,AA410215,AA600339,AA707917,BX647612,AA864969,AA913075,AI026071,AI038917,AI052276,AI138717,AI245077,AI309772,AI367437,AI367440,AI431640,AI434124,AI564484,AI565079,AI567155,AI598244,AI653853,AW002200,AW166440,AW182599,BE763728,BE763738,BE857235,BF055293,BF116094,BF197167,BF434303,BF434681,BI524215,BI524266,BI765046,BM314329,BM725275,BQ186052,BQ187583,BQ776610,CF995647,H37789,H86533,R85585,||
0.0652173913043478|GT AG|BX419435,BG913068,AL137742,|AF071748,AF071749,AF088886,AF136279,AJ007331,AA451937,BC011682,BC013359,BC036451,CR541680,AI342368,AI565755,BF347798,BF792355,BG029467,BG542745,BG818999,BI755456,BI763854,BM671374,BM673807,BM688160,BM694916,BM708947,BM710498,BM712529,BM716355,BM723542,BP320639,BQ005952,BQ008537,BQ575103,BQ575903,BQ772006,BU625314,BU683262,BU687274,BU731464,BU731607,BU734302,CB124398,CB268973,CB269409,CF454983,H39591,W76561,||
0.1|GT AG|AW956599,AW956658,AW956600,AW954991,|AF071748,AF071749,AF088886,AF136279,AJ007331,AA338898,AL137742,BC011682,BC013359,BC036451,CR541680,BF347798,BF527401,BF924528,BF924677,BF968358,BF994045,BG029467,BG830860,BG913068,BI755854,BI757593,BI763854,BM049920,BM688160,BM698991,BM699179,BM708737,BM723542,BM728366,BP200237,BP202715,BP308001,BQ299866,BQ371615,BQ955640,CA397253,CB269409,CD558212,H39591,||
0.0240963855421687|GT AG|AK131506,BG910358,|BF974670,BF975373,AA324644,BC037963,CR616194,M80776,X61157,AI424305,AL524901,AL524902,AL529353,AL558411,AL561477,BE251954,BE298717,BE300440,BE613761,BE711115,BE712864,BE712872,BE712925,BE712933,BE712939,BE712941,BE712957,BE712968,BE712980,BE712989,BE712991,BE712995,BE713021,BE713029,BE713039,BE713045,BE713048,BE764733,BE764762,BE793722,BE816334,BE836278,BE836306,BE900875,BE939301,BE939316,BF091964,BF305443,BF346000,BF366123,BF899554,BG391819,BG395964,BG826670,BI117782,BI256612,BM465092,BM761213,BM762539,BQ052934,BQ070009,BQ226093,BQ687285,BQ689062,BQ711601,BU180078,BU196732,BU429891,BX410970,BX420655,BX421464,BX443130,BX453297,CA454809,CF125051,CN410162,CN410166,CV030879,BE273242,BG393348,BE737079,BU957332,BF315660,BG392959,BG954415,||
0.032258064516129|GT AG|AK131506,BQ723485,|BG768423,CF140313,BC037963,CR616194,M80776,X61157,AL524901,AW674368,AW732675,BE297884,BE392195,BE396794,BE396870,BE396873,BE397849,BE513285,BE513542,BE559742,BE560182,BE560298,BE561418,BE737079,BE794605,BE889264,BE939814,BF315660,BF590942,BF974670,BF975060,BF975373,BG036335,BG393348,BG397697,BG490691,BI025032,BI224041,BI224838,BI224925,BI224947,BI917956,BM548874,BM922905,BQ052934,BQ070009,BQ223251,BQ226093,BQ229765,BQ421533,BQ689379,BU150921,BU957332,CA454172,CB997965,CV329388,CV417842,R88246,T28088,AW966962,BG328693,BG468575,CD671377,BU191678,||BF663330,BG684395,BG685583,
0.125|GT AG|AK094226,AI655097,BE672023,|AB072360,AB099291,AK000522,AK074432,BC007709,AL602806,BE563116,BE869222,BE873337,BE907514,BF127735,BF971565,BG326709,BG340220,BG749256,BG750408,BG752969,BG753072,BM017088,BM471207,BM560192,BM563401,BM910493,BE563259,||
0.0448717948717949|GT AG|AL540730,CR623963,BG177242,CR620867,BG340501,BX399533,AW327702,|AF179890,AA284768,AA337789,AA337921,AA375025,AA377149,AA402118,AA404640,AA459846,AA460185,BC001334,BC070250,CR595645,CR612376,CR624432,U09196,AI207833,AI298369,AL522123,AL522124,AV654690,AW404046,AW404932,AW406453,AW410115,AW514145,AW732729,BE045649,BE269080,BE547246,BE560963,BE561950,BE562018,BE872590,BE905610,BE909831,BF205622,BF568291,BF569316,BF663374,BF663489,BF664298,BF795020,BF797229,BF974216,BF975448,BF975533,BG164397,BG171703,BG283982,BG340569,BG386916,BG398088,BG469968,BG576087,BG576821,BG684445,BG744040,BG744710,BG748628,BG756629,BG757057,BG758365,BG759361,BG820238,BG831428,BG925219,BI084371,BI084695,BI085786,BI161483,BI193871,BI225373,BI225977,BI457473,BI521028,BI754077,BI755642,BI761436,BI766826,BI771580,BI821163,BI832607,BI834190,BI835953,BI836887,BI838894,BI839122,BI856610,BI862646,BM045053,BM048104,BM263082,BM456916,BM687354,BM697399,BM706066,BM819670,BM839901,BM974892,BM980490,BP263644,BP274729,BP305296,BP317898,BP332445,BP429111,BQ008574,BQ010438,BQ014760,BQ051566,BQ213684,BQ270307,BQ575792,BQ669064,BQ711147,BQ945434,BU158145,BU192463,BU502484,BU538064,BU543841,BU594687,BU602715,BU630076,BU631710,BU684158,BU688973,BU859978,BU955817,BX279956,BX281459,BX414013,BX440799,C17870,CA307901,CA308201,CA440750,CA868063,CB106843,CB107206,CB107941,CB109000,CB266577,CD047833,CD049995,CD050045,CD671441,CD674858,CD675660,CD743032,CF127745,CK824447,CN309628,CN309629,CN479940,|BG403692,|
0.117647058823529|GT AG|BM919968,AK122585,|BC022202,BC036873,BC062999,CR610401,BF975720,BG743861,BG744532,BI821762,BI837186,BI906461,BM916985,BM918191,BQ053995,BQ058264,BX360320,BX400226,BX443220,|BC035630,BI909849,|
0.08|GT AG|BM699624,CA487766,|AF334584,AK126944,AY429102,BC022230,X98654,AL135511,BE267076,BE315066,BE782420,BG166237,BG491394,BI859736,BI964181,BI964929,BM561096,BM714869,BM724751,BQ669952,BQ670009,BQ672809,BX092170,CB123383,CK903497,N46804,R56391,||
0.00704225352112676|GT AG|BM794749,AI613202,|CA427663,AA178856,AA680086,AA725202,AA846161,AA973213,AI025369,AI174589,AI357892,AW263116,AW472976,F24914,AA010565,AI221393,AI240198,AW468458,AA725875,AA079332,AA640566,BU928002,AA058621,AF053070,AF092131,AA132293,AA160304,AA195414,AA195530,AA205869,AA300434,AK055875,AA323447,AA380704,AA421781,BC007619,BC008146,BC015645,AA632375,AA706240,AA706260,CR456739,AA808716,CR590574,CR591738,CR592325,CR597105,CR598406,CR602917,CR603047,CR603191,CR605142,CR605161,CR605492,AA946910,AA983167,CR610780,CR611542,CR613110,CR614732,CR616458,CR617636,CR619239,CR620324,CR620772,AI078647,AI078686,CR624895,AI280046,AI280518,AI281051,AI339308,AI423195,AI458813,AI625602,AI674047,AI678001,AI684605,AI743457,AI805729,AI813939,AI816375,AI828202,AI833255,AI880153,AI951582,AI951847,AJ346076,AJ711892,AL519515,AL523828,AL528586,AL532564,AL537726,AL562418,AL570296,AL572418,AL573361,AL574240,AL574866,AL575179,AL576163,AL576458,AL577208,AL577491,AL579684,AL579800,AL582848,AL582896,AU144545,AU145093,AU145930,AU147733,AU151897,AU159681,AU159707,AU159816,AU159873,AU160293,AU160530,AV688088,AV689223,AV727533,AW088357,AW088514,AW119087,AW149779,AW246880,AW405720,AW574600,BE206553,BE206669,BE221541,BE257072,BE300706,BE379519,BE614210,BE618796,BE622916,BE675671,BE747971,BE798039,BE857182,BF035334,BF316104,BF432332,BF570411,BF792120,BF974725,BF980248,BG113603,BG676105,BG741036,BG744590,BG744814,BI225614,BI252009,BI252639,BI252934,BI519736,BI711274,BI768242,BI858977,BM014259,BM548819,BM550850,BM554717,BM670235,BM673152,BM686954,BM793728,BM796999,BM808586,BM811196,BM826933,BM915583,BM921769,BM921770,BM924077,BM974319,BM975712,BM976090,BM977509,BM981843,BM983123,BP319457,BQ051751,BQ218622,BQ315708,BQ315715,BQ347407,BQ347436,BQ347438,BQ349832,BQ362699,BQ434041,BQ680667,BQ720068,BQ772580,BQ882894,BQ925842,BQ948517,BQ948754,BQ956591,BU149309,BU595426,BU599186,BU622274,BU624515,BU630478,BU683655,BU683799,BU684437,BU737175,BX102906,BX115565,BX344870,BX387753,BX393024,BX395843,CA306811,CA415963,CA417387,CA426360,CA432101,CA447605,CA448549,CB054601,CB106759,CB159217,CD369087,CD369453,CF552398,CK003115,CN408773,CN480746,CV355487,CV389854,CV389855,CV407105,CV407106,CV407107,F28510,F32597,H91237,N51449,R94350,T30235,T68566,W68661,AI863463,AI348452,H91183,BF477457,AU156655,AA836876,AA954362,F36660,W42416,AI186944,AI264361,AA576984,AI084357,AJ573458,AI334342,F26385,T33554,AA828229,BQ315706,BQ315713,AW009027,AI420947,AA740437,BU735414,AI251863,W87813,AA568706,AA534708,F03523,AA309692,AW966674,T67177,AI277424,AW827090,F19601,F19602,||AA427570,AI743211,AI862785,
0.692307692307692|GT AG|BI862024,BE903174,CR619375,BX348477,BE903195,CA431033,AL580380,BX348478,BC018644,|AK123561,AI659740,AI767957,AI857666,AW003775,BE878078,BF685144,BM461896,BM717290,BM986919,BU739108,BX376895,CB047930,|AI743601,|AI743601,
0.333333333333333|GT AG|AY708390,AY708389,AY708391,AF025374,|AY708388,BC018133,BC032465,U45285,BI160562,BI518962,BI818917,BI908672,BX384133,BX385318,BX388184,CV023753,|AL555376,|
0.153846153846154|GT AG|AY548968,CR602058,BI759558,BF893844,BG029109,AL552184,|AF025374,AA428432,BC018133,BC032465,CR594613,U45285,AL528871,AW601203,AW604877,BE242176,BF689540,BF846444,BG422109,BI012270,BM150098,BM194513,BM759976,BQ059934,BQ707846,BQ708864,BQ950273,BU855490,BX094700,BX328356,BX332189,BX354566,BX372358,BX394764,CA454750,CA495261,CB216496,CD243424,CN420054,BE812514,AY548969,BG385644,BG385864,BQ942352,BM709187,||
0.285714285714286|GT AG|BC002522,CR598995,BC065287,AK025183,|CR590861,AI247436,AI337057,AI684967,AL571560,AW451005,BE392059,BF510215,BF510449,BG459717,BG460999,BQ028500,CB127739,CK299712,|AK025461,AK026428,BC012933,BE889121,BG575805,BQ286405,BQ286488,CB268771,CK825834,|
0.142857142857143|GT AG|AJ223366,AK026148,|BM017553,BM019779,BM020358,BM549823,BM785815,BM809741,BM908504,BC011815,BE259975,BF314411,BM787974,BM837864,BU543662,CV028486,||
0.0666666666666667|GT AG|BG742367,AL512694,|AW797375,AB091316,AK001493,AK022436,AK094022,AK097946,BC003638,BC003666,BC020977,CR457286,AI871547,AI907865,AL557846,AW747904,AW747908,BF033387,BF802272,BF802274,BI870651,BI909348,BP332251,BP375662,BQ005766,BQ709051,BU500775,CA396358,BI023301,BQ719229,AW747899,BG289242,||
0.00896860986547085|GT AG|CR593078,BX361114,|AA027136,AA039775,AF289583,AK000632,BC001706,AA533023,CR457247,CR595901,CR601471,CR609270,CR609345,CR610683,CR610955,CR613122,CR615692,CR619743,CR623336,CR624050,CR626401,AI698061,AI904388,AL529558,AL542088,AL542089,AL542854,AW384460,AW384476,AW404325,BE252842,BE255503,BE277076,BE383004,BE389164,BE394388,BE395729,BE396060,BE544003,BE564035,BE731100,BE742431,BE787727,BE867407,BE904197,BE906349,BF033740,BF037060,BF237531,BF315782,BF338991,BF528995,BF969024,BF976522,BF982907,BG033982,BG119381,BG149572,BG254279,BG325666,BG329198,BG332403,BG336558,BG401585,BG421041,BG435624,BG438255,BG476440,BG483840,BG542711,BG675715,BG686415,BG696195,BG700587,BG708877,BG709218,BG763575,BI008859,BI009759,BI090387,BI192990,BI193804,BI254585,BI258485,BI261777,BI333153,BI457003,BI669561,BI754496,BI760470,BI761006,BI762920,BI766565,BI767512,BI767979,BI770097,BI819965,BI824062,BI858182,BI908704,BI909564,BI910692,BI911369,BM007748,BM014776,BM045505,BM511322,BM545993,BM740885,BM744923,BM755811,BM761245,BM762263,BM762310,BM763796,BM766539,BM790343,BM803334,BM823005,BM825703,BM846557,BM847310,BM854187,BM906314,BM906692,BM974658,BM981198,BP272342,BP298476,BP298874,BP332448,BP341726,BQ056214,BQ063340,BQ064269,BQ064820,BQ069291,BQ073364,BQ304828,BQ305648,BQ306846,BQ420503,BQ422416,BQ427716,BQ446110,BQ639847,BQ670251,BQ672668,BQ686394,BQ689141,BQ689970,BQ878251,BQ931809,BQ953648,BU178326,BU538212,BU622870,BU785169,BU790290,BU844668,BU857057,BU857301,BU859671,BU859690,BU952060,BX107806,BX332984,BX332985,BX338560,BX338561,BX353069,BX353070,BX357056,BX357057,BX359644,BX359708,BX359709,BX377317,BX381568,BX381569,BX381734,BX381735,BX384579,BX384580,BX393689,BX393690,BX395747,BX439012,CA394650,CA422666,CA453746,CA489718,CB043989,CB128934,CB141831,CB142825,CB853459,CB991258,CB992672,CB995511,CB997120,CB997149,CD364368,CD368068,CD671872,CD674856,CD685866,CD693011,CD743058,CF994747,CK003727,CK823822,CN427622,CN427624,CN427625,CN427626,CN427627,CN427628,CN427629,CN427630,CN427633,CV025959,N34730,T31863,Z25158,|AA234663,BM924583,|CR597246,BX353758,
0.0909090909090909|GT AG|AK160383,BX460550,|AB018325,AF411983,AY049732,BC008315,BC021244,BC056401,AW499929,BE274316,BE384384,BE386427,BF316081,BF834408,BG281212,BG334704,BG750808,BI019911,BI767094,BM050648,BQ364056,BU931179,CB066856,CB216802,||
0.181818181818182|GT AG|AK091151,AX746810,BQ706491,AK024423,|BI669703,CR590633,CR605872,AL566241,AL567138,BI758620,BI823950,CR609750,AL520854,BQ424524,AK090597,AK093017,AX746524,AX747859,BC036713,BF525816,BG747892,BI523828,BI771128,BQ962062,AA330614,BQ057865,||
0.115384615384615|GT AG|AL524181,AK024423,CR593047,|H17689,Z42268,H09234,H17759,R12299,AK090597,AK091151,AK093017,AX746524,AX746810,AX747859,BC036713,CR590633,CR605872,AL566241,AL567138,BF525816,BI193543,BI669703,BI758620,BI823950,BQ057865,BQ424524,BQ962062,Z41861,H48321,||CR609750,AL520854,
0.3|GT AG|AX746990,CR749605,AK091449,|AF439934,AK074152,BC037294,BC040541,AI057634,BI819118,BU620757,BU620818,CB048273,CB048274,||BC064584,AK056364,
0.222222222222222|GT AG|AX746990,AK091449,|AF439934,AK074152,BC037294,BC040541,CR749605,BI819118,BU620757,BU620818,BX281902,|AK056364,BC064584,|
0.05|GT AG|AX747231,AK091870,|CR749377,BG681732,BG212376,BG199398,AB048286,AB073384,AF384161,AL834287,AY358532,BC015234,BE870431,BG484381,BG674040,BG696169,BG697308,BG697487,BG697933,BG740407,BI908609,BI915586,BM044041,BM922281,BM922778,BQ649756,BQ958365,BU502475,BU541989,BG189090,BG190696,BG695953,BG194285,CB267111,AK074203,BP382116,BF980113,BG696693,BG695886,BP316675,BM851596,BG741469,||
0.018018018018018|GT AG|CR593851,BC017771,|AF182412,AF182424,AF271782,AK055972,AL136791,BC014573,BC020783,BC032701,AA640356,BC048795,BC067764,CR625695,AV735734,AV756714,AV761086,AW157674,AW302554,AW898881,BE042800,BE269786,BE296289,BE565373,BE565378,BE565705,BE567100,BE737734,BE738493,BE770337,BE865802,BE866174,BE888581,BF028210,BF031305,BF031649,BF103828,BF104141,BF132362,BF132775,BF207673,BF213558,BF216991,BF244694,BF382839,BF382914,BF530748,BF541476,BF664677,BF674686,BF677539,BF690588,BF793227,BF978825,BG281487,BG285232,BG478244,BG483878,BG495299,BG500949,BG504396,BG506301,BG527874,BG530981,BG574353,BG616084,BG617116,BG700162,BG715489,BG717999,BG718323,BG718874,BG719347,BG723519,BG776741,BG777316,BI598839,BI826352,BI830836,BI850351,BM510035,BP332357,BP369460,BP370016,BP371032,BP371100,BQ435617,BQ441225,BQ684632,BQ946014,BU076383,BU076666,BU077845,BU077885,BU078098,BU078134,BU155263,BU171215,BU570718,BU621955,BU839030,BU853672,BU854221,BU959370,BX329157,BX417205,CA848503,CB962897,CD107004,CD699972,CD704736,CN309110,CN309112,CV028766,||
0.352941176470588|GT AG|BU678167,AI808793,W80413,AI886266,BQ778449,AA948093,|AB051518,AA285174,AK057804,AK095218,AK095859,AA436845,AA461073,AA568107,AA572740,AI076767,AI627965,BU173318,BX103082,CN389152,R54727,W01872,AW275178,||
0.6|GT AG|AK091783,BC047934,AX747181,|AB096252,AF276432,AJ290393,AK027801,BI819162,|BC041656,BI820608,|
0.166666666666667|GT AG|AJ003078,CD014118,|AF498984,AJ003079,AJ003080,BC002354,BC004453,BT007204,CR626153,D49394,S82612,AL525291,BI117422,AW178407,||
0.0769230769230769|GT AG|BP292232,BP326634,|CR591296,AL551232,AF151799,AK075137,AK075471,AY358442,BX648437,BE304645,BE906254,BE907538,BG118078,BP242934,BP268190,BP270514,BP295084,BP346823,BX439029,CD627383,CD627384,CD627385,BU535698,AA341212,AA295511,AW959258,AI685596,AW087793,||
0.307692307692308|GT AG|CB050002,AA603025,CB050003,AK026219,AI765336,AI963154,AF151799,BX095316,|BG830764,AK075137,AK075471,AY358442,BX648437,CR591296,AL551232,AW959258,BE304645,BF525388,BG821726,BI333120,BM453601,BP256450,BP295084,BP298491,BP346823,BU535698,BX439029,CA488955,CB136624,Z43110,BM722430,BF935410,BQ233649,BI254956,|AW674742,|
0.133333333333333|GT AG|BX415887,CR624116,|BC064581,BE313664,BF207838,BF314800,BM553059,BX380743,CN395746,BI224159,BE066513,BQ322140,CK904824,BM055167,BM055358,AA336963,AA835914,||
0.5|GT AG|AU118729,AK021690,|AB094090,CR749783,BI009810,BQ327913,||AB014538,AK074070,AK125783,AL832373,BM804861,BX472752,BX489377,CB990412,CF994815,CN334699,
0.0294117647058824|GT AG|AF110821,BX427793,AF111852,|AF110819,AF110820,AF110822,AA349975,BC002400,BC003589,BC014663,BC015650,BC064563,CR456733,CR594127,CR606876,CR624130,Y15409,AL515631,AL521620,AL522358,AL525716,AL530999,AL548324,AL552062,AL555973,AL556696,AL583096,AU117096,AU120302,AU134445,AU142247,AW954551,BE206227,BE207041,BE253120,BE254745,BE535829,BE542647,BE736292,BE783180,BE872141,BE873221,BF982566,BF983452,BG291079,BG392327,BG396221,BG399776,BG474342,BG700976,BG702150,BG724155,BG911409,BI090373,BI517397,BI598211,BI666767,BI668967,BI766702,BI767153,BI822855,BI837926,BI913962,BM459976,BM476118,BM479920,BM837105,BP252472,BP253690,BP264155,BP265672,BP277136,BP296846,BP327958,BP329502,BQ061411,BQ063237,BQ067036,BQ648359,BQ650714,BQ651593,BQ652957,BQ653211,BU171622,BU180005,BU535675,BU557278,BU790425,BU944788,BX353303,BX355165,BX367033,BX372384,BX406337,BX483229,CB992013,CB992215,CB993206,CB997257,CB997469,CN262767,CN262773,CN482113,CN482131,CV028955,|BI837692,|BI836307,
0.0476190476190476|GT AG|AK092869,AX747779,|BM847720,BU849434,AA297750,AK056362,BC001073,BC001945,BC012856,BC017234,CR599076,AL514372,AL516260,AL521623,AL536749,AL550766,AL561450,BE538149,BF347748,BG113882,BG121791,BI549956,BI757417,BI764503,BI770758,BI818767,BM461802,BP289349,BQ439105,BQ646221,BQ646847,BQ649325,BQ650146,CK000134,CK004289,CN311057,CN311064,BG118723,BM921039,R09787,BQ361726,BQ361729,AI372785,BE618425,||
0.666666666666667|GT AG|AK128335,AK126303,|AF089868,BC056418,M28882,||
0.0540540540540541|GT AG|BF849710,BF849566,|AA191148,AL042548,AL554839,AL569913,BE786166,BE813148,BE838172,BE838197,BG005933,BG679968,BG749226,BM014071,BP201153,BP222812,BQ898144,BU174232,BU191049,BX396391,CB268602,CD172132,CD250553,CD517243,CD622792,CD622793,CD622794,CD622795,CD622796,CD622797,CD622798,CD622799,CD622800,CD622801,CD622805,CD622806,CD622807,CN424057,CN484395,||
0.08|GT AG|BE222977,AW779777,|AF079564,AF440755,AK057225,AA412546,BC002854,BC002955,BC041366,AI937640,AW771619,AW898496,BF953778,BG987795,BM681505,BM698358,BM713113,BM714137,BM726722,BU738542,CD618174,CD618175,CD618176,CD618177,CD618178,CD671088,T18881,||
0.285714285714286|GT AG|AF075295,AI110796,|BG961202,AF180681,BX647785,AI277148,AI291721,BF884219,BQ319891,||
0.2|GT AG|AK074163,BC025675,BQ707230,|AF361473,AK000805,AK025195,AK027852,AY358083,BC014995,BC039602,BC064643,BQ068218,BU687982,BX330425,BX371950,H51927,R84531,W16503,||
0.666666666666667|GT AG|AK091324,AL833215,|CR593246,BX363403,BX363404,||BX283779,AA310284,AA310446,CR626017,AW958256,BE161969,BE513148,BE797807,BE974033,BF969302,BG674992,BI458268,BI547955,BI597980,BI829527,BI856825,BM042315,BM042915,BM545047,BM707796,BM927952,BM928068,BQ223298,BQ225039,BQ420663,BQ653243,BQ653538,BQ654372,BQ681518,BQ684376,BQ706615,BQ707804,BU078136,BU145203,BU171022,BU187763,BU507935,BU526727,BU855096,BX364324,BX364325,CB161515,CB164685,W92639,BI766789,BM921815,BF897207,AW160878,N44832,BI914458,BQ337322,
0.2|GT AG|BC054488,AL833062,|AB018255,AA122014,AY194287,BC023644,AI204926,BE884507,BM047495,BU502632,BU542989,BU543022,||
0.0434782608695652|GT AG|AK096395,BP228967,BC038596,|AA064996,AK128741,X86691,AU117964,AU128240,AU130723,AU143390,AW028601,AW733033,BE086720,BE269624,BE269981,BE270010,BE295654,BE298505,BE397311,BE397320,BE513357,BE546459,BE559731,BE741496,BE746452,BE779587,BE793688,BE882769,BF340955,BF890883,BF907616,BG256827,BG422014,BG422269,BG684448,BG825708,BI224835,BI226409,BM459384,BM818068,BM834931,BP238191,BP238523,BP320567,BP341377,BP345346,BQ229080,BQ277330,BQ277747,BQ431808,BQ433139,BQ687173,BQ721609,BQ880111,BQ889297,BQ893361,BQ943412,BQ953179,BU154848,BU155527,BU163224,BU521403,BU859452,BX348177,BX415377,CB121306,CD704076,CN277807,CN277808,CN277813,CN277829,CN277846,||
0.8|GT AG|AK091596,AY358534,AX747082,AK091656,|AK056295,AK095854,BC035736,BI046995,BI917550,||
0.08|GT AG|BQ670156,BQ071408,|BE839247,AA224479,AK126766,AX772994,AF121326,U47926,AV748801,BE746088,BE879345,BG030887,BI117288,BI756620,BM717373,BM720554,BM793137,BQ671566,BQ927388,BU501564,BU844444,BX327881,BX350154,CN399782,CN399783,AL573821,AA610793,||
0.0266666666666667|GT AG|BX490995,U47931,|BC000115,BC002454,BC015920,U47930,AL712244,AU142339,AU142643,AU142865,AU143349,AU143433,AU143445,AU143542,AU143656,BE252075,BE252150,BE252640,BE252716,BE252931,BE253099,BE253413,BE253975,BE254178,BE254451,BE255773,BE255950,BE256587,BE256946,BE257242,BE257994,BE259003,BE259319,BE777960,BE778120,BE780516,BE781351,BE781537,BE784026,BG329120,BG330088,BG394071,BG394805,BG396084,BG470435,BG470519,BG470853,BG471687,BG471992,BG472710,BG472766,BG473212,BG474743,BG479387,BM451297,BM451663,BM466932,BM707819,BM707969,BQ425385,BQ637605,BQ637614,BQ638332,BU159346,BU170993,BU173061,BU173237,BU187686,BU187837,BU192566,CA395129,M31328,CB565933,AF501884,BT009800,CB565934,CV028680,||
0.176470588235294|GT AG|AK093805,AK092246,AX747429,|BQ637313,W25993,BX112979,AF501884,BC000115,BC002454,BT009800,M31328,BF352391,BM711794,BM799678,AA136635,BM703735,AA365083,BC015920,BM686525,BQ002534,||
0.03125|GT AG|CF455131,CF455130,|BX328987,BC004889,BC005139,CR598459,CR620906,U35116,U47927,X91349,AL039373,AL555577,AW374352,AW964692,BE742949,BE901783,BF307344,BF345923,BF684462,BF684976,BF804300,BF804339,BF804345,BF806993,BF869434,BG031635,BG337957,BG393272,BG480660,BG677846,BG683068,BG683242,BG684639,BI011347,BI083821,BI094512,BI870053,BM461701,BM473555,BM557405,BM564086,BP309871,BP370575,BQ057157,BQ062260,BQ330433,BQ880959,BQ923598,BU146679,BU153363,BU158254,BX283206,BX347047,BX353712,BX388872,BX450543,BX453751,CA455090,CN276121,U25904,BI114241,BG338940,BI094214,CN276126,BX408961,BG751764,||
0.0434782608695652|GT AG|BX647983,BQ894091,|AK058063,AK096775,BC000664,BC065194,BT007000,BX648009,CR626226,U72515,AL553069,AL574064,BE545440,BE614986,BE616530,BF340251,BG288566,BG740629,BG753831,BI050755,BI195133,BI199710,BI767794,BM553135,BM557200,BM821535,BM831308,BM831551,BP238566,BP302361,BQ338838,BQ367131,BQ367857,BU597281,BX098372,BX402797,BX431852,BX433311,CA489207,CB130190,CD704788,CN410794,CN410796,CR745675,H45837,H71168,R52066,R55487,||AU123479,
0.0526315789473684|GT AG|BX647983,|AK058063,AK096775,BC000664,BC065194,BT007000,BX648009,CR626226,U72515,AL553069,AU123925,BE614986,BE616530,BG288566,BG753831,BI058386,BI195133,BI199710,BI767794,BM553135,BM557200,BM752222,BP251915,BP252992,BP265570,BP302361,BP368969,BQ338838,BQ367857,BX098372,BX402797,BX431852,BX433311,CA489207,CB111883,CD704788,CR745675,H71168,T31143,||
0.3|GT AG|BG390546,AW408031,BC019883,|AF285089,AA380908,AW956578,BG771650,BI908960,BM919567,CD639499,CD641637,CD684869,CN305025,|AI984467,AF133299,AF285087,BC063128,AI651912,AI718659,BE049585,BF103655,BG198328,BG211346,BG232105,BG370237,BM466188,BM543052,BP224476,BP224492,BP345170,BP367869,BU929933,BX279958,CB958277,CD639091,CD641281,AA743043,BF513581,BU150039,AA028937,AI302421,|
0.0481927710843374|GT AG|AL548362,AF190165,CR623905,AL833469,|AA405967,BF724429,CR609545,AL545162,BX364897,AJ276704,AK054574,AK127712,AL136666,BC009379,BC068009,CR599748,CR613162,CR619384,CR620828,CR621488,CR621735,CR623990,AL514848,AL546499,AL547585,AL549874,AL553318,AL554256,AL555946,AL556725,AL568646,AW607472,BE549182,BE892689,BF316062,BG031608,BG109075,BG283753,BG287719,BG330798,BG707073,BI090133,BI601530,BI755706,BI755974,BI759834,BI917633,BM450225,BM478055,BM743931,BM746797,BM770884,BM790907,BM923212,BQ223267,BQ420419,BQ421737,BQ684986,BQ691156,BU193018,BU849982,BU942316,BX324797,BX338394,BX398928,BX400520,BX416339,BX421904,BX441684,BX458428,BX505234,CB118627,CN407110,CN407114,CV028226,N76231,R26006,R59461,BM453463,BE622333,AA581155,AL540913,AW805834,BG403561,AL572555,BE958458,BG287114,|AF078843,BU657167,C75328,|
0.125|GT AG|AU118789,AK021703,|BC011264,BC047317,BC050069,BC050522,U33833,U75967,U75968,X99583,AI910052,BE279644,BQ214770,BX370633,BX403981,BX490233,CN260637,BF803244,|U75969,|
0.153846153846154|GT AG|BC047317,AK021703,|CN260640,BC011264,BC050069,BC050522,U33833,U75967,U75968,X99583,BE279644,BF803244,BQ214770,BX370633,BX490233,CN260637,||U75969,
0.0769230769230769|GT AG|U75968,BE799797,|BC001591,BC011264,BC012834,BC047317,BC050069,BC050522,CR617012,U33833,U75967,U75969,X99583,AW247649,BE799660,BE886718,BI061715,BI116165,BM974087,BQ060802,BQ062341,BQ069443,BX436746,CF145432,AW818974,BE937556,BQ049975,CN260639,||
0.6|GT AG|BM564308,CR749395,BC046190,|AA015710,AA019929,BC039117,BM665233,BM702518,||AI814637,BF446506,AI809385,BM709758,AA600184,AI872967,BF437976,BF448350,AI004884,BE550376,AI809382,AW090713,AW594320,BC029816,AI680938,AW768250,AW770721,BE673879,BF433019,BM664119,BM703967,BU615950,BU732570,BU733800,AI656278,AI963894,BE328865,BF059235,AI914285,AA629594,AI290875,BE670512,BF195290,AA665477,BE327699,AI290676,AI290667,
0.153846153846154|GT AG|BC068477,BC040534,|AF103905,AK092448,AK125545,BC017728,U78168,U78169,BG914324,CA976002,CB993779,CB994483,CB994707,CB997801,CN294139,||
0.0517241379310345|GT AG|U24183,AK126020,BQ718853,|AA333473,AA346302,AK126229,BC000534,BC012799,BC013298,BC021203,M26066,Y00698,AL517588,BE261342,BE297666,BE794437,BE870196,BF313329,BF347242,BG250497,BG288281,BG421808,BG423453,BG476069,BG476513,BG820788,BG824803,BI116962,BI118007,BM464500,BM476363,BM710783,BM740872,BM740899,BM741694,BP213815,BP257496,BP267425,BP361134,BQ070740,BQ220258,BQ233645,BQ350994,BQ420495,BQ639191,BQ719478,BQ881873,BQ889521,BQ940328,BX402799,CF121378,CF125294,CF552087,CF552266,CF780669,CN268403,F00788,D58717,BM564806,CB152160,BP331845,|BC007798,BF973475,BI831095,BM707870,CB115045,J05533,|
0.0273972602739726|GT AG|CF597304,BX537703,|AV683753,AV691525,AV697754,BX371999,BM694906,CA389915,AA318884,AA335696,AA351879,AK126020,AK126229,BC000534,BC007798,BC012799,BC013298,BC021203,CR541698,J05533,M26066,U24183,Y00698,AJ711129,AL121480,AU123936,AU126049,AV707835,AV751197,AW402056,AW498714,BE067210,BE281392,BE297666,BE792492,BE798269,BF531039,BF689382,BF791963,BG390757,BG680613,BG750705,BI117576,BI831095,BI858685,BM012108,BM564806,BQ302728,BQ318440,BQ640633,BQ932788,BQ940328,BQ948010,BU177135,BU535839,BU664310,C05223,CD107187,CD243932,CD557969,CF147069,CF552113,CN268404,CN268408,CO247860,H11402,T89558,BP347722,F08446,BG035551,AV725179,W21811,AA447412,AA247663,BU508908,||BE180669,
0.0925925925925926|GT AG|BU174750,BQ889494,BQ685235,BU174806,BQ893054,|AF026402,AK128428,BC002366,AA573656,AL527066,AL558635,AL561544,AL583551,AU132471,AW675360,AW841977,BE266754,BE268668,BE397456,BE397469,BE561602,BE783941,BF203259,BF306400,BF764932,BF916281,BG331445,BG391208,BG469574,BG682828,BG823715,BI225144,BM452128,BM800340,BM905661,BP273419,BP292595,BQ054668,BQ056696,BQ684099,BQ878931,BQ893845,BQ918470,BQ933297,BQ954172,BU151172,BU158453,BU165678,BX342166,BX370728,BX402184,BX418693,BX448654,CK000332,CN287125,CN287131,CN287134,CN287149,CO246549,||
0.0289855072463768|GT AG|BX427083,BI467308,|AF026402,AK128428,BC002366,AL527066,AL558635,AL561544,AL583551,AU132151,AU140256,AW675360,BE268668,BE397456,BE397469,BE397501,BE397698,BE561602,BE731019,BE733223,BE733549,BE783941,BF203259,BF306400,BG115442,BG251618,BG391208,BG682828,BG761187,BG938512,BI225144,BI226750,BI254199,BI755794,BI819650,BM452128,BM800340,BM905661,BP273419,BP351368,BQ054668,BQ056696,BQ070577,BQ684099,BQ685235,BQ889494,BQ893054,BQ893845,BQ918470,BQ933297,BQ954172,BU146048,BU153813,BU158453,BU165678,BU174750,BU174806,BU508627,BX342166,BX345969,BX402184,BX418693,BX448654,CK000332,CN287123,CN287124,CN287125,CN287131,CN287134,CN287144,CO246549,||
0.625|GT AG|BX474798,AL699507,AL704435,AL703367,CN482034,|AK001356,AL048902,AU126961,BP279742,BP320796,BP341020,BU175088,BX332288,|AB033000,AF260728,AK001651,AY358572,BC008337,BC015015,BC031550,CR594846,CR625783,AL524551,AL530935,AL553639,AL554985,AL555538,AL556633,AL711540,AU132769,AW732625,BE885728,BI517458,BI559649,BI766211,BI818589,BI831599,BI832269,BI834011,BI837901,BI918497,BM564842,BM833574,BM921227,BP201075,BP202107,BP202976,BP204579,BP229183,BP241637,BP252278,BP253504,BP272845,BP280266,BP282425,BP283327,BP293296,BP327642,BP337167,BP337776,BP344301,BP366019,BP368970,BP372390,BP375875,BQ636262,BQ641280,BX336592,BX388106,BX418376,BX420560,CB154045,CN365414,CN365420,CN365421,CN482311,CV023335,CV029667,|
0.107142857142857|GT AG|AI870188,AL529156,AW003954,|BC032583,U04810,BX333701,BX400972,AL562037,BG744716,CR617005,BX352706,BX374372,CR610448,AL523252,BM048644,BU541139,BU541617,AW474255,AI023547,BG118983,M85643,AW769472,AA443618,N74411,AI224570,AI366795,BG222420,N74359,AW001849,AI278805,AW469798,||
0.181818181818182|GT AG|CD107723,BM264232,|AK027117,AL137459,AL834216,BC031917,BC050398,BC067364,BG120794,BI966155,BM725642,BQ340870,CD558098,||
0.0303030303030303|GT AG|BG680292,CN346875,|AF195651,AF315598,AF329277,AA207226,AK000639,AK057866,AK127540,AY259835,BC064943,CR590466,CR595375,CR600835,AL553002,BE262252,BE545009,BE546171,BE548104,BE787050,BE893021,BF185778,BF530925,BF797696,BG025722,BG429230,BG429950,BG539645,BG746526,BG747535,BG819799,BG820402,BI085329,BI196856,BI550232,BI827211,BI831027,BI914200,BM470669,BM560973,BM702304,BM770604,BM811545,BP246832,BP248131,BP367691,BP377315,BQ073726,BQ899127,BQ928614,BU175914,BX341054,BX343550,BX376346,BX397701,BX441155,BX441377,CN346872,CB153719,BE179120,CB137385,CF145751,CF145725,BP206941,BP224892,BI255100,AA333455,AA331923,||BE793308,BE793324,BG697362,BI259424,CN346874,
0.2|GT AG|AF064484,AK128640,|CR619274,AL582827,AW152258,BM023220,BM023507,BM054824,BM068865,BQ018254,BU607294,CD365137,|BE439930,|
0.00437636761487965|GT AG|BG675837,BQ330924,|AK093720,AX748277,BC024292,BC042132,BC071906,M19723,M21389,AL554751,AU118903,AU120409,BE315286,BE531000,BE531176,BE531310,BE563287,BE563352,BE563824,BE614844,BE614893,BE614977,BE615435,BE615472,BE615662,BE616044,BE616127,BE616398,BE616419,BE616764,BE616897,BE720400,BE720404,BE720438,BE720440,BE720482,BE720532,BE735479,BE735984,BE736149,BE736213,BE736384,BE736501,BE736773,BE736850,BE737108,BE933569,BE933610,BF094867,BF094894,BF350056,BG319589,BG674659,BG675572,BG675583,BG675719,BG675820,BG675903,BG676577,BG676798,BG676894,BG677041,BG677048,BG677087,BG677107,BG677239,BG677341,BG677383,BG677469,BG677821,BG677931,BG678028,BG678470,BG678565,BG678647,BG678863,BG679054,BG679061,BG679083,BG679097,BG679107,BG679220,BG679227,BG679240,BG679382,BG679487,BG679601,BG679610,BG679645,BG679697,BG679719,BG679736,BG679775,BG679892,BG679906,BG679952,BG679975,BG680058,BG680337,BG680543,BG680724,BG680932,BG680933,BG681097,BG681129,BG681169,BG681201,BG681218,BG681255,BG681354,BG681427,BG681495,BG681539,BG681801,BG681912,BG682356,BG682409,BG682452,BG682466,BG682552,BG682624,BG695969,BG696827,BG696872,BG697081,BG698829,BG741577,BG741585,BG741894,BG743217,BG743484,BG743779,BG874492,BG874618,BG874621,BG874784,BG876882,BI085358,BI085486,BM008814,BM008819,BM016796,BM016859,BM016911,BM017237,BM017334,BM017337,BM017341,BM017521,BM017601,BM017842,BM018070,BM018112,BM018245,BM018301,BM018357,BM018379,BM018605,BM018659,BM018727,BM018728,BM018788,BM018793,BM019168,BM019431,BM019625,BM019638,BM019957,BM019988,BM020163,BM020293,BM020417,BM020482,BM020498,BM020505,BM020689,BM020763,BM020942,BM044756,BM044933,BM045084,BM045125,BM045442,BM049551,BM549315,BM549842,BM549861,BM549882,BM549914,BM550163,BM551575,BM551863,BM551878,BM551994,BM551996,BM552215,BM552370,BM552411,BM552471,BM552720,BM557906,BM558013,BM560394,BM560432,BM560651,BM562721,BM562724,BM562803,BM562872,BM563602,BM563660,BM686502,BM687488,BM687520,BM688891,BM700708,BM701581,BM707069,BM707255,BM707336,BM707446,BM810465,BM810558,BM810641,BM810686,BM811569,BM811572,BM811639,BM811644,BM908514,BM908615,BM908750,BM908796,BM908957,BM909001,BM909075,BM909242,BM909711,BM909747,BM909800,BM909857,BM909957,BM910151,BM910202,BM910210,BM910287,BM910523,BM910544,BM910571,BM910671,BM910739,BM910916,BM911223,BM913779,BM914184,BM914232,BM914251,BP227425,BP371769,BP374931,BQ108772,BQ299792,BQ299798,BQ299807,BQ302386,BQ309519,BQ312727,BQ312731,BQ312738,BQ312760,BQ313686,BQ330087,BQ330386,BQ330532,BQ332573,BQ332574,BQ344106,BQ347753,BQ347771,BQ347772,BQ347864,BQ347969,BQ348088,BQ348566,BQ348583,BQ348585,BQ348587,BQ348589,BQ348590,BQ348591,BQ348592,BQ348594,BQ348596,BQ348597,BQ348598,BQ348599,BQ348600,BQ348601,BQ348602,BQ348615,BQ348950,BQ350131,BQ350332,BQ351478,BQ351658,BQ352431,BQ352442,BQ352443,BQ352444,BQ352445,BQ352446,BQ352447,BQ352448,BQ352449,BQ352530,BQ352531,BQ352533,BQ352534,BQ352535,BQ352536,BQ352537,BQ352538,BQ352539,BQ352540,BQ352541,BQ352542,BQ352544,BQ352545,BQ352546,BQ352547,BQ352548,BQ352549,BQ352550,BQ352551,BQ352553,BQ352554,BQ352555,BQ352558,BQ352559,BQ352561,BQ352699,BQ352700,BQ352701,BQ352702,BQ352703,BQ352704,BQ352705,BQ352706,BQ352707,BQ352708,BQ352709,BQ352945,BQ352946,BQ352947,BQ352949,BQ352950,BQ352951,BQ352952,BQ352953,BQ352954,BQ352955,BQ352956,BQ352957,BQ352959,BQ353025,BQ353026,BQ353027,BQ353028,BQ353029,BQ353030,BQ353031,BQ353032,BQ353033,BQ353035,BQ353036,BQ353037,BQ353038,BQ353039,BQ353040,BQ353041,BQ353042,BQ353043,BQ353167,BQ353168,BQ353169,BQ353170,BQ353171,BQ353172,BQ353173,BQ353174,BQ353175,BQ353176,BQ353177,BQ353285,BQ353288,BQ353289,BQ354167,BQ355898,BQ356384,BQ356490,BQ356732,BQ357099,BQ357279,BQ357475,BQ357677,BQ357678,BQ357679,BQ358485,BQ359323,BQ360007,BQ376836,BQ376838,BQ378037,BQ378588,BQ378589,BQ378594,BQ378616,BQ378658,BQ378659,BQ378667,BQ378668,BQ378787,BQ378802,BQ379248,BU155502,BU179579,BX439188,BX439753,CA489018,CA489172,CV315504,CV316054,CV322000,CV322002,CV335144,CV335179,CV335254,CV335271,CV348482,CV349341,CV354961,CV360622,CV360729,CV360777,CV360844,CV372501,CV372526,CV388058,CV398087,CV400458,CV400464,CV400466,CV400468,CV400479,CV400480,CV400728,CV400732,CV407718,CV417041,||
0.00198544010589014|GT AG|CR607281,CR605969,CR592661,|AA069860,AA305257,AA314197,AA314268,AA314513,AA315420,AA428439,BC000654,BC008200,BC011373,AA558654,BC063513,BC073760,BC075839,CR590215,CR590701,CR590770,CR590847,CR591529,CR591747,CR591891,CR592000,CR592074,CR593206,CR593601,CR593725,CR593893,CR593968,CR595061,CR595210,CR595443,CR595521,CR596245,CR596503,CR597041,CR597269,CR597662,CR597872,CR598939,CR599548,CR599921,CR600083,CR600505,CR601186,CR601787,CR602110,CR602175,CR602560,CR602669,CR602866,CR603149,CR603822,CR604045,CR604368,CR605138,CR605238,CR605272,CR605459,CR605586,CR606768,CR606810,CR607028,CR607513,CR607546,CR607818,CR607975,CR608394,CR609791,CR610669,CR610938,CR611060,CR611526,CR611683,CR611761,CR611843,CR611949,CR613740,CR615013,CR615200,CR615554,CR616154,CR616278,CR616496,CR616504,CR617220,CR617828,CR617849,CR618193,CR618935,CR619053,CR619074,CR619675,CR620184,CR620850,CR621272,CR621908,CR621999,CR622280,CR622722,CR622856,CR623630,CR624027,CR624626,CR624959,CR625626,CR625685,CR625711,CR625900,CR626097,CR626602,CR626612,CR626613,M26512,M34225,M77025,AI203145,U76549,X74929,AU122202,AU137811,AU139372,AW630197,AW732365,BE249938,BE249950,BE250016,BE250067,BE250075,BE250105,BE250133,BE264883,BE271394,BE271395,BE271410,BE272712,BE273455,BE274055,BE274064,BE278171,BE280440,BE292836,BE293612,BE293667,BE304539,BE305009,BE305072,BE305138,BE315463,BE336636,BE378780,BE379084,BE379415,BE383033,BE387698,BE390682,BE390756,BE390853,BE392683,BE393143,BE393585,BE393663,BE393740,BE393977,BE394768,BE394777,BE395005,BE395056,BE395100,BE395211,BE395518,BE396006,BE396085,BE396156,BE396236,BE407706,BE513099,BE514900,BE515158,BE515279,BE531129,BE531196,BE531265,BE535352,BE535390,BE535496,BE536153,BE536168,BE537712,BE537780,BE537800,BE537889,BE537939,BE538297,BE538512,BE538706,BE538990,BE539157,BE539773,BE540273,BE540482,BE540787,BE541763,BE541893,BE541934,BE542218,BE544854,BE546088,BE562641,BE562661,BE563636,BE612975,BE613015,BE614740,BE615913,BE616232,BE616261,BE616661,BE617050,BE617067,BE621253,BE731180,BE733196,BE733613,BE733793,BE734274,BE734345,BE734510,BE735011,BE735070,BE735163,BE735612,BE739873,BE741950,BE742260,BE742461,BE742715,BE742722,BE744670,BE744692,BE747193,BE747804,BE788699,BE790287,BE791548,BE795130,BE795235,BE797654,BE799889,BE866932,BE866934,BE867188,BE868215,BE868367,BE868397,BE869689,BE869708,BE870046,BE870853,BE871175,BE871625,BE871933,BE872286,BE872698,BE872768,BE872830,BE872919,BE873037,BE873141,BE873387,BE875270,BE879094,BE900402,BE900494,BE900595,BE900657,BE900801,BE901282,BE901288,BE901393,BE901687,BE901812,BE901985,BE902461,BE902662,BE903183,BE903304,BE903432,BE903701,BE904327,BE904349,BE904354,BE904381,BE904488,BE904529,BE905195,BE905360,BE905378,BE905379,BE905579,BE906901,BE908483,BE909089,BE910664,BE927599,BF033878,BF036291,BF036678,BF036745,BF036882,BF038552,BF568488,BF568616,BF569276,BF569350,BF569405,BF569451,BF569673,BF569800,BF569813,BF798921,BG034982,BG107637,BG111218,BG117076,BG117243,BG117291,BG117410,BG117490,BG117641,BG118200,BG118201,BG118317,BG118724,BG118958,BG119014,BG119044,BG119350,BG119719,BG119795,BG119965,BG120164,BG120392,BG120425,BG121395,BG121762,BG121901,BG122394,BG165525,BG248627,BG249133,BG249991,BG250129,BG250157,BG250209,BG250844,BG251070,BG251205,BG251604,BG252246,BG252383,BG252465,BG252998,BG253173,BG253650,BG260664,BG289471,BG291865,BG292241,BG292412,BG323513,BG324077,BG328386,BG328493,BG336125,BG385668,BG385806,BG386010,BG386821,BG387135,BG387381,BG419094,BG419139,BG419389,BG421206,BG421878,BG422211,BG422356,BG423718,BG424303,BG425203,BG425349,BG469276,BG469301,BG469811,BG469982,BG473528,BG479067,BG479088,BG479194,BG480047,BG480253,BG480813,BG481849,BG481946,BG482373,BG574575,BG674141,BG682107,BG746571,BG746653,BG746852,BG746940,BG747641,BG747696,BG747906,BG747945,BG748525,BG749182,BG749603,BG749691,BG749947,BG749995,BG750001,BG750381,BG750423,BG750451,BG750638,BG750858,BG751106,BG751487,BG752241,BG752654,BG752821,BG752950,BG752975,BG753843,BG773837,BG774059,BG774525,BG821135,BG821332,BG821647,BG821955,BG822022,BG822545,BG823033,BG823134,BG823359,BG823556,BG823575,BG823584,BG823597,BG824254,BG824630,BG824770,BG829738,BG829782,BG829867,BG829984,BG830243,BG830393,BG830770,BG830803,BG831011,BG831117,BG831201,BG831270,BG832007,BG832205,BG875198,BI086251,BI086700,BI087077,BI087404,BI087692,BI088414,BI088425,BI089288,BI089757,BI089821,BI089899,BI089988,BI090019,BI090131,BI091215,BI092287,BI092782,BI093069,BI093304,BI093495,BI093574,BI093803,BI093825,BI094032,BI159863,BI159986,BI160210,BI160657,BI160981,BI161078,BI161436,BI192669,BI192910,BI193425,BI193444,BI194054,BI194160,BI194326,BI194380,BI194487,BI194675,BI222288,BI223023,BI223307,BI223998,BI253113,BI253674,BI255169,BI255878,BI258479,BI258644,BI260012,BI260316,BI260998,BI261257,BI333128,BI334365,BI334723,BI457366,BI457516,BI711396,BI836371,BI838171,BI868302,BI869160,BI869200,BI869259,BI869675,BI869953,BI870202,BI870375,BI870382,BI870409,BI870559,BI871175,BI871274,BI871539,BM006261,BM006414,BM006455,BM006508,BM006569,BM006819,BM008514,BM008727,BM019217,BM043878,BM044346,BM047216,BM047385,BM048178,BM048196,BM048507,BM048758,BM048801,BM049281,BM049693,BM050091,BM051198,BM051333,BM547781,BM548693,BM564580,BM739965,BM741862,BM742232,BM743629,BM745724,BM745763,BM745772,BM745861,BM748204,BM753550,BM755990,BM757179,BM759161,BM759321,BM760797,BM762493,BM762555,BM762573,BM762629,BM762710,BM762795,BM763716,BM764301,BM764714,BM766772,BM768039,BM769759,BM770766,BM772152,BM772729,BM772775,BM783502,BM784108,BM789638,BM789880,BM789974,BM790532,BM790625,BM791221,BM791388,BM791420,BM791826,BM793915,BM796507,BM797290,BM798713,BM798728,BM811597,BM818164,BM818434,BM819744,BM820181,BM820896,BM821170,BM821950,BM824510,BM824599,BM825995,BM842342,BM842620,BM842925,BM843049,BM843945,BM844304,BM844411,BM844793,BM844882,BM848048,BM849768,BM851159,BM851792,BM852729,BM852800,BM854292,BM854890,BM907380,BM918893,BM924144,BM928508,BM928575,BP315756,BP329532,BQ064597,BQ073522,BQ073580,BQ073707,BQ218238,BQ218315,BQ219582,BQ224989,BQ225094,BQ226825,BQ228075,BQ228360,BQ230421,BQ230751,BQ230909,BQ230913,BQ233515,BQ276510,BQ278687,BQ278798,BQ278821,BQ278876,BQ278890,BQ278897,BQ278923,BQ278948,BQ279032,BQ279106,BQ279133,BQ292044,BQ292150,BQ292217,BQ299787,BQ299809,BQ299814,BQ299828,BQ300880,BQ302821,BQ303702,BQ303764,BQ304132,BQ309993,BQ310946,BQ314570,BQ316065,BQ316066,BQ316173,BQ316175,BQ316176,BQ316425,BQ316528,BQ316596,BQ316598,BQ316761,BQ316762,BQ316764,BQ316765,BQ316870,BQ318206,BQ319362,BQ321003,BQ322965,BQ323420,BQ323427,BQ323724,BQ324704,BQ325668,BQ325670,BQ325672,BQ325674,BQ325742,BQ327505,BQ327524,BQ330888,BQ348959,BQ350985,BQ362434,BQ362576,BQ362905,BQ363012,BQ363530,BQ377621,BQ420784,BQ421055,BQ430841,BQ644214,BQ644776,BQ645285,BQ645700,BQ645733,BQ646234,BQ646263,BQ646478,BQ647553,BQ647636,BQ647843,BQ647998,BQ650077,BQ650201,BQ652573,BQ652927,BQ652999,BQ653769,BQ654062,BQ684940,BQ685164,BQ685183,BQ685264,BQ685516,BQ685541,BQ685976,BQ686136,BQ686232,BQ686663,BQ686802,BQ686843,BQ686860,BQ686976,BQ687004,BQ687041,BQ687093,BQ687210,BQ687315,BQ687385,BQ687681,BQ687936,BQ687968,BQ687981,BQ687982,BQ688074,BQ688084,BQ688183,BQ688188,BQ688368,BQ688373,BQ688389,BQ688456,BQ688490,BQ688525,BQ688850,BQ689001,BQ689038,BQ689155,BQ689487,BQ689624,BQ689638,BQ689659,BQ689757,BQ689788,BQ689921,BQ689936,BQ689954,BQ689986,BQ690143,BQ690250,BQ690383,BQ690394,BQ690504,BQ690663,BQ690907,BQ691116,BQ691162,BQ691228,BQ691596,BQ691623,BQ691936,BQ691950,BQ691971,BQ694601,BQ876183,BQ877252,BQ877261,BQ877509,BQ877560,BQ877648,BQ877887,BQ878111,BQ879670,BQ883795,BQ884028,BQ884052,BQ888172,BQ888615,BQ892665,BQ892794,BQ892866,BQ892868,BQ895915,BQ896317,BQ896487,BQ896588,BQ897553,BQ897742,BQ897895,BQ898040,BQ900769,BQ917846,BQ918990,BQ919475,BQ920572,BQ920906,BQ922131,BQ922502,BQ922780,BQ923664,BQ925301,BQ927068,BQ927276,BQ927350,BQ927386,BQ927582,BQ927708,BQ929039,BQ929339,BQ930738,BQ931781,BQ932057,BQ932138,BQ933410,BQ934796,BQ935528,BQ935690,BQ935753,BQ935767,BQ936361,BQ940855,BQ941296,BQ942380,BQ943500,BQ943789,BQ943904,BQ944042,BQ945129,BQ945411,BQ945526,BQ946312,BQ948375,BQ951480,BQ952864,BQ953015,BQ953037,BQ953291,BQ953601,BQ953684,BQ954712,BQ959199,BQ961857,BQ961867,BQ962105,BQ962200,BQ962806,BQ962952,BQ962957,BU145262,BU145448,BU145994,BU146095,BU149153,BU150182,BU150439,BU152623,BU157307,BU157363,BU157975,BU158089,BU158692,BU163130,BU163186,BU163424,BU163594,BU164584,BU168744,BU168762,BU169120,BU169129,BU169159,BU169167,BU174041,BU174090,BU174294,BU179991,BU180367,BU180396,BU184828,BU185229,BU185356,BU185792,BU185880,BU185904,BU186207,BU186302,BU187206,BU188928,BU190719,BU190855,BU191432,BU191527,BU191534,BU192461,BU196134,BU196939,BU196974,BU501351,BU501861,BU502613,BU502726,BU526579,BU526924,BU526992,BU527451,BU527480,BU527977,BU528021,BU528125,BU528292,BU528493,BU528737,BU535637,BU535640,BU535694,BU537920,BU538159,BU538392,BU538436,BU538442,BU538464,BU538520,BU538578,BU538745,BU538762,BU538862,BU538866,BU539000,BU539013,BU539329,BU539396,BU539581,BU539640,BU539729,BU539750,BU539784,BU539841,BU540724,BU540794,BU540841,BU540951,BU541271,BU541334,BU541513,BU541591,BU541603,BU542611,BU542708,BU542801,BU543315,BU543419,BU543448,BU552444,BU557714,BU557772,BU557793,BU557871,BU558070,BU589445,BU839560,BU856622,BU856748,BU856812,BU856871,BU856891,BU856923,BU857039,BU857224,BU857230,BU857288,BU857323,BU857492,BU857518,BU857581,BU857696,BU857709,BU857929,BU857937,BU858109,BU858171,BU858196,BU858213,BU858257,BU858260,BU859718,BU859846,BU859866,BU859874,BU859935,BU860141,BU860145,BU860194,BU860269,BU860276,BU860290,BU860448,BU860494,BU860592,BU931009,BU932013,BU932033,BU943869,BU943956,BU943968,BU944092,BU944140,BU944166,BU944174,BU944535,BU944701,BU955848,BU955871,BU955975,BU956228,BU956292,BU956308,BU956378,BU956477,BU956600,BU956671,BU956692,BU956701,BU956847,BU956855,BU956862,BU956907,BU957207,BU957211,BU957218,BU957252,BU957334,BU957377,BU957533,BU957602,BU957604,BU957675,BU957684,BX107596,BX324629,BX324653,BX325704,BX325889,BX325915,BX325933,BX325943,BX326102,BX326109,BX326111,BX326151,BX326162,BX326165,BX326175,BX326178,BX326239,BX326394,BX326395,BX328690,BX334265,BX334552,BX334739,BX335033,BX335118,BX335243,BX335275,BX335365,BX335418,BX335842,BX336057,BX336558,BX336673,BX337046,BX337737,BX338521,BX338578,BX339122,BX340123,BX340311,BX340333,BX341430,BX343973,BX343988,BX344144,BX344254,BX344379,BX345737,BX346648,BX346964,BX346983,BX347036,BX347096,BX347116,BX347163,BX347170,BX347174,BX347176,BX347182,BX347273,BX347418,BX356432,BX356504,BX356740,BX356760,BX356890,BX357163,BX357711,BX358353,BX358701,BX358714,BX358734,BX359204,BX359687,BX359793,BX359821,BX359910,BX360147,BX360194,BX360322,BX360693,BX360910,BX361529,BX365212,BX365567,BX367589,BX367711,BX367793,BX367841,BX367849,BX367861,BX368032,BX368054,BX368082,BX368094,BX368098,BX368099,BX368120,BX368139,BX371055,BX371100,BX377523,BX378789,BX379753,BX379899,BX380138,BX380237,BX380323,BX381677,BX382098,BX382518,BX382749,BX384342,BX387261,BX388448,BX388725,BX388739,BX388757,BX388837,BX388855,BX388946,BX388974,BX388975,BX388976,BX389010,BX391335,BX396089,BX396806,BX396883,BX397103,BX397115,BX397248,BX397259,BX398528,BX398671,BX398813,BX398852,BX399654,BX399762,BX399930,BX400837,BX403592,BX403606,BX407487,BX407590,BX407630,BX408147,BX408419,BX408420,BX408506,BX416875,BX417004,BX417047,BX417092,BX417100,BX417142,BX417187,BX417310,BX417345,BX417368,BX417476,BX417483,BX417561,BX417784,BX417787,BX417884,BX422332,BX422542,BX424069,BX426224,BX426789,BX427580,BX428686,BX428801,BX429251,BX429260,BX429512,BX429516,BX430047,BX438666,BX438725,BX438932,BX438933,BX439271,BX439391,BX439701,BX443790,BX449800,BX450105,BX450253,BX450464,BX450831,BX458278,BX458359,BX458415,BX458727,BX458752,BX459093,BX459105,BX483108,C17143,C18848,CA391775,CA455394,CA488061,CA488983,CA489203,CA495395,CB115115,CB116762,CB121114,CB133807,CB147628,CB160240,CB161142,CB265390,CB268621,CD050061,CD050122,CD050412,CD050799,CD051040,CD051083,CD051189,CD385356,CD385800,CD386362,CD387235,CD387576,CD389104,CD556378,CD579450,CD614419,CD614420,CF121243,CF141922,CF146147,CF552768,CN298134,CN298137,CN298140,CN298143,CN298150,CN298153,CN298155,CN298158,CN298161,CN298163,CN298164,CN298166,CN298172,CN298176,CN298177,CN298179,CN298180,CN298181,CN298186,CN298187,CN298189,CN298190,CN298192,CN298197,CN298200,CN298202,CN298203,CN298205,CN298208,CN298210,CN298212,CN298217,CN298218,CN298229,CN298231,CN298233,CN298237,CN298238,CN298243,CN298246,CN298247,CN298251,CN298257,CN298259,CN298260,CN298261,CN298262,CN298263,CN298265,CN298266,CN298267,CN298269,CN298272,CN298275,CN298276,CN298278,CN298281,CN298289,CN298290,CN298304,CN298307,CN298311,CN298313,CN298314,CN298316,CN298317,CN298320,CN298321,CN298324,CN298330,CN298331,CN298332,CN298334,CN298336,CN298338,CN298339,CN298342,CN298344,CN298345,CN298346,CN298347,CN298348,CN298352,CN298355,CN298357,CN298359,CN298360,CN298361,CN298362,CN298365,CN298368,CN298369,CN298373,CN298374,CN298380,CN298383,CN298387,CN298388,CN298391,CN298393,CN298394,CN298395,CN298396,CN298397,CN298400,CN298401,CN298402,CN298403,CN298405,CN298406,CN298411,CN298415,CN298419,CN298420,CN298423,CN298431,CN298433,CN298435,CN298436,CN298450,CN298458,CN298460,CN298464,CN298470,CN298471,CN298474,CN298475,CN298477,CN298479,CN298480,CN298487,CN298495,CN298496,CN298500,CN298502,CN298503,CN298505,CN298508,CR735666,CV318158,CV323706,CV324344,CV324350,CV324353,CV324358,CV324383,CV335010,CV335015,CV335020,CV335044,CV335131,CV335137,CV335165,CV335206,CV335227,CV335242,CV335264,CV335273,CV335288,CV335292,CV335311,CV335335,CV335360,CV335365,CV335372,CV335399,CV339870,CV339960,CV354259,CV354673,CV355321,CV355411,CV363433,CV402579,CV426189,CV426192,D59029,||CR620608,BQ316333,
0.00125470514429109|GT AG|CR607281,CR605969,|AA069860,AA305257,AA314197,AA314513,AA315420,BC000654,BC008200,BC011373,AA558654,BC063513,BC073760,BC075839,CR590215,CR590701,CR590770,CR590847,CR591529,CR591747,CR591891,CR592000,CR592074,CR592661,CR593206,CR593601,CR593725,CR593893,CR593968,CR595061,CR595210,CR595443,CR595521,CR596245,CR596503,CR597041,CR597269,CR597662,CR597872,CR598939,CR599548,CR599921,CR600083,CR600505,CR601186,CR601787,CR602110,CR602175,CR602560,CR602669,CR602866,CR603149,CR603822,CR604045,CR604368,CR605138,CR605238,CR605272,CR605459,CR605586,CR606768,CR606810,CR607028,CR607513,CR607546,CR607818,CR607975,CR608394,CR609791,CR610669,CR610938,CR611060,CR611526,CR611683,CR611761,CR611843,CR611949,CR613740,CR615013,CR615200,CR615554,CR616154,CR616278,CR616496,CR616504,CR617220,CR617828,CR617849,CR618193,CR618935,CR619053,CR619074,CR619675,CR620184,CR620850,CR621272,CR621908,CR621999,CR622280,CR622722,CR622856,CR623630,CR624027,CR624626,CR624959,CR625626,CR625685,CR625711,CR625900,CR626097,CR626602,CR626612,CR626613,M26512,M34225,M77025,U76549,X74929,AU122202,AU134607,AU135504,AU137811,AU139372,AW732365,BE249938,BE249950,BE250016,BE250067,BE250075,BE250105,BE250133,BE264883,BE271394,BE271395,BE271410,BE272712,BE273455,BE273739,BE274055,BE274064,BE278171,BE278543,BE280440,BE280993,BE292836,BE292954,BE293158,BE293186,BE293612,BE293667,BE304539,BE305009,BE305072,BE305138,BE311435,BE311477,BE315463,BE336636,BE378780,BE379415,BE383033,BE387698,BE390682,BE390756,BE390853,BE392683,BE393143,BE393663,BE393740,BE393977,BE394777,BE395005,BE395056,BE395100,BE395211,BE395518,BE396006,BE396085,BE396156,BE396236,BE396244,BE407706,BE410239,BE513099,BE514900,BE515158,BE515279,BE531129,BE531196,BE531265,BE535352,BE535496,BE535744,BE536153,BE536168,BE536518,BE537626,BE537630,BE537712,BE537780,BE537800,BE537889,BE537939,BE538297,BE538512,BE538706,BE538990,BE539157,BE539773,BE540273,BE540482,BE540787,BE540850,BE541233,BE541763,BE541893,BE541934,BE542218,BE544854,BE544976,BE545006,BE546088,BE562641,BE562661,BE563636,BE612975,BE613015,BE614740,BE616232,BE616261,BE616661,BE617050,BE617067,BE619241,BE621253,BE731180,BE731706,BE733196,BE733592,BE733613,BE733793,BE734274,BE734510,BE734727,BE735011,BE735070,BE735163,BE735612,BE739873,BE742260,BE742715,BE742722,BE744670,BE747193,BE747804,BE788699,BE790287,BE791548,BE795130,BE795235,BE797654,BE799507,BE799889,BE866932,BE866934,BE867188,BE868215,BE868367,BE868397,BE869459,BE869689,BE869708,BE869955,BE870046,BE870853,BE871175,BE871625,BE871933,BE872286,BE872565,BE872698,BE872768,BE872830,BE872919,BE873037,BE873387,BE875270,BE876631,BE879094,BE900402,BE900494,BE900595,BE900657,BE900801,BE901282,BE901288,BE901393,BE901687,BE901812,BE901985,BE902461,BE902662,BE903183,BE903304,BE903432,BE903701,BE904327,BE904349,BE904354,BE904381,BE904488,BE904529,BE905195,BE905360,BE905378,BE905379,BE906178,BE906980,BE908483,BE909089,BF033230,BF033878,BF036291,BF036678,BF036745,BF036882,BF038552,BF568488,BF568616,BF569276,BF569350,BF569405,BF569451,BF569673,BF569800,BF569813,BG034982,BG107637,BG111218,BG117076,BG117243,BG117291,BG117410,BG117490,BG117550,BG117641,BG118071,BG118200,BG118201,BG118317,BG118724,BG118958,BG119014,BG119044,BG119350,BG119795,BG119965,BG120164,BG120392,BG120425,BG121395,BG121762,BG121901,BG122394,BG122852,BG165525,BG248627,BG249133,BG249991,BG250129,BG250209,BG250512,BG250725,BG250844,BG251070,BG251604,BG252246,BG252383,BG252465,BG253173,BG253650,BG292241,BG292412,BG323513,BG324077,BG327330,BG328386,BG331893,BG335175,BG336125,BG336449,BG385654,BG385668,BG385806,BG386010,BG386137,BG386821,BG386924,BG387135,BG387381,BG419094,BG419139,BG419331,BG419389,BG421206,BG421862,BG421878,BG421909,BG422211,BG422356,BG423368,BG423718,BG423837,BG424203,BG425203,BG425349,BG469230,BG469276,BG469301,BG469364,BG469811,BG469849,BG469982,BG473553,BG479067,BG479088,BG479194,BG480047,BG480253,BG480768,BG480813,BG481849,BG481946,BG482073,BG482373,BG574575,BG674141,BG682107,BG746278,BG746571,BG746653,BG746852,BG746940,BG747408,BG747641,BG747696,BG747906,BG747945,BG748155,BG748525,BG749182,BG749603,BG749691,BG749947,BG749995,BG750001,BG750381,BG750423,BG750451,BG750858,BG751106,BG751487,BG751607,BG752241,BG752654,BG752821,BG752950,BG752975,BG753843,BG773837,BG774059,BG774525,BG775591,BG775592,BG821135,BG821332,BG821955,BG822022,BG822116,BG822248,BG822545,BG822787,BG823033,BG823134,BG823359,BG823556,BG823575,BG823584,BG823597,BG824254,BG824630,BG824770,BG829546,BG829555,BG829593,BG829738,BG829782,BG829867,BG829888,BG829984,BG830243,BG830393,BG830770,BG830803,BG831011,BG831117,BG831201,BG831270,BG832007,BG832205,BI086251,BI086700,BI087077,BI087404,BI087692,BI087865,BI088014,BI088414,BI088425,BI088531,BI088798,BI089288,BI089757,BI089821,BI089899,BI089945,BI089988,BI090019,BI090131,BI091215,BI091539,BI092287,BI092782,BI093069,BI093173,BI093304,BI093495,BI093574,BI093803,BI093825,BI094032,BI159863,BI159875,BI159986,BI160071,BI160210,BI160341,BI160657,BI160981,BI161078,BI161436,BI192669,BI192910,BI193000,BI193393,BI193425,BI193444,BI193866,BI194054,BI194116,BI194160,BI194326,BI194379,BI194380,BI194487,BI194675,BI223023,BI223307,BI223998,BI224213,BI253113,BI253674,BI255169,BI255878,BI258479,BI258644,BI260012,BI260316,BI260998,BI261257,BI333128,BI334365,BI334723,BI457239,BI457366,BI457386,BI457516,BI711396,BI836371,BI838171,BI868302,BI869160,BI869200,BI869259,BI869675,BI869953,BI870202,BI870375,BI870382,BI870409,BI870499,BI870559,BI871175,BI871274,BI871539,BM006261,BM006414,BM006455,BM006508,BM006569,BM006819,BM008514,BM008727,BM019217,BM043103,BM043630,BM043878,BM044260,BM044346,BM044497,BM046209,BM046421,BM046490,BM046941,BM047216,BM047385,BM048178,BM048196,BM048507,BM048653,BM048742,BM048758,BM048801,BM048821,BM048891,BM049097,BM049281,BM049693,BM050091,BM050561,BM050623,BM051198,BM051333,BM547781,BM548693,BM564580,BM739965,BM741862,BM742232,BM742321,BM743629,BM743714,BM745724,BM745763,BM745772,BM745861,BM748204,BM753550,BM755990,BM757179,BM759321,BM759534,BM760797,BM760870,BM762493,BM762555,BM762629,BM762681,BM762710,BM762743,BM762795,BM763018,BM763104,BM763189,BM763716,BM763871,BM763927,BM764301,BM764514,BM764573,BM764614,BM764714,BM765034,BM766772,BM768039,BM769759,BM770766,BM771186,BM771697,BM772152,BM772714,BM772729,BM772775,BM781742,BM783468,BM783502,BM784108,BM785252,BM789638,BM789880,BM789962,BM789974,BM790532,BM790625,BM791115,BM791221,BM791388,BM791420,BM791616,BM791676,BM791736,BM791826,BM796507,BM797290,BM798728,BM811597,BM818371,BM818434,BM819744,BM820181,BM820896,BM821170,BM824510,BM824599,BM825995,BM837754,BM842552,BM842595,BM842620,BM842680,BM843049,BM843945,BM844411,BM844882,BM846236,BM848048,BM849768,BM850832,BM851159,BM851792,BM852800,BM854292,BM907380,BM918893,BM924144,BM928508,BM928575,BP315756,BP354737,BQ064597,BQ073522,BQ073580,BQ213825,BQ218238,BQ218315,BQ218377,BQ219582,BQ224989,BQ225094,BQ226825,BQ228075,BQ228360,BQ230421,BQ230751,BQ230909,BQ230913,BQ233515,BQ276510,BQ278687,BQ278798,BQ278821,BQ278876,BQ278890,BQ278897,BQ278923,BQ278948,BQ279032,BQ279106,BQ279133,BQ291802,BQ292044,BQ292150,BQ292217,BQ299787,BQ299809,BQ299814,BQ299828,BQ300880,BQ303702,BQ303764,BQ303997,BQ304132,BQ309993,BQ310946,BQ314570,BQ316065,BQ316066,BQ316173,BQ316175,BQ316176,BQ316425,BQ316528,BQ316596,BQ316598,BQ316761,BQ316762,BQ316764,BQ316765,BQ316870,BQ319362,BQ321003,BQ322965,BQ323427,BQ323724,BQ324704,BQ327505,BQ327524,BQ330888,BQ348959,BQ350985,BQ362434,BQ362576,BQ362905,BQ363012,BQ363530,BQ370347,BQ377621,BQ420784,BQ421055,BQ430841,BQ644776,BQ645604,BQ645700,BQ645733,BQ646234,BQ646263,BQ646478,BQ647553,BQ647636,BQ647843,BQ647998,BQ650077,BQ650201,BQ652573,BQ652927,BQ652999,BQ653769,BQ654062,BQ684940,BQ684974,BQ685164,BQ685183,BQ685264,BQ685516,BQ685541,BQ685976,BQ686136,BQ686232,BQ686663,BQ686843,BQ686860,BQ686976,BQ687004,BQ687041,BQ687093,BQ687210,BQ687315,BQ687385,BQ687681,BQ687936,BQ687968,BQ687981,BQ687982,BQ688074,BQ688084,BQ688183,BQ688373,BQ688456,BQ688490,BQ688525,BQ688850,BQ689001,BQ689038,BQ689155,BQ689487,BQ689624,BQ689638,BQ689659,BQ689757,BQ689788,BQ689921,BQ689936,BQ689954,BQ689986,BQ690143,BQ690250,BQ690383,BQ690394,BQ690504,BQ690663,BQ690907,BQ690943,BQ691116,BQ691162,BQ691228,BQ691596,BQ691623,BQ691936,BQ691950,BQ694601,BQ877252,BQ877261,BQ877509,BQ877560,BQ877648,BQ877887,BQ878111,BQ879670,BQ883795,BQ884028,BQ884052,BQ888615,BQ892665,BQ892794,BQ892866,BQ895915,BQ896317,BQ896487,BQ896588,BQ897553,BQ897742,BQ898040,BQ900769,BQ917846,BQ918990,BQ919475,BQ920572,BQ920906,BQ922131,BQ922502,BQ922780,BQ923664,BQ925301,BQ927068,BQ927276,BQ927350,BQ927386,BQ927582,BQ927708,BQ929039,BQ929339,BQ930738,BQ931781,BQ932057,BQ932138,BQ934796,BQ935528,BQ935690,BQ935753,BQ935767,BQ936361,BQ940855,BQ941296,BQ942380,BQ943500,BQ943789,BQ944042,BQ945129,BQ945411,BQ945526,BQ946312,BQ948375,BQ951480,BQ952864,BQ953015,BQ953037,BQ953215,BQ953291,BQ953601,BQ953684,BQ954712,BQ959199,BQ961857,BQ961867,BQ962105,BQ962200,BQ962806,BQ962952,BQ962957,BU145262,BU145448,BU145994,BU146095,BU149153,BU150182,BU150439,BU152623,BU157307,BU157363,BU157975,BU158089,BU158692,BU163130,BU163186,BU163424,BU163594,BU164584,BU168744,BU168762,BU169120,BU169129,BU169159,BU169167,BU174041,BU174090,BU174294,BU179582,BU179991,BU180367,BU180396,BU184828,BU185229,BU185356,BU185792,BU185872,BU185880,BU185904,BU186207,BU186302,BU187206,BU190719,BU190855,BU191432,BU191527,BU191534,BU192461,BU196134,BU196939,BU196974,BU501351,BU501861,BU502613,BU502726,BU526579,BU526924,BU526992,BU527451,BU527480,BU527977,BU528021,BU528125,BU528292,BU528493,BU528737,BU535637,BU535640,BU535694,BU537920,BU538159,BU538392,BU538436,BU538442,BU538464,BU538520,BU538578,BU538745,BU538762,BU538862,BU538866,BU539000,BU539013,BU539329,BU539396,BU539581,BU539640,BU539729,BU539750,BU539784,BU539841,BU540724,BU540794,BU540841,BU540951,BU541271,BU541334,BU541513,BU541591,BU541603,BU542611,BU542708,BU542801,BU543315,BU543419,BU543448,BU552444,BU557714,BU557793,BU557871,BU558070,BU589445,BU839483,BU839560,BU856622,BU856748,BU856812,BU856871,BU856891,BU856923,BU857039,BU857224,BU857230,BU857288,BU857323,BU857492,BU857518,BU857581,BU857709,BU857929,BU857937,BU858109,BU858171,BU858196,BU858213,BU858257,BU858260,BU859718,BU859846,BU859866,BU859874,BU859935,BU860145,BU860269,BU860276,BU860290,BU860448,BU860494,BU931009,BU932013,BU932033,BU943869,BU943956,BU943968,BU944092,BU944140,BU944166,BU944174,BU944535,BU944701,BU955848,BU955871,BU955975,BU956228,BU956292,BU956308,BU956477,BU956600,BU956692,BU956701,BU956847,BU956855,BU956862,BU957207,BU957211,BU957218,BU957252,BU957334,BU957377,BU957602,BU957604,BU957684,BX324629,BX324653,BX325704,BX325889,BX325943,BX326102,BX326109,BX326111,BX326151,BX326162,BX326165,BX326175,BX326178,BX326394,BX326395,BX328690,BX334265,BX334552,BX334739,BX335033,BX335118,BX335243,BX335275,BX335365,BX335418,BX335842,BX336057,BX336558,BX336673,BX337046,BX337737,BX338521,BX338578,BX339122,BX340123,BX340311,BX340333,BX341430,BX343973,BX343988,BX344144,BX344254,BX344379,BX345737,BX346648,BX346964,BX347036,BX347096,BX347116,BX347163,BX347170,BX347174,BX347176,BX347182,BX347273,BX347418,BX356432,BX356504,BX356740,BX356760,BX356890,BX357163,BX357711,BX358353,BX358701,BX358714,BX358734,BX359204,BX359687,BX359793,BX359821,BX359910,BX360147,BX360194,BX360322,BX360693,BX360910,BX361529,BX365212,BX365567,BX367589,BX367711,BX367793,BX367849,BX367861,BX368032,BX368054,BX368082,BX368094,BX368098,BX368099,BX368120,BX368139,BX371055,BX371100,BX377523,BX378789,BX379753,BX379899,BX380138,BX380237,BX380323,BX381677,BX382098,BX382518,BX382749,BX384342,BX387261,BX388448,BX388725,BX388739,BX388757,BX388837,BX388855,BX388946,BX388974,BX388975,BX391335,BX395530,BX396089,BX396806,BX396883,BX397103,BX397115,BX397248,BX397259,BX398528,BX398671,BX398813,BX398852,BX399654,BX399762,BX399930,BX400837,BX403592,BX403606,BX407487,BX407590,BX407630,BX408419,BX408420,BX408506,BX416875,BX417004,BX417047,BX417092,BX417100,BX417142,BX417187,BX417310,BX417345,BX417368,BX417476,BX417483,BX417561,BX417784,BX417787,BX417884,BX422332,BX422542,BX424069,BX426224,BX426789,BX427580,BX428686,BX428801,BX429260,BX429512,BX429516,BX430047,BX438666,BX438725,BX438933,BX439271,BX439391,BX439701,BX443790,BX449800,BX450105,BX450253,BX450464,BX450831,BX458278,BX458359,BX458415,BX458727,BX458752,BX459093,BX459105,BX483108,C17143,C18848,CA391775,CA455394,CA488061,CA488983,CA489203,CA495395,CB123853,CB147628,CB160240,CB265390,CB268621,CB989634,CD050061,CD050122,CD050412,CD050799,CD051040,CD051083,CD385356,CD385800,CD386362,CD387235,CD387576,CD389104,CD556378,CD579450,CD614419,CD614420,CF121243,CF146147,CF552768,CK820513,CN298134,CN298137,CN298140,CN298143,CN298150,CN298153,CN298155,CN298158,CN298160,CN298161,CN298163,CN298164,CN298166,CN298168,CN298170,CN298172,CN298176,CN298177,CN298179,CN298180,CN298181,CN298186,CN298187,CN298189,CN298190,CN298192,CN298193,CN298195,CN298200,CN298202,CN298203,CN298205,CN298207,CN298208,CN298210,CN298212,CN298217,CN298218,CN298220,CN298222,CN298225,CN298226,CN298229,CN298231,CN298233,CN298237,CN298238,CN298241,CN298243,CN298245,CN298246,CN298247,CN298250,CN298251,CN298257,CN298260,CN298261,CN298263,CN298265,CN298266,CN298267,CN298269,CN298272,CN298273,CN298275,CN298276,CN298278,CN298281,CN298289,CN298290,CN298291,CN298299,CN298300,CN298304,CN298305,CN298306,CN298307,CN298309,CN298311,CN298314,CN298316,CN298317,CN298320,CN298321,CN298323,CN298329,CN298330,CN298331,CN298334,CN298336,CN298337,CN298338,CN298339,CN298342,CN298344,CN298345,CN298346,CN298347,CN298348,CN298352,CN298355,CN298357,CN298360,CN298361,CN298362,CN298363,CN298365,CN298368,CN298369,CN298370,CN298373,CN298374,CN298378,CN298380,CN298381,CN298383,CN298387,CN298388,CN298391,CN298393,CN298394,CN298395,CN298396,CN298397,CN298400,CN298401,CN298402,CN298403,CN298404,CN298405,CN298406,CN298407,CN298410,CN298411,CN298415,CN298419,CN298420,CN298422,CN298423,CN298433,CN298435,CN298436,CN298450,CN298452,CN298453,CN298454,CN298458,CN298460,CN298464,CN298468,CN298470,CN298471,CN298474,CN298475,CN298477,CN298478,CN298479,CN298480,CN298483,CN298485,CN298487,CN298495,CN298496,CN298501,CN298502,CN298503,CN298505,CN298508,CR735666,CV318158,CV323706,CV324344,CV324353,CV324358,CV324383,CV335010,CV335015,CV335137,CV335165,CV335206,CV335227,CV335242,CV335264,CV335273,CV335288,CV335292,CV335311,CV335335,CV335360,CV335365,CV335372,CV335399,CV350685,CV354259,CV354673,CV355321,CV355411,CV363433,CV402579,CV426189,CV426192,D59029,|BQ316333,|
0.0588235294117647|GT AG|CR614736,BX340149,|BE387655,AB028998,AF417490,AF518728,AF518729,AL137564,BC054099,AA713934,BX647126,CR607439,AL525123,BF529740,BF841331,BF842028,BG250921,BG762177,BG819293,BG897311,BI857248,BM015525,BM925777,BQ711936,BQ942831,CD172215,CR742742,W16713,W16910,BF090687,BE616966,CA390952,BI007868,R51921,CF131023,BU074888,||
0.0357142857142857|GT AG|BX491979,BP215594,CB963824,BX646117,|AB040969,AA115704,AF370415,AA227618,AK027881,AA322890,AK092788,AA326259,AA326742,AA326758,AK122773,AL136895,AX747731,AY358397,BC003177,CR533567,AL525380,AL534832,AL553166,AL554743,AL702258,AU280757,AW956267,BE244225,BE266811,BE336737,BE541326,BE798910,BE873522,BF678910,BF960790,BG335865,BG393503,BG480069,BG481452,BG702586,BG708909,BG719236,BG913313,BG943548,BI546817,BI667381,BI767770,BI824665,BM016847,BM153056,BM467220,BM545300,BM751046,BM804376,BM906296,BP200449,BP206055,BP209956,BP217142,BP217144,BP228769,BP228812,BP230558,BP277642,BP278065,BP278403,BP278522,BP280155,BP311276,BP333362,BP335596,BP335668,BP356583,BP357445,BP358502,BP359420,BP362824,BQ067321,BQ067598,BQ072576,BQ220635,BQ717762,BQ954329,BU175677,BU177030,BU557143,BX344270,BX417050,BX417577,BX417990,BX442601,BX462598,BX496454,CA394013,CB266515,CD630458,CD630459,CD630460,CD723746,CF125303,CF132510,CF619431,CN262248,CN262249,CN262250,CN262252,CN262253,CO245103,CO245451,CO245491,CO246143,CO248355,CO249343,CO400209,CV026065,W19248,|BP311774,BP328837,BP328880,|
0.0408163265306122|GT AG|BQ894750,BX647780,|AA386086,BC008786,M13918,X06256,AU135030,AW960506,BE410252,BF343940,BF738778,BF769446,BF769453,BF769839,BF894350,BG324659,BG421525,BG425520,BG928654,BI061721,BI087069,BI160389,BI160633,BI517848,BM547463,BP234312,BP252216,BP252379,BP268456,BP269806,BP281473,BP283867,BP283908,BP303618,BP303814,BP363544,BP366050,BP377368,BQ022117,BQ883347,BQ928780,BU158971,BU502556,BU542603,BX350548,BX397849,CB123361,CN409352,CN409362,CN409364,T82128,|CA454382,|
0.0952380952380952|GT AG|N50605,N47730,|AF032108,AF052050,AF072132,AK022548,AY358882,BC050280,AL046489,AL047853,AL080020,BG740197,BP373301,BQ718048,CD172332,CD614219,CD614220,CD614221,CD614222,CN409379,CO397190,H29373,Z18969,||AK057949,BP340763,
0.115702479338843|GT AG|AA664573,AW573161,AL525052,BU903029,CR604010,CR741720,AW102977,BX412959,AA781291,AW167401,W72122,AW975269,W77846,BQ896818,|AA083959,AA483861,BC012425,BC014400,AA834238,AA970288,AI090509,CR625668,AI127424,AI131095,M31211,AI201755,X16434,AI292244,AI335025,AI349553,AI497762,AI554657,AI660084,AI675999,AI766497,AI783732,AI783756,AI828735,AI942356,AI956064,AJ572195,AL036468,AL526267,AL526299,AV740914,AW027559,AW151689,AW295776,AW450779,AW517337,AW771598,AW951108,BE545518,BE550504,BE550524,BE796846,BE888438,BF034326,BF237774,BF439582,BF683965,BF939433,BF981829,BF982970,BG112637,BG113632,BG152661,BG333025,BG339953,BI196580,BI767743,BI819008,BI825391,BI830297,BI831815,BI860209,BM041214,BM046824,BM453883,BM460660,BM664982,BM676854,BM688857,BM720742,BM927197,BM977417,BQ049202,BQ422251,BQ430722,BQ435151,BQ445841,BQ575055,BQ669353,BQ669806,BQ673041,BQ674525,BQ774306,BQ881448,BU151480,BU182331,BU507575,BU531762,BU580577,BU581034,BU625178,BU629811,BU633806,BU727326,BU732030,BU783781,BU784052,BU931876,BX111781,BX340714,CA334910,CA336478,CA413749,CA437992,CB853342,CD105461,CD107880,CD580441,F16308,F16840,F17415,F18450,F21788,F22532,F23545,F24153,F28322,F29970,T52894,W02718,CD176043,|BI062975,|
0.0106382978723404|GT AG|BM718020,CN305381,|AB015631,AA136163,AF186113,AA314807,AA314970,AY032624,AY359102,BC001027,BC065015,CR596106,CR603286,AA987222,AI306532,AI986335,AL548119,AL551689,AL551710,AL712738,AU100363,AV705228,AW026269,AW090562,AW967151,BE253524,BE391929,BE551426,BE670981,BE730337,BE731086,BE731195,BE731847,BE732137,BE733463,BE733842,BE733900,BE735334,BE742698,BE791763,BE799495,BE812248,BE870315,BE900654,BF035472,BF185126,BF185200,BF312281,BF344334,BF526446,BF681380,BF698584,BF799333,BF965088,BF980928,BG024176,BG025360,BG248455,BG254451,BG280993,BG335576,BG336781,BG403049,BG468730,BG478105,BG491037,BG574771,BG704443,BG707048,BG714274,BG714351,BG714431,BG716236,BG779140,BG824549,BG926675,BI457207,BI522523,BI523169,BI550162,BI550436,BI551339,BI551580,BI602164,BI668053,BI669879,BI712899,BI754608,BI760558,BI762759,BI762927,BI763784,BI763950,BI791489,BI909759,BM010730,BM011611,BM044195,BM423361,BM552907,BM832828,BM832888,BM930669,BP193199,BP216533,BP245759,BP291089,BP317403,BP318787,BP382241,BQ083693,BQ308128,BQ323510,BQ421069,BQ421827,BQ437660,BQ631916,BQ668530,BQ695412,BQ877139,BQ888351,BU161616,BU173705,BU195582,BU539629,BU542456,BU594998,BU598435,BU599043,BU599564,BU623501,BU629130,BU682381,BU743308,BU949784,BU949977,BU950095,BX108316,BX280063,BX406237,BX406238,CA307008,CA310087,CA405769,CA424280,CA430034,CA432204,CA487969,CA776383,CA776619,CA941016,CA947968,CA948221,CA951141,CB053098,CB067488,CB067784,CB178401,CB178644,CB959872,CB961525,CB992146,CB995828,CB997011,CD049098,CD049283,CD104666,CD108676,CD368274,CD675955,CF127839,CN305372,CN305373,CN305374,CN305375,CN305376,CN305377,CN305378,CN305379,CN305380,CN305382,CN305383,CN305384,CN305385,CN305386,CN305387,CN478766,CN483993,N57089,R22491,||
0.416666666666667|GT AG|AL118957,CN481538,CN295574,BX474467,AW895680,|BC006092,BC051284,M97934,AW502406,BF889195,BF903472,BG116489,BG116555,BP303858,BU192342,CD688603,CF137317,||AU121446,
0.0350877192982456|GT AG|AW839959,BX640990,|AB015597,AF098162,AK022702,BC031514,BC050557,CR596590,CR624744,AU125640,AW840009,BE514731,BE745259,BE746308,BE795708,BE797452,BF131512,BG110568,BG388233,BG419733,BG749383,BG757741,BG822789,BM013386,BM018763,BM740568,BM743941,BM764369,BM765603,BM789297,BM793905,BM801216,BM927658,BQ052552,BQ055183,BQ061549,BQ068451,BQ068552,BQ071352,BQ642139,BQ670516,BQ672871,BU146750,BU187951,BU521442,BU854737,BU930918,BU956003,BX283927,BX346012,BX350660,BX401304,CA777183,CF242984,CN423144,CN423148,CN423149,CN423152,W87879,||
0.005720823798627|GT AG|AI702096,AI992187,BI492085,BU631389,AW021139,|AA025829,AA074731,AA074835,AA075316,AA081369,AF054187,AA102495,AA115719,AA127080,AA127200,AA128645,AA130466,AA133732,AA143233,AA147706,AA148134,AA157062,AA165124,AA165420,AA166855,AA173407,AA179911,AA180198,AA181087,AA181556,AA186670,AA190179,AA192925,AA193075,AA225578,AA225599,AK090650,AK096699,AY034001,AA420759,AA442789,AA450295,AA464823,AA482981,AA483373,AA484847,AA485916,AA485917,AA492004,AA492403,AA501551,AA503419,AA508405,AA513945,AA515204,AA523348,AA526035,AA526664,AA528110,AA541419,AA542818,AA551598,AA552737,AA558629,AA564246,AA570724,AA573212,AA579534,AA581132,AA593066,AA595412,AA595496,AA608734,AA609843,AA612657,AA639133,AA639140,AA640525,AA652347,AA658847,AA661691,AA664241,AA664926,AA665158,AA665345,AA670027,AA700489,AA714962,AA715618,AA716775,AA721780,AA730727,AA730777,AA730778,AA740236,AA746666,AA746710,AA746787,AA746996,AA747511,AA768752,AA771911,AA804159,AA843894,AA847553,AA853886,CR595197,AA860308,AA865402,AA878085,CR599103,AA887872,CR600016,AA888507,AA888737,CR600421,CR600671,AA908430,CR603573,AA935240,AA948412,AA954218,AA954903,AA961948,AA962687,AA970812,AA971093,AA972534,AA976287,AA977328,AA985431,AA988428,AA989571,CR613486,AI023022,AI023625,AI027124,CR618000,AI038063,AI040311,CR619360,AI056833,CR624198,AI089408,AI092573,AI093142,AI095883,CR626308,AI149325,AI191102,AI200011,AI201907,AI204666,AI217532,AI220686,AI243963,X80909,AI279629,AI309263,AI311475,AI358760,AI360570,AI362423,AI362603,AI375506,AI422625,AI432974,AI434970,AI444578,AI445378,AI470769,AI479604,AI498562,AI523273,AI536644,AI569795,AI572593,AI610378,AI633224,AI640723,AI659516,AI671081,AI685983,AI701244,AI720429,AI735493,AI760012,AI762510,AI784413,AI804545,AI811795,AI825996,AI828652,AI832479,AI832900,AI833111,AI865167,AI889896,AI890625,AI907636,AI911660,AI925307,AI933947,AI936883,AI950572,AI973256,AJ705426,AJ711464,AJ711465,AJ712995,AL517470,AL517471,AL525753,AL527961,AL527962,AL535489,AL538228,AL538229,AL540595,AL545085,AL545117,AL556659,AL556660,AL558962,AL570572,AL580672,AU126121,AV681767,AV711147,AV738644,AV739511,AV739528,AV742705,AV755305,AV755448,AV757532,AW003243,AW007641,AW020874,AW022345,AW023665,AW026216,AW058227,AW059637,AW081275,AW089380,AW103530,AW105364,AW117939,AW149055,AW188513,AW248649,AW302543,AW304719,AW305063,AW372124,AW382177,AW392660,AW466343,AW512941,AW515972,AW516517,AW604586,AW673048,AW769546,AW770270,AW800063,AW868493,AW868494,AW868515,AW868517,AW868519,AW868522,AW868523,AW868531,AW868573,AW868576,AW868596,AW868597,AW868598,AW873019,AW873419,AW889642,AW948921,AW948926,BE009483,BE009547,BE042589,BE042701,BE048634,BE090669,BE093994,BE094001,BE094035,BE094043,BE094045,BE094047,BE094053,BE094098,BE094099,BE094101,BE182369,BE208455,BE254017,BE270977,BE271201,BE275217,BE275287,BE277188,BE300638,BE300956,BE394928,BE395099,BE395212,BE513556,BE515135,BE515144,BE562179,BE562586,BE612825,BE613387,BE622727,BE694752,BE694753,BE694754,BE694780,BE694782,BE694788,BE694789,BE730250,BE734123,BE735414,BE735452,BE736636,BE745656,BE768261,BE780584,BE781752,BE784154,BE785567,BE789073,BE794959,BE815626,BE815628,BE868928,BE878062,BE884744,BE885158,BE885910,BE886434,BE887584,BE893200,BE905103,BE906272,BE926174,BF062247,BF062248,BF082785,BF082787,BF095674,BF116147,BF128966,BF129032,BF129033,BF182712,BF184648,BF237575,BF305350,BF306753,BF307019,BF309611,BF328300,BF342127,BF675994,BF679311,BF686492,BF760520,BF768300,BF768302,BF768308,BF768888,BF792183,BF794346,BF794656,BF805181,BF825108,BF880120,BF965678,BF966024,BF986725,BF988569,BG006971,BG026353,BG028741,BG028762,BG034283,BG058446,BG108156,BG110602,BG111539,BG113023,BG113631,BG151232,BG166075,BG169025,BG177569,BG230809,BG236573,BG249366,BG271651,BG282678,BG288808,BG337633,BG342174,BG388590,BG391380,BG392629,BG397031,BG435623,BG435803,BG437464,BG490140,BG496873,BG535283,BG546431,BG570908,BG572929,BG575263,BG613168,BG615215,BG615233,BG684838,BG685729,BG699121,BG701662,BG709593,BG709636,BG716508,BG743678,BG748116,BG752262,BG753393,BG754553,BG758629,BG759275,BG759702,BG761475,BG822274,BG828106,BG910636,BG940854,BG940856,BI042637,BI043012,BI043106,BI090828,BI091698,BI094429,BI223185,BI225475,BI226172,BI253282,BI258625,BI261440,BI262064,BI481460,BI491832,BI493082,BI494542,BI494543,BI494994,BI495618,BI495619,BI517779,BI518204,BI548946,BI599261,BI601333,BI711233,BI754981,BI763390,BI763770,BI791443,BI837797,BI856188,BI856347,BI856672,BI857133,BI858408,BI859755,BI859992,BI868223,BI869645,BI917933,BM009522,BM010365,BM040712,BM040807,BM041471,BM041539,BM045594,BM047329,BM091504,BM272187,BM310241,BM310286,BM423625,BM424168,BM452554,BM453947,BM453949,BM454831,BM457465,BM462874,BM470033,BM505228,BM506701,BM508255,BM510503,BM511944,BM512429,BM512544,BM541780,BM542278,BM543012,BM545197,BM552063,BM555058,BM557128,BM561098,BM562644,BM662306,BM662462,BM662650,BM662900,BM666751,BM690563,BM691568,BM702451,BM707590,BM768666,BM783608,BM789204,BM793414,BM795344,BM807842,BM808612,BM809432,BM852770,BM855158,BM894258,BM904853,BM907314,BM913203,BM917520,BM920048,BM927403,BM968371,BM971035,BM972758,BM980921,BM981019,BM984749,BM989481,BM989643,BM996714,BM997411,BP196626,BP197375,BP223456,BP228435,BP259939,BP271559,BP296764,BP334685,BP381272,BP382602,BQ015930,BQ020553,BQ026398,BQ050724,BQ050793,BQ069738,BQ070455,BQ108747,BQ212224,BQ217674,BQ224657,BQ227246,BQ267458,BQ267794,BQ268379,BQ268823,BQ271108,BQ272196,BQ305907,BQ305908,BQ305913,BQ306145,BQ307114,BQ308363,BQ346430,BQ350812,BQ356029,BQ361000,BQ361004,BQ432914,BQ435079,BQ438974,BQ447736,BQ549572,BQ549880,BQ632243,BQ644792,BQ645973,BQ647724,BQ648492,BQ672389,BQ676563,BQ677248,BQ677506,BQ682190,BQ690645,BQ721651,BQ775056,BQ776628,BQ776762,BQ878288,BQ890324,BQ897830,BQ900715,BQ927672,BQ932547,BQ946686,BQ951641,BQ953937,BQ955599,BQ956718,BU069772,BU070336,BU070965,BU071156,BU075023,BU075569,BU076302,BU158715,BU164302,BU164695,BU167524,BU167664,BU170891,BU171008,BU182929,BU187921,BU190651,BU194446,BU195652,BU196061,BU532494,BU534031,BU535799,BU553623,BU561690,BU567891,BU579693,BU587301,BU598834,BU599548,BU600505,BU602401,BU627896,BU628364,BU628930,BU629402,BU634053,BU679147,BU680730,BU682266,BU683252,BU687355,BU688013,BU689232,BU731062,BU734895,BU738083,BU740309,BU782890,BU786825,BU786854,BU789502,BU845362,BU846076,BU846127,BU860826,BU902352,BU927962,BU928890,BU931152,BU934099,BU935091,BU940692,BU942374,BU948744,BU949208,BU951895,BU953987,BU954865,BU955008,BU955096,BU958842,BX329720,BX393027,BX439538,BX454560,CA310071,CA411744,CA412633,CA423067,CA431474,CA435767,CA437828,CA455478,CA748522,CA773535,CA777924,CA777943,CA778194,CA778306,CA942667,CA971126,CB044912,CB051753,CB068891,CB069757,CB106065,CB106745,CB108255,CB108298,CB109549,CB109659,CB109668,CB109825,CB110240,CB110257,CB110259,CB110716,CB110770,CB111298,CB112017,CB136959,CB241792,CB321842,CB409962,CB410298,CB852766,CB957279,CD047863,CD048037,CD048678,CD048995,CD049274,CD050424,CD050922,CD243287,CD247543,CD249949,CD367393,CD368080,CD369771,CD388256,CD522725,CD579682,CD620878,CD676535,CD676858,CD676913,CD677143,CD677734,CD677992,CD678036,CD678527,CD678540,CD678654,CD678987,CD679177,CD679563,CD697721,CD721959,CF123844,CF124227,CF127285,CF127294,CF128762,CF128764,CF528243,CK002816,CK004766,CN292599,CN292605,CN292606,CN292613,CN292615,CN292617,CN292619,CN292620,CN292624,CN292628,CN292632,CN292633,CN292634,CN292642,CN292643,CN292647,CN292648,CN292649,CN292657,CN292663,CN292664,CN292672,CN292673,CN292674,CN479186,CR747958,D11861,D11884,D11896,D12044,D12194,D51163,D56363,D57096,D57969,F00428,F20347,F29106,F33887,H50168,H77406,H80889,H82088,N33576,N39028,N52598,N66328,N67208,N73788,N78932,N88391,N89716,N92856,N95290,R07735,R76790,R76809,R77290,R97814,T30034,T30352,T30354,T34686,T35463,T53677,T54741,T55855,T56934,T56935,T57622,T58975,T58979,T61059,T90498,W47407,W49651,W49725,W68140,W73231,W73286,Z21584,Z41317,||
0.00377358490566038|GT AG|AU121530,BX461454,|AA081252,AA082727,AA205060,AA219746,AA226852,AA306949,AA314865,AA315129,AA315150,AA316911,AK098214,AA361267,AA361551,AA361871,AA372283,AA372598,AA452042,BC003005,AA627802,CR591911,CR592020,CR594386,CR595555,CR595624,CR596806,CR597676,CR599367,CR601887,CR610537,CR610732,CR611609,CR619927,CR621204,CR622125,CR622942,AI114609,L24804,AI887941,AI912024,AL513972,AL515220,AL516932,AL518090,AL518720,AL519069,AL534091,AL536316,AL538268,AL539070,AL539894,AL540993,AL557632,AL557683,AL559980,AL560199,AL561295,AL568146,AL603017,AL697681,AL697703,AL703278,AV648458,AV655256,AV658918,AV683224,AV687629,AV691027,AV694343,AV695128,AV697227,AV749039,AW246426,AW401613,AW592303,AW630868,AW663194,AW951221,BE257258,BE268194,BE271235,BE301928,BE393351,BE396428,BE397344,BE536946,BE537748,BE542076,BE542108,BE547995,BE548460,BE560381,BE560577,BE561425,BE563297,BE565890,BE621440,BE707304,BE778261,BE779052,BE780001,BE780464,BE781301,BE788622,BE790123,BE866204,BE867409,BE868440,BE881362,BE885656,BE886162,BE889741,BE895718,BE902101,BE909591,BE910474,BF028376,BF085681,BF085709,BF130962,BF131085,BF213593,BF246771,BF317433,BF668817,BF697038,BF697442,BF793338,BF795452,BF968668,BG026597,BG028857,BG030683,BG034796,BG035319,BG035478,BG036975,BG117986,BG165377,BG168170,BG168808,BG170701,BG170806,BG258226,BG282156,BG285365,BG285477,BG286678,BG287082,BG290765,BG291186,BG334049,BG334991,BG388365,BG388687,BG388858,BG389136,BG390605,BG391167,BG391971,BG401084,BG476786,BG492412,BG492647,BG505528,BG505677,BG505864,BG527713,BG530802,BG542494,BG546307,BG548394,BG574198,BG613603,BG614731,BG654486,BG679397,BG681897,BG699439,BG700418,BG700505,BG701602,BG703417,BG703464,BG704234,BG714106,BG714619,BG715506,BG717772,BG718527,BG774169,BG826681,BG910241,BG960418,BI086417,BI089376,BI090647,BI091835,BI093946,BI224571,BI226768,BI257174,BI258331,BI259771,BI459035,BI460523,BI464880,BI544989,BI545618,BI546542,BI547623,BI552471,BI560004,BI560347,BI597259,BI598002,BI603040,BI603856,BI670371,BI770595,BI792042,BI827625,BI861717,BM011192,BM045453,BM353239,BM353393,BM450033,BM451366,BM452053,BM454736,BM459425,BM461892,BM465770,BM468443,BM470003,BM471544,BM475324,BM475809,BM479208,BM541503,BM542521,BM550688,BM559271,BM741163,BM745161,BM752488,BM756945,BM781803,BM786765,BM787245,BM788021,BM788604,BM792134,BM800947,BM802626,BM825945,BM828090,BM834474,BM837192,BM843442,BM844990,BM845804,BM847771,BP194632,BP194696,BP196917,BP199974,BP200674,BP204867,BP205559,BP206845,BP208940,BP209157,BP209776,BP210125,BP211685,BP212025,BP219481,BP221090,BP221465,BP221937,BP222204,BP222492,BP222982,BP224807,BP224961,BP225404,BP234150,BP234428,BP235731,BP244028,BP244685,BP246140,BP247889,BP248692,BP259057,BP260477,BP262767,BP262933,BP263681,BP263940,BP264405,BP269624,BP271597,BP271686,BP271697,BP273017,BP273025,BP273218,BP273307,BP273876,BP273939,BP273988,BP276261,BP278075,BP278233,BP282060,BP283277,BP284322,BP289705,BP289903,BP296473,BP307032,BP307247,BP307349,BP307357,BP309409,BP309482,BP309721,BP309758,BP309914,BP309915,BP315003,BP319957,BP320105,BP320884,BP320916,BP325984,BP326209,BP326228,BP327464,BP327482,BP334518,BP335938,BP337495,BP338535,BP342700,BP347453,BP347475,BP348698,BP349896,BP351710,BP352923,BP354293,BP356424,BP356737,BP356754,BP357330,BP358767,BP359405,BP359600,BP359762,BP364204,BP366178,BP370902,BP371586,BP373221,BP375602,BP375892,BP376471,BP377704,BP378579,BP378782,BP379749,BP382817,BQ049103,BQ050245,BQ071961,BQ212442,BQ221663,BQ223072,BQ223235,BQ228057,BQ229954,BQ230171,BQ230209,BQ230852,BQ233407,BQ272085,BQ286409,BQ291689,BQ291690,BQ421278,BQ421406,BQ421915,BQ422020,BQ425187,BQ425998,BQ430659,BQ436586,BQ438268,BQ439072,BQ478500,BQ638025,BQ721827,BQ723606,BQ929709,BQ937668,BQ946799,BQ956973,BQ962456,BU162268,BU166333,BU167030,BU167210,BU167410,BU167756,BU167791,BU171513,BU178353,BU184163,BU188158,BU192444,BU194976,BU195470,BU195788,BU507902,BU508258,BU589791,BU595449,BU603636,BU664963,BU786578,BU838366,BU838532,BU856609,BU902662,BU951758,BX335895,BX337207,BX338279,BX340767,BX358647,BX404336,BX416099,BX420362,BX422443,BX425093,BX427239,BX437905,BX437906,BX440684,BX441233,BX441459,BX443630,BX444518,BX457865,BX464058,BX464890,BX473034,BX475290,BX475714,CA391911,CA394924,CA396231,CA396823,CA841141,CA867948,CA948407,CA949804,CA950000,CB112235,CB113176,CB127490,CB129596,CB133051,CB140362,CB147668,CB149055,CB150487,CB215817,CB217116,CB270455,CB991724,CB992093,CB992829,CB993294,CB993938,CD049775,CD171610,CD243385,CD300251,CD300496,CD358590,CD359617,CD521284,CD683896,CD701589,CF135216,CF144835,CF145248,CF265202,CF272473,CF552954,CN343198,CN343200,CN343201,CN343203,CN343204,CN343205,CN343206,CN343208,CN343209,CN343210,CN343211,CN343214,CN343215,CN343218,CN343219,CN343220,CN343221,CN343222,CN343226,CN482385,CV026026,F08662,H09401,H79737,N28922,T27723,|BP359263,|
0.0727272727272727|GT AG|BF805283,BM837489,AW377817,BI770814,|BC004973,BC005823,BC075852,BT007380,CR606877,U16031,AI819733,AL583094,AU124572,BE207345,BE207351,BE280741,BE304793,BE391052,BE391801,BE409631,BE719620,BE719645,BE734371,BE871437,BF027241,BF871200,BF993014,BG338726,BG392566,BG991215,BI025079,BI025094,BI026451,BI045346,BI045954,BI868881,BM556689,BP227816,BP263100,BP293827,BP383668,BQ050019,BQ059735,BQ218833,BQ422194,BQ901099,BQ935809,BU177848,BU543479,BU608169,BU846128,BX372375,CB115613,CB130529,CD245009,CD616444,CD616446,CN273618,N34004,||
0.0158730158730159|GT AG|AL573582,AK055053,BM310012,|AW386906,AW411277,BE019318,BE299540,BE813558,BM989718,AA131143,AA313516,BC008066,BC008711,BC011911,BC013677,BC025355,BC032584,BC044211,BT006866,BX647711,BX648847,CR613033,L11932,AI609108,AI638143,AL135023,AL515676,AL515997,AL516935,AL517120,AL517190,AL517710,AL517884,AL519060,AL557592,AL569505,AL575595,AL575616,AL576661,AL579590,AL581298,AL581346,AL581426,AL581682,AL581782,AL581784,AV707635,AW410724,AW411251,BE018423,BE250390,BE250397,BE250640,BE250671,BE250748,BE294085,BE297935,BE299410,BE299626,BE299994,BE300033,BE300090,BE396043,BE544882,BE560803,BE561197,BE562180,BE622506,BE735822,BE738403,BE747555,BE786047,BE795083,BE795734,BE902829,BF037599,BF307028,BF307302,BF307501,BF308784,BF309859,BF310726,BG055192,BG391264,BG493100,BG699707,BG699773,BG744707,BG751864,BG754188,BG827317,BG827628,BI086086,BI114551,BI226965,BI262512,BI519611,BI522081,BM008266,BM018209,BM051933,BM552008,BM564630,BM677703,BM786661,BM791914,BM794947,BM795236,BM905884,BM907919,BM909428,BM976485,BQ007006,BQ014954,BQ062459,BQ083607,BQ228923,BQ377608,BQ433093,BQ689256,BQ946161,BU167619,BU170043,BU181284,BU539949,BU627081,BU940716,BX330670,BX365280,BX404546,BX404588,BX411941,BX428222,BX428223,BX433941,BX465022,CA306154,CA428887,CA447087,CA447654,CA455022,CA489801,CB240828,CD579534,CF135207,CN395982,CN395984,CN395986,CN395987,CN395995,CN396002,R95063,AI691054,AI700140,AI887587,AW474021,BE439939,BU597480,BF029814,AI625764,AW410822,BE673335,CN480736,AW411541,CA442874,AW411176,AI421521,AW410899,AW411490,AW249463,BG822808,BG823384,BF526018,AI817987,BG236298,AI597735,BG396141,AW273145,BE257079,BM153325,AI632983,AW249523,BE302032,AI569538,CA444125,AA576614,AA743215,AA165578,AI560282,AW411013,AW411487,W44660,||
0.00578034682080925|GT AG|AK092986,AX747839,|BF203646,BU599145,AA218816,AA219768,AA223595,AA223996,AA233941,AA304922,AA312560,AK122956,BC002384,AA485995,BC006328,BC011639,BC011849,BC015011,BC065187,BT007338,D84224,X94754,AL038875,AL518931,AL524725,AL528322,AL529119,AL535406,AL543613,AL560229,AL602620,AL701541,AL701832,AL702042,AL702053,AL702067,AL702300,AL709326,AL710672,AL713427,AU098395,AU120640,AU121799,AU124112,AU125172,AU125280,AU126917,AU129780,AU129873,AU130254,AU131452,AU131564,AU132220,AU132434,AU132532,AU132644,AU132800,AU280304,AW068360,AW239205,AW245793,AW247250,AW408552,AW409723,AW409902,AW410211,AW410461,AW410855,BE019327,BE250554,BE253702,BE269882,BE270401,BE270728,BE276933,BE293984,BE294391,BE294927,BE295198,BE295641,BE295664,BE296096,BE296814,BE296865,BE296901,BE297474,BE298044,BE298067,BE298536,BE298984,BE299315,BE299937,BE300345,BE302623,BE391908,BE409698,BE546315,BE617335,BE733396,BE733619,BE734140,BE786715,BE787028,BE789919,BE793394,BE867339,BE867478,BE886237,BE898430,BE902223,BE902697,BE908791,BF203523,BF203530,BF204497,BF219972,BF303675,BF304051,BF304941,BF305042,BF305695,BF305696,BF306097,BF306116,BF306144,BF306748,BF306793,BF307832,BF307961,BF308122,BF308239,BF308247,BF308781,BF308938,BF309012,BF309326,BF309395,BF309532,BF309626,BF309643,BF309740,BF310888,BF311754,BF314390,BF794412,BF974882,BF975217,BF984489,BG106572,BG333969,BG334141,BG335974,BG336541,BG392349,BG395694,BG574990,BG686835,BG703119,BG717412,BG818546,BG823479,BG824559,BG825285,BG825700,BG825746,BG827012,BG827437,BG827852,BG828019,BG828049,BG828502,BG829255,BI114708,BI197934,BI255070,BI335191,BI458879,BI461690,BI464369,BI517613,BI562188,BI753080,BI757017,BI760267,BI762969,BI768648,BI827648,BM011206,BM044412,BM044644,BM050009,BM458626,BM464351,BM464673,BM464842,BM465020,BM467651,BM474647,BM477483,BM477511,BM541373,BM738393,BM740823,BM742977,BM749108,BM752569,BM752629,BM787457,BM817668,BM820612,BM829387,BM832651,BM835192,BP203077,BP213314,BP214546,BP229779,BP233896,BP237480,BP239170,BP239696,BP240192,BP240904,BP241342,BP244148,BP246515,BP248574,BP250333,BP251188,BP271892,BP277846,BP281941,BP282529,BP284495,BP284643,BP285574,BP288295,BP313159,BP313875,BP315519,BP315553,BP343820,BP344587,BP345158,BP351721,BP357811,BP358814,BQ050226,BQ050995,BQ228138,BQ229161,BQ232070,BQ425016,BQ434229,BQ437696,BQ439371,BQ649820,BQ651703,BQ653391,BQ654222,BQ887470,BQ887585,BQ943455,BQ961373,BU150979,BU158957,BU167232,BU181689,BU195810,BU508522,BU520896,BU521582,BU541821,BU542231,BU848945,BU855379,BX337444,BX416803,BX425761,BX443483,BX443683,BX473120,BX477506,BX478494,BX486670,BX498274,BX498681,BX505491,BX509306,BX644973,BX646355,BX646616,BX950917,BX951528,BX956103,BX956341,CA406975,CD360016,CD619547,CD619557,CD619559,CD619561,CD619569,CD619570,CD619571,CD619572,CD643568,CD644037,CD656818,CD700452,CF125325,CF125836,CF125914,CF125980,CN342113,CN342114,CN342115,CN342116,CN342117,CN342118,CN342119,CN342120,CN342121,CN342122,CN342123,CN342124,CN342125,CN342126,CN342127,CN395895,CN395900,CN395901,CN395902,CN395903,CN395904,CO245190,CO246543,CO247309,CO247730,CO247745,CO248803,CO249758,T09204,T35914,BF734889,CN395892,BE293071,BG335502,||
0.024390243902439|GT AG|AX747839,BX379152,AK092986,|CA416852,BE790000,BQ315991,AA236321,AK122956,BC002384,BC006328,BC011639,BC011849,BC015011,BT007338,CR626104,D84224,X94754,Z49216,AI291746,AL044693,AL518930,AL529118,AL535405,AL560024,AL563126,AL581714,AV729171,BE009154,BE250628,BE265425,BE294652,BE299509,BE300255,BE397661,BE397662,BE799262,BF764592,BF980060,BG113602,BG166419,BG250522,BG250590,BG252210,BG292384,BG826597,BG828701,BG910992,BI091467,BI115408,BI226372,BI255704,BI333167,BM051589,BM459176,BM556574,BM826691,BM843371,BM856653,BM909020,BM915207,BM926838,BM999356,BQ068768,BQ082654,BQ130323,BQ215655,BQ225736,BQ315945,BQ362501,BQ671441,BU174299,BU188215,BU629165,BU687608,BX337732,BX415893,BX415894,CA314320,CA420270,CA442938,CB123577,CB159088,CD558842,CD619576,CD619578,CF146687,CF146839,CF146872,CN395889,N71812,N78536,W38718,BF220044,BG030949,BG617550,BM992800,BQ017089,CA308631,CA308100,CA416740,BG115613,BM995194,BU732617,CD368375,BG119629,U47341,BU853817,BC065187,W52653,BQ014105,BE164860,BE164903,BU532868,CA423145,AA206430,AW602718,BE542748,BQ417200,BF818941,CF147122,BU681198,BQ772719,AW769239,BU617255,CN395891,AW575513,||
0.137931034482759|GT AG|BM919974,BM811471,BX417774,AK057573,|AB030239,AB051853,AK092763,AK131415,AX747713,BC006107,BC011820,CR610490,AL540802,AW819453,BE397361,BE561746,BG744261,BI025832,BI754129,BI821648,BI836291,BI909037,BI910440,BM918447,BM925075,BP338012,BP368622,BQ053184,BQ072642,BX342470,BX361130,BX421985,BX440798,||
0.666666666666667|GT AG|BI761143,CA865892,AK128752,AL831941,|AA037299,AA401263,AA443410,BG702641,BG702721,W30807,||AK092085,AK094385,AX747349,BC035831,BI438203,BI755561,BI770075,BM314583,BM708154,BM708735,BM888283,BQ271298,BU790335,CB070293,CB177630,CN298099,CN298100,H30680,H44852,H45946,H51528,H83798,H96192,N34077,R85344,R87576,R88559,
0.0198019801980198|GT AG|AI333324,AI246379,|AL137691,BM476970,BF303767,BF304839,CD623308,AK129781,AK130733,AI089439,AL552758,AU124878,BE255069,BE269521,BE270188,BE396409,BE514196,BE561435,BE799683,BG035442,BG925052,BI226993,BI713521,BI861924,BM051712,BP239885,BP292416,BP296213,BP305523,BP345431,CA389976,CF132317,CK820758,AA847587,AB002806,BC000532,BC007254,BC023513,CR456791,CR613922,U41635,AL513860,AL518858,AL542452,AL543417,AL551124,AL551479,AL551851,AL552016,AL554193,AL560518,AU124423,AU126072,AU129626,AW001413,BE299352,BE783105,BG824226,BI334285,BI760591,BM050216,BM786187,BP253263,BP291317,BP300245,BP307293,BP328441,BQ639527,BQ684932,BQ710351,BQ880109,BQ954671,BU557377,BX106725,CD106400,CD623306,CD623309,CF132039,CF132094,CF134740,CN335051,CN335063,CN335064,BE296654,BE294098,BP333317,BP362084,CR600830,BX406876,BP302002,AA247483,BG675595,BF307256,CN335057,BQ684514,BU194286,BU196406,BU196079,CD623296,CD623297,CD623307,BF920838,BM838017,||
0.3|GT AG|BQ668531,BM559643,BQ670297,|AF384128,AF413077,AK122827,AY128689,BC028020,D79989,AL134787,AL581620,BF951227,BG825364,||
0.2|GT AG|BM559643,BQ670297,|AF384128,AF413077,AK122827,AY128689,BC028020,D79989,AL134787,AL581620,BG825364,BQ336107,||
0.181818181818182|GT AG|BC020267,BC001776,|AB005038,AB005989,AF020192,AF246895,AA877142,AA878984,AW237596,BE259047,BF203970,BF431586,BG438236,||
0.222222222222222|GT AG|BC010622,AF267851,|BC028355,AL601679,BG716892,BG721718,BG721790,BG722841,BI909537,CD244038,CV024285,||BC034945,BG717370,
0.0434782608695652|GT AG|BX537658,CN310007,|AI654813,BF223222,AJ312896,AJ312897,AJ312900,AJ312901,AK026201,AK027566,AK027671,AK057844,BC014553,BC015548,AA846576,AI478221,AI480402,AI651566,AI680670,AI760644,AI813657,AI823654,AI961177,BE550998,BF980116,BG215169,BM458766,BM666119,BU608062,BU686797,CD688865,CK906017,CN310005,CN310006,CN310008,AI948722,AA491041,BQ581486,AI990156,AA917731,AW250215,BQ268232,BI091853,BF380983,BF909261,CN310009,AI222519,BF095791,||AJ312898,AJ312899,CR607211,CR616530,AL561310,AL564338,AL582564,AW292126,BI091525,
0.0217391304347826|GT AG|BI551949,BF696831,|AA210968,AA471137,BC005225,BC014034,BC016778,BC026107,BC033887,CR593218,U55766,AL521351,AU117301,AV654649,AV654669,BE380075,BE380146,BE385926,BE386739,BE565387,BE618457,BE618678,BE818466,BE830344,BE830345,BE830348,BE830349,BE830373,BE866609,BE870665,BF132801,BF207505,BF215888,BF576762,BF665798,BF696629,BF697945,BF796618,BF966158,BF972132,BG400925,BG475674,BG496602,BG531011,BG531221,BG534325,BG534517,BG535294,BG539470,BG720943,BG721612,BG779209,BI088206,BI088501,BI094152,BI260534,BI463912,BI761053,BI910949,BM461602,BM839950,BM975321,BP199024,BP203565,BP211164,BP211863,BP228505,BP232467,BP245800,BP249626,BP270753,BP289063,BP289890,BP314606,BP348991,BQ325182,BU165687,BU177413,BU192253,BU902440,BX279925,CA773140,CB161189,CD108041,CD520133,CD640507,CD654735,CF594179,CN407354,CN407355,CN407356,CV024483,CV024552,CV028909,|BE542275,|
0.380952380952381|GT AG|BU581380,AL564926,CB119867,BU077071,BU077413,CR620230,BU581704,AW129671,|AA195437,AA463858,BC018565,AA642209,AA857683,AI613444,AI707664,AI749737,AI886996,AI917908,AI985751,AV739130,AW392002,AW466322,AW979321,BE539821,BE747462,BF666587,BI759482,BM791057,BM797430,|AA127472,AA160284,AA169276,AA176782,AA255453,AA319890,AA329338,AK122670,AA346419,AA356304,AA360799,AA366107,AL162068,AA411497,BC002387,AA484162,AA504731,AA581366,AA613926,AA676616,AA737083,BT007023,CR591294,AA836769,CR594775,CR598501,AA910996,CR606323,AA974654,CR610070,CR611076,AF202359,AF202360,AI079789,AI207407,AI283345,AI474126,AI608766,AI612153,AI631162,AI635182,AI690657,AI696639,AI801751,AI825297,AI862701,AI872463,AI888672,AI890138,AI890575,AI916464,AI918869,AI952720,AI953530,AI955286,AL573374,AL578900,AU118105,AU123474,AU123678,AU123965,AU132707,AU144275,AU144908,AU145014,AU145684,AU145687,AU146154,AU146267,AU155967,AV714261,AW026187,AW088874,AW270729,AW316556,AW328341,AW391403,AW518451,AW607252,AW673875,AW674649,AW731699,BE148164,BE220696,BE258547,BE302131,BE302403,BE328499,BE328642,BE388162,BE464955,BE536703,BE537786,BE540256,BE541178,BE541624,BE544105,BE562442,BE621536,BE675342,BE676885,BE737992,BE769178,BE769311,BE790101,BE870812,BE873276,BE876493,BE881387,BE881823,BE890404,BE937234,BF030655,BF031533,BF125088,BF197031,BF211510,BF214198,BF216369,BF217241,BF238891,BF663192,BF664321,BF664447,BF668540,BF669831,BF684142,BF753077,BF753084,BF803130,BF818218,BF971137,BF973516,BF974367,BF975564,BF975670,BG027584,BG034148,BG109180,BG110193,BG113295,BG116026,BG116086,BG177005,BG182328,BG259718,BG286242,BG392128,BG397316,BG398387,BG495449,BG498807,BG610831,BG614040,BG615862,BG683345,BG683736,BG684092,BG684973,BG685161,BG752861,BG753685,BG758183,BG759935,BI038723,BI039025,BI086794,BI086906,BI087030,BI087436,BI089374,BI089878,BI090316,BI092106,BI224518,BI254597,BI261062,BI333734,BI668149,BM015295,BM045941,BM464828,BM470879,BM473145,BM788782,BM799097,BM970567,BQ059019,BQ217000,BQ217606,BQ221310,BQ230327,BQ304951,BQ364642,BQ425947,BQ437494,BQ645742,BQ675024,BQ683819,BQ708963,BQ773669,BQ774647,BQ774887,BQ775971,BQ884238,BQ887435,BQ898578,BQ899228,BQ920209,BQ939391,BQ943704,BU168286,BU543751,BU598671,BU600895,BU603220,BU858223,BU858556,BX326321,BX347501,BX383196,BX383197,BX384990,BX384991,BX404095,BX425238,CA313295,CA417893,CA422564,CA423347,CA426092,CA441556,CB047292,CB047293,CB050635,CB123314,CB123694,CB148753,CB159597,CB240596,CD388565,CD677681,CD678333,CD703528,CF134903,CN303916,CN303936,CN303942,CN303965,CN303974,CN303978,CN358833,CN358836,CN358840,F00682,N63379,N67877,N67918,R18736,R48491,T50221,T50269,T59343,|
0.4|GT AG|AK098304,BC040677,|AI740444,AL539082,AL567657,BI045741,BX095786,|AK054607,|AK054607,
0.5|GT AG|AK022758,BP270136,BQ940555,BI522665,N45147,|AY009127,BE386932,BE387330,BQ073604,BQ683958,BU177754,CB128580,T55639,BG255355,BG031824,||AA001193,AA053447,AK000574,AK057251,AA365755,AY009128,BC011906,AA682891,BC061903,CR604295,CR607729,CR612054,CR621989,CR622204,AL526805,AL532675,AL552526,AL575912,AV705042,AV746492,AV750655,AW328127,BE262270,BE265217,BE267984,BE267988,BE378603,BE384108,BE385963,BE907946,BE908971,BF316998,BF317394,BF568408,BF568499,BF568818,BF726042,BF971390,BF975676,BG287500,BG326122,BG341962,BG420572,BG476771,BG491579,BG491821,BG620938,BG700259,BG700971,BG700972,BG701173,BG702203,BG702443,BG709361,BG716200,BG720405,BG721333,BG723568,BG773042,BG896933,BG896938,BI464321,BI517522,BI544935,BI545274,BI550087,BI553389,BI597114,BI597126,BI597879,BI598787,BI598930,BI599357,BI601400,BI667013,BI667496,BI668385,BI668909,BI761172,BI837854,BM009956,BM046968,BM423850,BM423873,BM465989,BM543661,BM546279,BM550393,BM558594,BM562524,BM707531,BM708190,BM708596,BM710295,BM785148,BM875579,BM921073,BP198049,BP247320,BP304303,BP309851,BP331899,BP378051,BQ940576,BU078218,BU167021,BU541848,BU602914,BU730938,BX344205,BX344206,BX380736,BX383876,CA391454,CA393095,CD105356,CD176872,CD671889,CD672375,CF126209,CF126882,CF131123,CN360206,CN360207,CN360208,CN483376,CV028499,CV339103,H82552,
0.105263157894737|GT AG|CR614569,BX362105,CR601612,AL561748,|AA002093,AA398368,AA399509,AA452227,AA479940,AA482088,BC040155,AA642892,BC051266,BC068221,CR600136,AI039477,AI091053,AI347851,AI394278,AI675154,AI864528,AI870992,AI928487,AL525372,AW139920,BE792612,BE856776,BM931238,BM975943,BQ436381,BQ928951,BU615241,BU618873,BU634118,BU743087,CA423702,H00628,H63416,R10916,AW207298,AA644394,AA812485,|AF130072,AF251046,AL096740,BC032301,BX537403,BQ327808,BQ327987,BQ327990,BQ693963,BX384077,CB990646,|
0.4|GT AG|CA312577,BU676528,|AA481616,BG716225,BI603131,BX105304,CN276904,||
0.0416666666666667|GT AG|BQ575057,BE673905,BE304589,|AF070660,AF117232,AJ306296,AA308710,BC012505,AA588013,CR625634,AI827793,AV701373,AV714483,AW408196,AW574655,AW960401,BE280192,BE378947,BE784927,BE791497,BE896371,BF034899,BF239319,BF433985,BF966815,BG105373,BG119260,BG178820,BG208350,BG208847,BG219382,BG495076,BG577194,BG942152,BG944521,BI224267,BI256715,BI334239,BI668578,BM460724,BM708032,BM828979,BM840021,BM841008,BM842119,BM909547,BM995033,BP332451,BQ014527,BQ301358,BQ438262,BQ448490,BU075206,BU075514,BU151060,BU539987,BU625561,BU628663,BU630527,BU731430,BU839196,BU941726,BX117723,BX406222,BX448622,CA415055,CB136854,CB995722,CD049127,CD688930,CD692596,CD709286,CK005053,CV025086,N41719,||AI597834,BE394318,BU155588,BU607964,BU954365,
0.0535714285714286|GT AG|BX398616,BI919091,BI770149,|CR613358,BQ326230,BC025963,CR596637,CR600438,CR604877,CR606773,CR607224,CR608104,CR613518,CR615642,M26393,AL520693,AL524457,AL557983,BE870887,BG170839,BG748176,BG760267,BI754165,BI758261,BI759476,BI760300,BI764033,BI766581,BI819047,BI826285,BI826419,BI834549,BI837314,BI908222,BM468073,BM824740,BM906375,BM906697,BM921057,BM921277,BM923843,BM925520,BQ326233,BQ954159,BU500283,BU599884,BX336141,BX354551,BX354793,BX356023,BX379532,BX394286,BX397151,CD243966,CN481223,CR747296,CR749004,AL522615,BM927691,||
0.75|GT AG|BF770342,AX746656,AK090866,|BC007679,BC011913,Y09561,BP307065,||
0.176470588235294|GT AG|BG757099,BG910792,CD580312,|BF347401,BI160653,CA487289,BG913434,AB013384,AB014555,AK024062,AU143644,AW402592,BF345440,BF822632,BI013886,BI919025,BM926946,BX487084,CA488778,CB153680,||
0.0689655172413793|GT AG|CD359622,BC040574,|BC036694,AB054121,AK022451,AK024036,AL833047,AY091468,BC004997,BC040490,BC041000,BC051862,CR603159,AU124876,BE251607,BE783690,BG121346,BG327876,BG822537,BG824580,BI868216,BP265784,BQ641522,BQ888370,BX463438,CA952179,CB125962,CB154636,CK826547,BE791603,CF144956,||
0.222222222222222|GT AG|AK097496,BM823446,|BC073948,BM014276,BM015532,BM771629,BM794011,BC061923,BG577196,BC035922,BI862664,|BC014265,BC046203,BC060326,BG033278,BG475827,BQ424760,|
0.0625|GT AG|AI245102,AI885549,|AA196221,AK097078,AL079273,BC029279,BC040185,AA968612,AI028691,AI147059,AI417323,AI467993,AI924197,AI934630,AI951143,AV694312,AW298455,AW779248,BE268308,BE269234,BE270476,BE397774,BE514280,BF109069,BF684837,BM796108,BQ063613,BQ073299,BQ881126,BQ929366,BQ957285,BX390933,CB107109,CD672109,||
0.222222222222222|GT AG|BQ881126,AI951143,AI924197,AL079273,AI467993,AI885549,|AK097078,BC029279,BC040185,AI028691,AI147059,AI245102,AI417323,AI904546,AI934630,AW298455,AW576981,AW779248,BE268308,BE269234,BE270476,BE397774,BE514280,BF109069,BG760788,BI225458,BM796108,BQ063613,BQ929366,BQ957285,BX390933,CB107109,CD672109,||
0.333333333333333|GT AG|AJ133354,AJ133355,AF161535,AF150178,|AJ133352,AJ133353,BC007048,BT006687,BE566006,BE566426,BG505572,BI919163,BU930552,BX093650,CA314005,CN306128,|BF842547,|
0.857142857142857|GT AG|BX647944,CN276806,AF060181,AJ224901,BC036372,Y13472,|AL136621,BI911812,BM562186,CB148966,AV756763,CN276804,BP266816,||
0.75|GT AG|BE837747,BE830414,BE837638,|AK126668,BM804746,BM804766,CB250630,||AA428525,BC030776,BC059357,U20362,AI341340,AI862680,AI913262,AI916813,AW195395,AW513216,BE673072,BF476179,BF592941,BQ010507,BX281881,BX413450,CA313424,CA396835,CA944575,CD557681,CD673536,R14397,
0.0588235294117647|GT AG|BC068049,BU146850,|AA353983,AL049785,AL049786,AL049787,AL049788,BC022188,AA741313,BX648509,AA830633,AA931559,U50527,AI279647,AI378203,AI675036,AI682225,AI684803,AI689928,AI701009,AI916535,AW001953,AW014676,AW016074,AW575258,AW592106,AW978450,BE468215,BE672552,BF448179,BF732721,BG699837,BI551105,BI551176,BM146155,BM715842,|AW592916,|
0.5|GT AG|BG703574,BC038427,|AK055086,AU280130,BF244562,BU429589,||CK821811,BM312083,
0.333333333333333|GT AG|F36979,CD641954,|AA131975,AA132142,BI869285,BP341985,F29141,F37200,||BU156275,BM921629,AI749102,BG033874,BI834813,AA582010,AA594987,AA595697,AI857882,AW151767,BF791308,BG111264,BG563494,BM352522,BQ268313,CA843259,CA868550,CN386097,CR620037,AI567685,AI687698,BU950365,BX434574,AI052129,AI669479,AW469116,AW515299,BM016126,BM312323,BM312780,BM994593,BQ007829,BQ015406,BQ019936,BQ288005,BU078015,BU626907,BU674776,BU677625,CA419925,CA867197,CB126034,AI460153,AI872043,BI714819,AI609269,BE350959,BF218536,BI438777,BI467241,BQ439171,BQ631283,BU072772,AA176133,AI890697,AW275898,BM312325,BM314317,CA867006,CR596782,AI472161,AI630921,AI833109,AI889384,AI890437,AI922122,AI954557,AI961304,AL534174,AV706969,AW304954,AW872928,BF436350,BG231529,BI492627,BM982497,BM992871,BQ003463,BQ183797,BU154283,CA413717,CA423148,CA437143,CA441254,CA442914,CD522409,BC022436,AA593985,BM091464,BM314870,BU580382,BU684044,BU933264,BU950667,CA421266,CA776755,CA841130,BF699724,BM854707,CB120431,AW613277,CD366244,CD522117,CD523319,BG821009,CR607344,AL539333,AL534173,CR619808,AL540617,CN385978,AW946924,CR623434,BX437545,BE614516,BE622686,BE889109,BM014346,BG253895,CB163822,CR615436,AL578898,CR590628,CR617312,BF028167,BE379651,BG926607,N75639,CB131660,BE619706,BG107401,BM855521,CR618209,BQ215139,BE738448,BF086873,BX427672,CR609479,AL582665,BG926410,CB135024,BE827819,CB134842,AL520697,CD616764,CD616765,CD616793,AL579289,CD616761,BF815195,CD679447,BP291915,BG755431,CB134147,BE614018,BF082919,CD638742,BF806028,CD103648,BF126673,AI750135,AI718158,BE825660,BE928734,AW374950,BF038991,BF082911,AL557203,BF916170,BG570913,N54016,AL561465,BP203764,BG498726,BF916173,CB131898,CB136297,BG535329,CD640084,CD641013,BG106810,BM751598,BM091160,BM781947,CN386031,AL536311,CB133890,AW886461,BE972615,BQ420898,CB122690,BF698714,BG613669,BI430540,BM750706,BU176319,BG254883,BG678196,BG696296,BG576748,CB134137,BF984354,CB132322,R71275,BG429932,BF577036,BE825628,BQ960648,BU170316,CD639439,BF574385,BU170573,AL539334,BG538794,AL540618,CN386038,BF815968,BM842804,CF146824,AW370835,BU198571,BG925007,BM476698,BF816765,BU902186,BE769210,BI546568,BU580837,BI553595,BX418473,BE777963,BM904232,BU509256,AL556698,CF128198,BF846195,BI596314,BQ431790,BG290265,BQ221199,BI544571,BG291658,BF815187,AL520698,BP265005,BQ220857,CB963377,BG771358,BE768698,AA224877,BE768600,BE768654,BE768657,BE768687,BE768695,BE768588,BF358681,CD241901,BE827208,BU785365,BE768489,BM477844,BQ230215,BQ431963,CF138173,CA406074,BE768565,BE894921,BQ433397,BQ948938,BP371686,CD679290,BU595744,BG548264,BE768527,BE768535,BE768758,BQ372784,BP368224,BE889630,BG505247,BG927901,AJ712693,BE768464,BE768598,BP210316,BP223003,BX437546,CD049330,AV750452,BM451428,BU181843,BU153818,N79937,T47796,BF672247,BQ652576,BF694705,BM905315,CF128111,BU162220,AA167813,BU193156,CF129469,AW630957,BI597729,BF694695,BG496238,BI856570,AW327355,BE909741,BG776460,BF541498,BF964806,BG531726,BG686492,BM554460,BQ708464,BF575146,BI458096,BI820803,BU198219,AA125897,AA502750,AA648058,X16064,AI510812,BE299973,BE300385,CB066850,H89325,AI833149,AJ711235,BI468285,BU159081,AA056563,AA129225,AA156567,AA164448,AA400507,AA516081,AA550730,AA553808,AA555268,AA580395,AA599784,AA602366,AA622679,AA827502,AA845099,AA846060,AA846131,AA865518,AA968977,AA969700,AA989588,AI040242,AI095342,AI200404,AI217413,X64899,AI287880,AI288382,AI370406,AI568943,AI648521,AI783457,AI887171,AJ709823,AW024243,AW080682,AW273337,AW517135,AW517396,AW518211,AW769750,BF436732,BF576028,BG656306,BG656364,BG656434,BI438675,BI668867,BM352581,BM353105,BM510022,BP319902,BQ268723,BQ271168,BU069025,BU069316,BU076828,BU076915,BU078590,BU580363,BU589826,BU950888,CA774088,CA841914,CA867200,CA950728,CA950869,CB068656,CB108036,CD511587,F37460,AA598980,AI034039,AI281814,AI635631,AI686773,AI952325,AV749683,AW087427,AW262735,AW264458,BM556052,BM662894,BQ059635,BU507824,BU565063,CB107030,CD679461,AA225499,AA576065,AA628219,AA833924,AA856889,AA971173,AA976381,AI248395,AI439307,AI559948,AI601272,AI673169,AI673809,AI686955,AI718793,AI719753,AI817568,AW241342,AW469975,AW627987,AW779406,BE046053,BE350540,BI712391,BM090939,BM142614,BM264553,BM917849,BP347149,BU930836,CA841041,CB069137,AA360769,AA412025,AA491601,AA576034,AA581664,AA582229,AA595268,AA612576,AA628107,AA630489,AA679199,AA747141,AA862002,AA883593,AA927800,AA928302,AA953592,AI368652,AI459816,AI469460,AI564618,AI572098,AI707625,AI707653,AI708273,AI708931,AI735049,AI735224,AI806318,AI826613,AI832549,AI880776,AI880872,AI910923,AW276340,BE049257,BE728542,BF589082,BG390281,BI712179,BM091584,BM311471,BM352676,BM505235,BQ286561,BU078852,BU628114,BU785564,BU949132,CA774299,CA847777,CB178658,CB178714,N66972,T03930,T65938,W01533,AA075187,AA083473,AA101119,AA169206,AA173581,AA502192,AA508577,AA528298,AA583081,AA599051,AA641507,AA659877,AA805872,AA834529,AA846002,AA852129,AA888672,AA936723,AA968980,AI246522,AI282501,AI285673,AI288080,AI289966,AI432018,AI444925,AI445300,AI587652,AI804635,AI811421,AI971632,AI972127,AW196821,AW316892,AW519075,AW615470,AW628369,BE138872,BE379522,BE733394,BF589816,BF941959,BG180050,BG655716,BI544544,BI552005,BI603160,BI712138,BM091305,BM091329,BM352124,BM453741,BM458037,BM558218,BM907284,BQ229166,BQ232202,BQ232429,BQ416825,BQ416837,BQ421878,BQ641912,BQ648500,BQ649147,BQ672281,BQ678415,BQ939961,BU078490,BU078548,BU154012,BU185908,BU508911,BU537907,BU581206,BU581221,BU600171,BU857905,BU902703,BU956093,BU956572,BU957210,CA772113,CA841796,CA848870,CA868348,CA942684,CB067298,CB993966,CD387135,CD638335,CD639713,CD641382,N22092,AA064857,AA070579,AA080885,AA102394,AA112603,AA135116,AA164503,AA167306,AA169378,AA181251,AA181291,AA191453,AA229304,AA397407,AA469130,AA480415,AA480635,AA483346,AA484663,AA484695,AA493635,AA501366,AA525962,AA526296,AA533904,AA551514,AA581019,AA582782,AA583452,AA595331,AA602097,AA603679,AA639205,AA658434,AA658458,AA664971,AA668649,AA714534,AA729154,AA729176,AA729872,AA736554,AA736800,AA771944,AA775017,AA808605,AA808956,AA812566,AA829207,CR591807,AA846094,AA854942,CR600220,AA897564,AA910158,AA911568,CR603315,CR606684,AA947022,AA947149,AA968543,AI017412,AI032000,AI038900,AI042173,AI077952,CR624492,CR624864,CR626086,CR626131,L13806,AI149432,AI185432,AI201777,AI251840,AI266339,AI268409,AI270494,AI276342,AI285377,AI367462,AI373848,AI439958,AI457125,AI498898,AI537216,AI565103,AI609166,AI610382,AI611180,AI620276,AI623714,AI634739,AI669411,AI685938,AI735330,AI801583,AI811936,AI864763,AI872019,AI880123,AI888178,AI888194,AI922453,AI951256,AI955941,AI978607,AJ573486,AJ708244,AJ714027,AL048005,AL534283,AL538559,AL548004,AL552217,AU150054,AV682532,AV743722,AV749090,AW007534,AW029393,AW074309,AW084242,AW087113,AW118419,AW149283,AW151488,AW157776,AW163219,AW168071,AW238616,AW262140,AW268664,AW272759,AW276924,AW304380,AW316952,AW439450,AW467782,AW471095,AW471438,AW474194,AW613363,AW662139,AW770296,AW873405,AW972583,BE044831,BE047276,BE300039,BE350813,BE383946,BE538647,BE560165,BE730071,BE732344,BE736695,BE793874,BE798425,BE881625,BF061010,BF239428,BF307687,BF316359,BF668289,BF670715,BF971228,BF973590,BG025535,BG028934,BG170746,BG249777,BG255295,BG288842,BG290776,BG338920,BG393929,BG397452,BG545242,BG616479,BG655724,BG655731,BG697550,BG702377,BG748698,BG749099,BG750360,BG750421,BG754799,BG757296,BG763498,BG831439,BG926622,BG929118,BI087303,BI116512,BI222608,BI225806,BI545657,BI551007,BI562709,BI598420,BI599226,BI600212,BI670457,BI712131,BI760672,BI825233,BI857256,BI859898,BI860551,BI861552,BM091463,BM263452,BM311666,BM314410,BM314903,BM552731,BM559090,BM560684,BM856547,BM909602,BM920745,BM991299,BQ057021,BQ066278,BQ213178,BQ270968,BQ279055,BQ287874,BQ287967,BQ416710,BQ632388,BQ776477,BQ777765,BQ777886,BQ778119,BQ786857,BQ786914,BQ787974,BQ788017,BQ788096,BQ934900,BQ935525,BU072349,BU075123,BU075140,BU077962,BU078832,BU078845,BU145967,BU153922,BU160477,BU161998,BU170597,BU533664,BU580460,BU580554,BU602362,BU857388,BU857522,BU857671,BU949258,BX340426,BX418263,BX426524,BX437553,BX443566,BX459001,CA773705,CA773994,CA774071,CA776895,CA841520,CA841790,CA841791,CA843427,CA941240,CA942767,CA942807,CA943439,CA948174,CA948492,CA950258,CA950838,CA951907,CB067582,CB068414,CB133857,CB137366,CB178059,CB178606,CB178749,CD515284,CD523303,CD559423,CD579216,CD638649,CD638767,CD639407,CD641101,CD641767,CD678742,CD684242,CK003292,CK824327,CN385959,CN385966,CN385996,CN386049,CN386083,CN386091,CN386112,CN386135,F17241,F18976,F20429,F21421,F21571,F21942,F28426,F30651,H09251,N22029,N22184,N25302,N63109,N64070,N87229,N93180,T50136,T50581,T54149,T56418,T65798,T91726,W52446,W72142,W77902,AA071039,AA083216,AA083316,AA085679,AA086325,AA113418,AA147315,AA164449,AA165195,AA176224,AA176408,AA180746,AA181883,AA187139,AA187294,AA194478,AA196038,AA216662,AA293115,AA299855,AA301552,AA338483,AA340853,AA342073,AK130847,AA468455,BC003352,AA480602,AA487045,AA502496,AA506365,AA507104,AA507808,AA513553,AA513762,BC012431,AA524814,AA541584,AA548304,AA554042,AA554974,AA564069,AA575870,AA576119,AA581296,AA582231,AA583077,AA586673,AA594986,AA599698,AA612568,AA622828,AA635447,AA639139,AA642123,BC040008,AA650066,AA653251,AA653887,AA653971,AA654512,AA658884,AA659750,AA665036,AA665175,BC052333,AA689567,AA723260,AA729633,AA775079,AA826777,AA836803,AA843819,AA844531,AA846725,AA846896,AA865517,AA876392,AA908505,AA937797,AA954150,AA954812,AA961241,AA961573,AA968801,AA984974,AA988413,AA991635,AI032014,AI042630,AI066448,AI080467,AI092700,AI138928,AI148211,AI167690,AI207566,AI249670,AI250352,AI270692,AI274483,AI284022,AI285423,AI285803,AI350349,AI350854,AI357297,AI364337,AI365950,AI445228,AI468091,AI469244,AI523419,AI523489,AI539060,AI539712,AI539768,AI540254,AI559550,AI559951,AI564359,AI567711,AI568298,AI570029,AI581127,AI583955,AI589003,AI601132,AI601154,AI623159,AI623407,AI625469,AI626065,AI635194,AI635624,AI653601,AI653991,AI678821,AI684049,AI686928,AI686950,AI686956,AI687459,AI689181,AI689547,AI691021,AI701187,AI707723,AI708318,AI718941,AI719469,AI719569,AI735317,AI744785,AI749545,AI783544,AI826741,AI833217,AI857809,AI869143,AI880430,AI880603,AI880791,AI886765,AI887302,AI890588,AI914751,AI923359,AI928641,AI954322,AI962087,AI979107,AJ572171,AJ573647,AJ714125,AJ715094,AU132650,AU150428,AU150826,AU150839,AU151048,AU154144,AV712806,AV740668,AW022771,AW024288,AW051153,AW069600,AW073206,AW075934,AW105630,AW151321,AW172870,AW188767,AW193916,AW262618,AW263789,AW264452,AW265142,AW272512,AW276470,AW302521,AW327664,AW337547,AW337585,AW337608,AW338836,AW473511,AW510530,AW510615,AW511970,AW515343,AW516205,AW572069,AW574581,AW574636,AW574651,AW575301,AW575356,AW575937,AW575976,AW576104,AW591251,AW612975,AW612976,AW613380,AW628480,AW631256,AW664215,AW674309,AW675495,AW770306,AW770447,AW779614,AW780302,AW780382,AW951792,AW979125,BE042783,BE047330,BE122907,BE220781,BE221215,BE301519,BE302334,BE350033,BE350038,BE350348,BE350446,BE350479,BE350875,BE504377,BF116067,BF195716,BF197796,BF435625,BF793919,BF811729,BF965704,BF969723,BG028305,BG031419,BG033391,BG109033,BG110536,BG170356,BG178746,BG180730,BG216101,BG249334,BG257813,BG284062,BG284626,BG393936,BG528271,BG533065,BG573543,BG656539,BG706372,BG706752,BG708538,BG755190,BG765255,BG926415,BG927058,BI089451,BI090127,BI092087,BI092674,BI092691,BI225204,BI225773,BI258075,BI260510,BI324857,BI324877,BI438883,BI439650,BI439817,BI439833,BI467351,BI491073,BI491335,BI492904,BI493535,BI495387,BI495388,BI495896,BI495897,BI496340,BI496341,BI496717,BI546901,BI602582,BI666915,BI711242,BI791456,BI858029,BI860853,BM009194,BM015842,BM090883,BM091496,BM091510,BM272174,BM311677,BM312955,BM313737,BM314174,BM314904,BM351929,BM474481,BM476054,BM478258,BM478521,BM479671,BM503316,BM503341,BM509868,BM511721,BM549095,BM550510,BM556450,BM561497,BM661586,BM662809,BM662955,BM685704,BM700953,BM744818,BM768279,BM768313,BM785772,BM801894,BM804125,BM808631,BM838648,BM850447,BM852591,BM857434,BM873789,BM909531,BM911713,BM970800,BM971671,BM975022,BM976922,BM982231,BM983275,BM988376,BM988503,BM989550,BM989573,BM989695,BM990314,BM990486,BM994463,BM994501,BM994614,BM995713,BM995861,BM996854,BM997413,BM997527,BP316151,BP352206,BP379855,BQ007286,BQ007310,BQ017725,BQ017996,BQ021964,BQ027736,BQ028331,BQ030372,BQ050481,BQ054340,BQ059130,BQ063102,BQ063264,BQ066686,BQ215652,BQ225366,BQ227102,BQ228899,BQ232689,BQ268733,BQ276823,BQ278593,BQ433237,BQ436503,BQ549315,BQ549756,BQ573978,BQ581547,BQ632295,BQ632520,BQ644820,BQ646691,BQ669390,BQ670323,BQ672038,BQ672149,BQ672346,BQ675053,BQ686966,BQ687858,BQ716960,BQ717701,BQ773975,BQ776790,BQ778210,BQ786863,BQ788018,BQ889939,BQ933608,BQ934325,BQ948436,BU071143,BU074387,BU075159,BU075195,BU076335,BU076366,BU076431,BU076801,BU076817,BU077058,BU077324,BU077435,BU079352,BU163747,BU166289,BU170315,BU178222,BU181380,BU182185,BU185082,BU188801,BU517232,BU532799,BU532937,BU535295,BU537070,BU538260,BU566942,BU566989,BU570464,BU580501,BU580513,BU581316,BU599739,BU603621,BU627126,BU627187,BU627532,BU627689,BU627710,BU627817,BU627991,BU628098,BU628205,BU628606,BU628742,BU629037,BU629879,BU630939,BU631632,BU675520,BU678036,BU680475,BU682528,BU683850,BU730626,BU732667,BU735560,BU735561,BU752398,BU752423,BU752726,BU781555,BU782553,BU784528,BU857639,BU857960,BU858071,BU928211,BU943703,BU948589,BU949640,BU954820,BU957989,BX500306,CA306447,CA306842,CA307288,CA309075,CA309790,CA309833,CA390586,CA411794,CA411816,CA412061,CA412116,CA412124,CA412349,CA412386,CA412400,CA412632,CA412757,CA412787,CA412983,CA413072,CA413155,CA414710,CA414823,CA415001,CA420052,CA420265,CA420832,CA421624,CA430560,CA431500,CA431666,CA435177,CA437567,CA438809,CA438821,CA439651,CA439771,CA444148,CA448347,CA448810,CA453824,CA771945,CA772177,CA774274,CA774658,CA775251,CA840969,CA841455,CA841715,CA842211,CA844021,CA844053,CA847796,CA847808,CA848122,CA866095,CA866101,CA949434,CA950314,CA976090,CB048480,CB067305,CB109301,CB120187,CB124552,CB133832,CB162351,CB177849,CB177891,CB177967,CB178011,CB850525,CB850971,CB963936,CD049989,CD104633,CD107541,CD108842,CD247072,CD370117,CD370184,CD387239,CD387841,CD389721,CD512627,CD520463,CD522066,CD522114,CD522899,CD638853,CD640385,CD641060,CD654412,CD675805,CD676797,CD677715,CD678085,CD678088,CD678114,CD678115,CD678282,CF528090,CF530079,D51248,D57412,D57642,F01187,F21340,F26095,F33219,F34311,H22468,H68142,H71610,H99014,N22612,N23907,N57744,N71227,N71624,N75871,N89946,R81273,T50447,T54606,T54665,T65917,T92178,W81381,AA088513,AA113174,AA181343,AA187523,AA232510,AA252278,AY117678,AA483673,AA552214,AA599131,AA639678,AA650488,AA653751,AA668841,AA729172,AA847492,AA856905,AA912066,AA938740,AA975731,AA976387,AI002140,AI002270,AI002599,AI174324,AI287509,AI719933,AI862329,AJ710448,AV718132,AW090404,AW440780,AW959575,AW974860,BE530997,BE543575,BG498659,BM142641,BM264455,BM314332,BM353116,BM353623,BM510095,BM768590,BM782997,BM784550,BM797385,BM854661,BQ125043,BQ268846,BQ271105,BQ271556,BQ278854,BQ287771,BQ632170,BQ777750,BQ778299,BU069140,BU075101,BU075205,BU076953,BU076982,BU078355,BU078513,BU078583,BU078585,BU580371,BU580483,BU581196,BU581276,BU581335,BU589830,BU599616,BU784787,BU784809,BU928149,BU951287,BU952473,CA774016,CA774209,CA774306,CA774310,CA776989,CA866901,CA867414,CA942642,CA948544,CA950369,CB066820,CB067433,CB068581,CB177808,CB177962,CB999331,CD678760,CN386085,R68230,T50484,T53751,T58635,AA046791,AA225117,AA630444,AA643190,AA654413,AI719257,AJ707169,AJ712206,BF975363,BG028197,BG032702,BG057396,BG177212,BG331822,BG481164,BI114372,BM040686,BU182946,BU537515,BU927898,CD522051,F23456,W96483,AA300210,AA503338,AA508547,AA834668,AI750895,AV682589,AV714975,AW275733,AW591462,BE540331,BE561010,BE727219,BE879476,BE908757,BF035898,BF238431,BF238870,BF576735,BF667666,BF669399,BG026743,BG163991,BG166368,BG178538,BG531811,BG571812,BG623553,BG707152,BG746880,BG776203,BG777794,BG958890,BI493026,BI759591,BM422917,BM560291,BP297567,BP318703,BQ231426,BQ323813,BQ429476,BQ644354,BQ648398,BQ649097,BQ649252,BU174835,BU197255,BU954304,BU963617,CB217430,CB992243,CB995107,CB997825,CD638964,CD679200,T47136,T59352,AA826979,BE378608,BE735556,BE747319,BG168938,BG716389,BG825096,BI598378,BU955548,BX412372,CA776751,CK125939,F24849,AA176311,AA194392,AA229157,AA609796,AA633774,BE535842,BE789259,BG685504,BM753226,BM782482,BU537248,CD559323,CK128783,CN385962,AA228726,AA666201,AA715006,AI253508,AI510706,AI510773,AI582107,AI707755,AI708193,AI708738,AI709375,AI718397,AI718422,AI720615,AI720691,AI720823,AI721229,AI749370,AI749903,AI880580,AW328017,BG622989,BM310156,BM504128,BM505542,BM510782,BQ267883,BU526642,CK905328,CN385993,R92718,AA205993,AA651696,AI719912,AV719753,BE546319,BF811922,BG575507,BI261083,BM313242,CD639712,F32313,F35257,F36960,H95391,AA494327,AA580312,AA649095,AA961389,AI721096,AI735102,AI880510,CB048481,CD522817,AA552798,AA773067,AA775337,AW798512,F30618,T63423,AJ713086,AV700781,BE787538,BG388880,BG475278,BG614757,BG708071,BG708226,BI199062,BI602929,BX352182,F37543,H71549,AA469200,AA854634,AI718591,BG338911,CN385987,F26884,H70712,H71480,H87794,AA400617,AV755565,BE379433,BF662933,BF975923,BI856942,F32837,F37414,H68132,H71039,BG706732,F24102,F27012,T92896,AA641520,AV712005,BE790252,BG331762,BG391277,BG392483,BG708560,BI458292,BP343131,F24067,F28152,F32481,AI630167,BE926778,BF791891,BG112473,BG260270,BG491114,BG702931,BG818656,BI600134,BM017643,F25703,F32834,H88058,T49534,AA229158,AW798518,BE173658,BE734509,BG685262,BG751399,BI087432,BI094410,BI603763,T53588,AL538558,AW798448,BE926770,BG283738,BG506436,BI597570,BI598872,BM697072,BX426523,CD678636,AA173719,AI751452,AW798688,BE783777,BF793182,BI857943,CD512798,T49022,AA730712,AL565449,AW455794,BE875055,BF668481,BF792838,BG283702,BG390670,BU196700,CN386110,AA178914,AA687690,AA837852,AW798876,BG707102,BI601345,H69495,H95862,BE714373,BG332557,BG397827,BG528341,BG709423,BI601630,BU185123,BX421644,CA777514,CN386054,BE714231,BE714402,BE747987,BF670509,BG491740,BI084067,H88267,AI749524,AW798878,BE002550,BE173650,BE380079,BE714233,BE715048,BF084457,BG122065,BG392605,BG623739,BQ318504,BU860329,CN386100,F22376,H56690,T40953,AA662223,AI940684,AI979085,AL698296,AW798998,AW799664,AW946844,BE714275,BE714276,BE714398,BE768940,BE769038,BF084529,BF084536,BF084539,BF084544,BI049158,BQ428361,AW798525,AW798801,BE714401,BF084561,BF084579,AA129413,BE714376,BE714952,BE715073,BE789061,BE797435,BG778783,BQ318465,F24640,AA324931,AW798426,AW798511,AW798620,AW798698,AW798809,AW798991,BE925983,BE925997,BE958131,BQ422991,CD107975,AA180916,AA381379,AI205237,BE783794,BE903102,BF084445,BF084563,BF974581,BG032663,BG326516,AW376177,BE714323,BE715028,BE783351,BE866813,BF084425,BF084435,BF084519,BF336517,BG291739,BG437167,BQ065441,BQ318459,BU196263,CD244010,CD247328,AA857616,AW946738,BE559909,BI224699,BQ318457,BE714204,BE714383,BE827786,BF084411,BF084416,BF084444,BF084547,BF084570,BF084582,BF084615,BI601638,BQ318569,BF084406,BF084480,BF084505,BF084605,BG170934,BG285704,BI084865,BI087318,BQ318486,BQ318492,BX437552,CB131900,CD678735,CF129548,T39252,AI750921,AW946913,BF084428,BF692964,BG821759,BQ216734,BQ231551,CA772317,CN484607,F25674,AW946754,BE827821,BE835485,BF084410,BF084450,BF084501,BF084509,BF084608,BF352132,BQ318454,BQ318568,CF455327,AA187807,BF084448,BF084612,BF998286,BQ318475,AW798877,AW946747,AW946920,BE727853,BE782883,BF084409,BF084472,BF084500,BF084534,BF084548,BF084585,BF084609,BF983230,BG170284,BG750189,BG759232,CN386066,R80658,AA167109,AW946755,AW946838,AW946917,AW946928,BE714224,BE714226,BE714227,BE714265,BE714272,BE714297,BE714308,BE714310,BE714311,BE714324,BE714325,BE714355,BE714370,BE714379,BE714380,BE714397,BE768942,BE768999,BE827784,BE835513,BF084404,BF084415,BF084419,BF084434,BF084437,BF084438,BF084440,BF084441,BF084452,BF084459,BF084464,BF084476,BF084478,BF084484,BF084498,BF084503,BF084504,BF084506,BF084510,BF084511,BF084513,BF084515,BF084517,BF084521,BF084527,BF084535,BF084541,BF084551,BF084562,BF084566,BF084573,BF084574,BF084576,BF084584,BF084586,BF084592,BF084610,BF084614,BF086791,BF086792,BF086796,BF336514,BG386589,BQ318455,BQ318464,BQ318468,BQ318472,BQ318473,BQ318494,BQ318497,BQ318553,BQ318559,BQ318560,BQ318562,CD678586,F31437,AA178913,AJ713936,AV748558,BE297621,BE827818,BG391101,BI117328,BI602299,BM454639,BP334448,BQ318447,BQ318501,AJ713894,AJ714815,AW875554,AW882186,AW936197,BF084512,BF966891,BG756283,BM012032,BQ318506,CF995446,AA358589,AJ712513,BG703018,BQ318567,CN385973,BE882278,BG699177,BG754680,BI458036,BI827269,BQ318449,BU198677,H69494,AL552366,BE714371,BG507023,BG617082,BG654371,BG686483,BG716390,BI855779,BQ064169,BU158050,CD107659,F34056,BE780165,BE866026,BF832813,BG171784,BG335949,BG575980,BG686302,BG708162,BG747203,BG772566,BI115490,BQ318461,AW798623,BE714286,BF084408,BF980567,BG397375,BG397395,BG707674,BG715834,BG929171,BI261909,BQ318498,BQ318563,BQ318566,F25588,BE743144,BE780270,BF084533,BG469697,BG707116,BG756455,BI085823,BI090055,BI260160,BI668130,BI837844,BM008897,BM041447,CD638791,BF086783,BF086784,BQ318446,BQ318489,BQ375556,BQ377709,CA842084,AA181119,AA633827,AJ713865,AW798627,BF084468,BG024880,BG489535,BQ318552,BQ318558,BQ318561,BU186857,F25837,BE619059,BE827820,BF037449,BF084588,BF576812,BG492193,BM450753,BQ377818,BQ877181,BU169569,BU963804,CA777784,CD050955,CN385972,W25475,AI804636,AW023557,BF084524,BF084543,BG113165,BG491857,BM769679,BM824030,CB136132,CD677057,CN386023,CN386134,T47134,BE714367,BE768997,BF084508,BQ719080,AA328020,AL547984,AW798451,BE299552,BE614985,BE619647,BE778316,BF084454,BF211299,BF981417,BQ318495,BU581508,BX456004,CD639422,F24606,AA076141,BE616326,BE898124,BF182718,BF999800,BG251641,BG331098,BG335185,BG706676,BM016952,BU073975,BE617679,BF999806,CD709653,CN386136,BE827787,BE875596,BF966988,AI909350,BE167593,BE300073,BE546509,BE708407,BE885683,BG231182,BG564769,BQ438254,BU508442,CF456649,AW798574,CN385976,AA581777,BE785435,BF084587,BF084600,BF174829,BF813338,BF813340,BG292210,BG330400,BG473759,BI596721,BM830454,BP202321,CN386055,AA009457,BG714499,BQ318564,AA128818,AU127485,BE616518,BE785389,BE787451,BE788031,BE869369,BG030387,BG163306,BG391191,BU957026,BE779607,BE878634,BE882811,BF084542,BF843756,CA405552,CA772225,CN386019,BF664281,BG222180,BG253250,BI089157,CA774892,CN385967,AW383414,AW578814,BG703937,BI546654,BI549480,BM769749,CN299445,AW798697,BE619583,BE786286,BF084429,BF685547,BG118047,BG541082,BG547803,BG716481,BM041562,BU152896,BU858770,CD521567,AA229321,BF311631,BG746659,BI091347,BM769984,BM790551,CD639083,F29433,BE619795,BE827790,BF996647,BG925001,BU538257,CN299452,BE539434,BE786414,BF575791,BG329481,BG336233,BG433032,BG758778,CA775645,CN385994,AU119000,AW376198,AW578817,BF084432,BI087385,BI088377,BQ680919,CN386095,AA065106,BF102710,BF970486,BG254941,BG708171,BI333526,BU180932,CB994895,CN385992,CN385998,CN386058,CN386101,AA467952,CF126914,CK125933,AW841978,BM811300,BQ917657,CN386042,BE542184,BE714633,BE789021,BE871096,BE882721,BF305007,BF312142,BG332132,BG390859,AW021877,AW382021,AW391408,AW392297,AW392299,AW392306,AW392312,BE149212,BF207061,BF339657,BF350453,BG758003,BI090098,BI836618,AJ705544,BG696129,BI091856,BE548433,BE615225,BE781729,BE931665,BF351479,BM686214,CN386021,AW610159,BE168967,BE169029,BE304687,BE536032,BE543411,BE548092,BE619141,BE781686,BE786270,BE889619,BF305370,BF575089,BF674904,BG167487,BG179579,BG250618,BG252220,BI085183,BI094464,BI258174,BP223819,CN386010,T58569,AW362495,AW362497,AW379766,AW382011,AW382055,AW382059,AW382061,AW382062,AW392284,AW392287,AW392292,AW392301,AW392302,BE149206,BE617195,BE696044,BF798815,BG027383,BG116921,BG978153,BM831639,AI132985,BE163858,BE834225,BE880521,BF684973,BG030378,BG258586,BG336236,BG387971,BG400698,BG702360,BG706432,BG715147,BI092203,BI599613,BQ366976,CF130962,CN386084,BE619131,BG108118,BG332499,BM852098,BU952657,CD240311,CK128639,CN386035,AW610157,BF084483,T91669,AW379764,AW382029,AW392282,BE778825,BF238944,BF338547,BG007784,BG035305,BG261396,BG686976,BG702010,BI544880,BM450975,BM887913,BQ223182,BQ367007,CD242762,CN386033,AW362496,AW382020,BE168950,BE619472,BE783432,BI601900,BM785029,CB217431,AA196121,AW369970,AW853488,BE300143,BE546273,BE782623,BE927244,BF797427,BF973922,BF974057,BG331462,BG387906,BG507021,BI088242,BI551839,BI562340,BI598386,BU185433,CA390897,CN299450,CN385969,CN386113,AJ712744,AU140069,BF378614,BG575232,BG576306,BG739984,BG828148,BG925066,BM050674,BM172104,BQ071355,BU858800,CB268449,CN386080,CN386081,CN386087,AW389775,BF796112,AW502543,BF084216,BF087265,BE069500,BE513093,BE537189,BE561296,BF131746,BG032149,BG402975,BG701341,CD639647,CK128688,CN386073,CN386104,CN386119,BE255850,BE273074,BE867497,BF343320,BF381027,BF574962,CN386057,AW798696,BG709600,BM009457,BQ318500,CD676910,AA186679,BG437978,BI090750,BM786629,AA343204,AW062300,BE769723,BE828444,BE900848,BF084262,BF086526,BF089560,BM771128,CN386102,F35196,AA226488,AI630639,AW945935,BE252810,BE768290,BE769733,BE826389,BE826411,BE826533,BF182891,BG024728,BG027484,BG171629,F33627,F33917,BE826312,BG686485,BU077156,CA775513,CD616774,CD616775,CD616777,CD616779,CD616781,CD616784,CD616786,AW383873,BF095946,BI115338,BE715396,BE769684,BE769688,BE828381,BE828440,BF372453,BG111853,BQ372626,BU077296,CD249579,CN386068,T50618,AW748121,BI603520,BM352886,BP316363,CA405638,CA772656,CK126052,AW800428,BF031307,BF084234,BF352281,BI766887,BP377415,CA391689,CD246512,F00342,BF695066,BI910848,CK126062,BE295322,BE382474,BE833280,BU856892,CA396988,CN386132,AW020273,BE259605,BG707663,CD299485,BF086518,BF095898,BF095958,BF336374,BI087220,BI259856,BM688128,BU507430,CD523056,BE769706,BG707015,BU182057,F32008,AA182977,BE826403,BP223541,F35161,BE408754,BE614686,BE816821,BE909169,BF683748,BF966102,BG114030,BG164838,CN299451,CN386117,BE769698,BF858585,CD107702,CD298773,AI929730,BE826435,BI545228,BU949501,CN386065,AA070517,BE091149,BU077168,F35617,AA069890,AU122907,AU126116,AW947346,BG536497,BI088582,BI438560,BE398031,BG059218,AW374932,BF342197,BG771604,BI667164,BQ232028,BQ378436,BU502332,CN385985,BF093970,BM008394,CN386025,CN386121,W52771,BG260887,BG479391,BG716757,BG751993,BG758522,BI253984,BI870533,BE565677,BE768756,BI260842,BI546729,BI820863,BI837356,F31215,BE699462,BF095744,BG704149,BI480979,BU074087,CA866640,BE907821,BG703799,F26309,F29569,F34816,AW021945,BM049364,AW020274,BE395766,BE542382,BE563755,BI599994,AA093016,BG700023,BI458218,BI461777,BI553864,BI600343,N85714,BE163872,BG766482,BI761391,BI087454,BU074036,CN386064,BE163856,BF999809,BQ882867,AA654060,AA829177,AW376465,BF315520,BF541757,BF846659,BF872875,BF993153,BG105647,BG700338,BI037490,BI667264,BI856921,BQ345254,BQ363546,CN385975,CN386090,BE149202,BE261090,BE536567,BE715388,BE814678,BI197586,F35575,BE788448,BF155947,BF667153,BF804257,BG029831,BI597829,BI667589,CF455377,BE811687,BG001084,BI021180,BI086419,BI438248,BI603645,BM811250,BU581546,AA070668,AA746893,AW022619,AW938077,BF084470,BF084481,BF998081,BI048355,BM828418,BU951682,T64387,T92697,AW376472,AW604147,BE142988,BE708886,CB178506,CD000924,CN386120,T58530,AA654806,BE382889,BE768688,BE768703,BE769669,BE811744,BF975080,BG288751,BG708312,BI668898,BU073812,AU122915,AV753449,BE773404,BE773409,BE811494,BE811509,BE811544,BE811555,BE811568,BE811581,BE811593,BE811638,BE811686,BE811700,BE811746,BE895095,BF853550,BF970428,BI669661,BQ787135,CB988660,T49533,AI880299,AW938182,BE269860,BE768613,BE811499,BE826554,BF821641,CN386078,CN386109,AA483323,AW945916,BG960008,BG994333,CN386043,AW939511,AW939574,BE737842,BE768313,BE826442,BE938593,BF092148,BF229333,BF821571,BG115345,BI005061,BI333127,BP318861,CA942495,BE773366,BE773369,BE773370,BE773376,BE773381,BE773394,BE773411,BE811501,BE811518,BE811519,BE811541,BE811549,BE811569,BE811609,BE811610,BE811660,BE811668,BE811676,BE811680,BE811721,BE811730,BE811732,BE811736,BE811741,BE811748,BF379317,BF574425,BF820486,BF821551,BI669494,CB994896,AW577285,AW582247,BE769709,BE811539,BE811605,BE811718,BE844001,BE844035,BF821579,BM047983,F26935,BE773395,BE811602,BF821562,BG613586,BM769337,BM849541,AW880976,BE773402,BE811547,BE811559,BE811580,BE811583,BE811615,BE811626,BF809805,BF880637,BF923725,BG000789,BG001063,BI045736,BM263041,BM831157,BM916240,BQ327042,BE298885,BE699197,BE701736,BE773367,BE773368,BE773371,BE773373,BE773374,BE773377,BE773379,BE773380,BE773383,BE773384,BE773385,BE773386,BE773387,BE773388,BE773389,BE773391,BE773392,BE773393,BE773396,BE773398,BE773399,BE773400,BE773401,BE773405,BE773407,BE773410,BE773412,BE773413,BE773415,BE773416,BE773417,BE773418,BE773420,BE773422,BE773453,BE811493,BE811496,BE811497,BE811498,BE811500,BE811502,BE811503,BE811504,BE811505,BE811508,BE811510,BE811511,BE811515,BE811516,BE811517,BE811521,BE811522,BE811523,BE811524,BE811525,BE811527,BE811528,BE811529,BE811530,BE811535,BE811537,BE811540,BE811542,BE811543,BE811546,BE811548,BE811551,BE811552,BE811554,BE811556,BE811558,BE811560,BE811561,BE811562,BE811564,BE811565,BE811567,BE811570,BE811571,BE811572,BE811573,BE811574,BE811575,BE811576,BE811577,BE811578,BE811579,BE811584,BE811587,BE811588,BE811595,BE811598,BE811599,BE811601,BE811603,BE811604,BE811606,BE811607,BE811608,BE811612,BE811614,BE811616,BE811617,BE811618,BE811619,BE811620,BE811621,BE811622,BE811624,BE811625,BE811627,BE811628,BE811629,BE811630,BE811635,BE811636,BE811637,BE811639,BE811640,BE811641,BE811645,BE811646,BE811647,BE811648,BE811649,BE811651,BE811652,BE811653,BE811654,BE811655,BE811656,BE811657,BE811658,BE811659,BE811662,BE811663,BE811665,BE811666,BE811667,BE811669,BE811670,BE811671,BE811672,BE811674,BE811675,BE811678,BE811679,BE811681,BE811682,BE811684,BE811685,BE811688,BE811689,BE811690,BE811691,BE811692,BE811693,BE811694,BE811697,BE811698,BE811699,BE811701,BE811704,BE811705,BE811706,BE811708,BE811709,BE811710,BE811711,BE811712,BE811713,BE811715,BE811716,BE811717,BE811719,BE811720,BE811722,BE811723,BE811733,BE811734,BE811738,BE811739,BE811740,BE811742,BE811743,BE811747,BE811749,BE811750,BE811752,BE811754,BE811755,BE811756,BE811757,BE811758,BE811759,BE811760,BE811762,BE832763,BF154493,BF325823,BF325834,BF373420,BF853015,BF998072,BI715390,BM854581,BQ319439,BQ326339,BQ373147,CN386138,T92212,BE773365,BE811664,BE811731,BG925457,BM843335,CB112202,BE811557,BE811753,BI006729,BP367648,BP372873,BQ359837,AW880886,BE773406,BE811514,BE811661,BF087503,BF360561,BF667446,BG707763,BG927492,BI004400,BI005479,BE773372,BF821554,BF821555,BF821561,BF821582,BG827381,BI004479,BI006721,BI006724,BM840557,AW376446,AW958668,BE177279,BE177288,BE698261,BE698272,BF081995,BF761654,BF821635,BF827388,CA842085,BE938619,BG171040,BI549550,F27862,AU128115,AU128574,AW361552,AW361906,AW363883,BF701428,BI001902,BI457953,BQ016790,BQ301101,CA941069,F29736,AW794759,BE769732,BE771338,BE771341,BE782440,BF155917,BF974909,BI050220,BI668788,BP318954,T10910,AW994188,AW994195,BE294584,BE827211,BE929237,BI003410,BI004158,BM473354,BU184720,AW022432,BE771307,BE771333,BE828431,BF762781,BI003404,BI088825,BM352242,BP223781,BU076605,CB154171,N85560,AW163749,BE698326,BE700648,BE700670,BE700675,BE717411,BE717412,BE717413,BE717415,BE717416,BE717417,BE717420,BE717421,BE717422,BE717423,BE717424,BE717426,BE717428,BE717429,BE717432,BE717433,BE717437,BE717438,BE717441,BE717442,BE717443,BE717444,BE717446,BE717447,BE717448,BE717451,BE717454,BE717456,BE717459,BE717460,BE717463,BE717469,BE717470,BE717473,BE717476,BE717480,BE717481,BE717488,BE717489,BE717490,BE717491,BE717495,BE717496,BE717497,BE717498,BE717503,BE717505,BE717512,BE717514,BE717515,BE717517,BE717518,BE717520,BE717521,BE717525,BE717526,BE717527,BE717528,BE717530,BE717532,BE717539,BE771226,BE771227,BE771228,BE771229,BE771231,BE771232,BE771233,BE771234,BE771236,BE771237,BE771238,BE771240,BE771243,BE771244,BE771245,BE771246,BE771247,BE771249,BE771250,BE771251,BE771253,BE771254,BE771255,BE771257,BE771258,BE771260,BE771261,BE771265,BE771266,BE771268,BE771271,BE771272,BE771273,BE771276,BE771277,BE771278,BE771282,BE771284,BE771285,BE771286,BE771287,BE771288,BE771291,BE771292,BE771293,BE771295,BE771298,BE771300,BE771301,BE771302,BE771303,BE771304,BE771306,BE771308,BE771310,BE771311,BE771313,BE771315,BE771316,BE771317,BE771318,BE771320,BE771324,BE771326,BE771327,BE771328,BE771329,BE771330,BE771331,BE771332,BE771335,BE771337,BE771339,BE771342,BE771343,BE771344,BE771345,BE771347,BE771351,BE771353,BE771355,BE771356,BE771357,BE771358,BE771359,BE771361,BE771362,BE771363,BE771366,BE771368,BE771369,BE771371,BE771372,BE771373,BE771376,BE771377,BE771381,BE771382,BE771383,BE771384,BE771385,BE771386,BE771387,BE771388,BE771389,BE771390,BE771391,BE771392,BE771393,BE771396,BE771398,BE771399,BE771400,BE771402,BE771405,BE771407,BE771410,BE771412,BE771414,BE771415,BE771417,BE771418,BE771420,BE771421,BE771423,BE771424,BE771426,BE771427,BE771428,BE771430,BE771431,BE771432,BE771433,BE771434,BE771436,BE771440,BE771441,BE771442,BE771443,BE771444,BE771445,BE771454,BE771455,BE771456,BE771459,BE771462,BE771463,BE771464,BE771467,BE818258,BE818260,BE818272,BE818274,BE828865,BE828866,BE828867,BE829128,BE829133,BE829200,BE829207,BE829210,BE829224,BE829225,BE829227,BE836960,BF354746,BF372867,BG531889,BI002774,BQ372863,BQ372864,CB132959,T92491,AI902748,AW997183,AW997260,BE771360,BE771446,BE771469,BE811650,BF821541,BF821638,BG025530,BI087011,BQ326972,BQ640425,CB127918,AW994346,BE771460,BF092006,BF092170,BU597086,AA302194,BE717449,BE771367,BE811737,BF822030,T39356,AW368765,AW368805,AW368813,AW368820,AW369048,BE700672,BE717453,BE717537,BQ645171,CN386045,BE717425,BE717431,BE717534,BE771224,BE771280,BE771453,BP265106,CN385965,BE170213,BE549321,BE717435,BE717494,BE717516,BE717519,BE771225,BE771325,BF822027,BM312628,BE083062,BE717440,BE717513,BE827212,CB269570,CN385958,AW020047,BE717523,BE717540,BE773421,BE865878,BF344360,BF376801,BG011486,BG011499,BP261268,CD694836,BE717436,BE717457,BE717529,BE771256,BE771279,BE771281,BE771283,BE771289,BE771296,BE771305,BE771334,BE771340,BE771346,BE771350,BE771352,BE771374,BE771394,BE771411,BE771416,BE771419,BE771422,BE771439,BE771447,BE771448,BE771450,BE771461,BE771465,BE771466,BE771468,BE828863,BF821553,BF821556,BF821570,BF821576,BF822020,BG928420,BI006726,BM772601,BM849501,CB128809,CB141493,BE394117,BE717499,BE771425,BE829221,BF081596,BI003398,BU580827,CA397358,CV386861,W19670,AJ712602,AJ713605,BE717501,BE771413,BE773414,BF358675,BP260733,BQ351213,BU075513,CD677233,CD678269,BE379273,BE717464,BE717500,BE717533,BE771323,BF821568,BQ777331,BE254845,BE717524,BE934753,BF822025,CD674852,CN385971,BE827204,BE833328,BE933535,BI850475,CA848049,CN385960,CN385997,CN386027,CN386041,CN386047,CN386062,CN386086,F28373,AW994340,BE717474,BE771290,BE771322,BF833747,BI335557,BM788107,CN299446,CN386075,AW021275,AW369002,BG941649,BU079130,AJ713194,BE169024,BG427081,BG763672,BE870093,BP379175,CK004804,BE543433,BE717492,BE771458,BF356263,BU581603,CA773868,BE717482,BE717483,BE717484,BE717487,BE717536,BE773375,BE811735,BF812617,BI001187,BI603280,BM761991,BQ652784,BQ677212,AA503257,AA508092,AW971111,BE771380,BE771451,BE771457,BG332051,BU933317,AA070511,BE768483,BE771437,BF126536,AA541320,AW608772,AW875842,BE698304,BF822024,BI033663,BM831085,BQ333512,T94758,BE266014,BE281083,BF836500,BF923735,BI544945,BI601902,BQ359751,BF725642,BF886570,CD678236,CK429172,CN386016,BE301918,BE304674,BE929262,BE933479,BF081934,CN385982,BE259301,BF208075,BI561320,BM009914,BP373870,CA773273,BE771438,CN386070,BG911950,CA941074,AW796434,BP319850,CD678984,AA305876,BE771252,BE771309,BF916476,BG707825,BI059978,CN386123,AA230167,BF082003,BF082004,BG777978,BI457860,CN386127,AJ705779,AW022919,BE296112,BG926824,BI839082,C02564,CA773731,BE717479,BE771312,BI256794,BE394496,CB267684,F26224,AA316820,BG706491,BM686117,BU581521,T54752,BE256590,BE771235,BU078209,BE771263,BI042482,BQ359835,CK824326,AJ713362,AW022063,BE771375,BF917129,BQ777052,CN481105,BE067526,BE258976,BE771336,BF746867,CA942299,AJ712357,AW389605,CA848402,BU580961,CA772477,CA942500,CN386028,AA876649,BE832606,BE067733,BE877610,BU664565,BM503880,BU071768,CD709077,BG927372,CN484877,BE771397,BG703632,BP317261,BX280483,CD676673,
0.0112359550561798|GT AG|AK093568,BC053839,|AA306394,AA354730,BC007673,BC010271,J02923,M22300,M34426,AL532944,AL559711,AU135940,AV759230,AW502262,AW502841,AW502858,AW503086,AW503096,AW503131,AW503169,AW503428,AW503835,AW503849,AW503918,AW504038,AW504423,AW504449,AW504470,AW504529,AW504743,AW504851,AW504965,AW505184,AW505359,AW505510,AW675038,BE242589,BE243888,BE245788,BE268312,BE268393,BE268657,BE269030,BE397589,BE560513,BE560837,BE561758,BE561927,BE562104,BE731431,BE731934,BE732604,BE732976,BE733568,BE734931,BE900293,BE901048,BE901452,BE902252,BE902369,BE903388,BF663491,BF664204,BF794556,BF798068,BF901581,BG258339,BG258341,BG258574,BG259234,BG334971,BG398486,BG401295,BG685432,BG718462,BG758082,BG774706,BG774716,BI020205,BI021255,BI022253,BI023807,BI227234,BI227421,BI261889,BM051701,BM146542,BM148837,BM149022,BM193822,BM452828,BM454489,BM465025,BM467582,BM468905,BM543415,BM806876,BP222274,BP225399,BP271206,BP281550,BP281743,BP283624,BP284164,BP284618,BP296511,BP305016,BP326052,BP367033,BQ055866,BQ058539,BQ216992,BQ226052,BQ231662,BQ232605,BQ334881,BQ430858,BQ433642,BQ642445,BQ706260,BQ878662,BQ882991,BQ894642,BU149787,BU157290,BU164563,BU175878,BU428582,BU428601,BU428837,BU429473,BU429728,BU430842,BU430940,BU431156,BU431561,BU603482,BX361599,BX422075,BX426562,BX436436,BX436595,BX443494,BX443732,BX456833,BX462751,BX471505,BX477187,BX482445,BX489395,BX496093,BX641640,BX955278,CB989019,CD684518,CD686310,CD688051,CD690405,CD692114,CD694150,CD695008,CD695262,CD695861,CD697518,CD704897,CF135796,CF136758,CF137142,CF137359,CF138276,CF138901,CF593878,CK000817,CK000840,CK000850,CN373250,CN373252,CN373253,CN373254,CV023031,||
0.0384615384615385|GT AG|AK093506,BG571667,|AB035863,AA092672,AF058953,AF087890,AA132000,AA261777,AK001458,AA282159,AK001847,AA328017,AL080096,BC027587,BX640602,CR598689,CR625494,AL517687,AL528277,AU129104,AW961371,BE910378,BF208459,BG115786,BG743711,BI260562,BI667748,BI762348,BM702681,BM718730,BM967013,BP251322,BP326294,BQ315885,BQ350319,BQ362504,BQ363253,BQ363414,BQ363757,BQ363852,BQ363948,BU178753,BX093580,BX410328,BX433479,CA950107,CB119003,CD513426,CD676789,CK005144,CN310476,CV377194,F11174,W40470,||
0.75|GT AG|BG190440,BX100022,AL048308,|BQ893560,AA195595,BU686731,BM982157,||
0.176470588235294|GT AG|BI546084,BP217994,BG705485,BG704473,BG699520,BI550177,|AA182689,AF339792,AK027530,AK056409,AK092653,AX747655,BC018707,BX647956,BX648008,AW750978,BG699309,BG702613,BG715923,BG715929,BG761019,BG830268,BI544419,BI601696,BM543325,BM742005,BM744217,BM765512,BM765549,BM772027,BM772428,BP245025,BP245055,BP351232,BP351248,BP361223,BU151065,BX431667,CN366897,D81903,||BP216781,
0.153846153846154|GT AG|AX747655,AK092653,|AF339792,AK027530,AK056409,BC018707,AA603522,BX647956,BX648008,AL539362,BF724110,BG761019,BM014843,CN366897,CV029196,||
0.0571428571428571|GT AG|AA228044,AA699727,|BG183446,BG185534,BG188704,AA173886,BC039905,AI089861,M55169,M73047,AU120790,AW294917,BG185012,BG186180,BG188680,BG189776,BG192324,BG201405,BG206754,BG212542,BI334232,BP290939,BP368875,BU570484,BX370108,BX370189,CB266490,BG217858,AW131451,BG208329,BP292507,CN275243,R58584,T77959,AA251704,BQ014581,AA612917,|BG204140,BG219352,BG221319,BG191299,BG183952,|
0.0357142857142857|GT AG|AF070559,BC048011,|AA147010,AA292886,AA322966,AA325323,BC015148,CR614484,AV717658,AW955324,BE380143,BE567015,BE568577,BE748148,BE865507,BE865695,BE881471,BE972349,BE974223,BF104020,BF218556,BF218825,BF244618,BF246921,BF247321,BF573525,BF666337,BF697423,BF699817,BF701065,BF701703,BF977757,BG029887,BG499443,BG527702,BG687541,BG704186,BG704257,BG717175,BG717821,BG722264,BG772078,BG940973,BI826318,BI831687,BP369758,BP371208,BQ429779,BQ681567,BU160704,BU945260,BX446528,CA453654,CD515407,CF594129,CN315068,CN315069,T18932,||CR611685,AL532312,BG687337,BI861260,BP363423,BX423849,CD520861,CD638833,
0.8|GT AG|BQ894717,BC071587,CD237242,BC030508,|BE935101,BG546330,BG547861,BX419652,CB150888,||BX461178,BX383234,AK001016,BC050434,AV724362,BM511143,BU172558,BX370295,BX456548,CD689472,BU178739,CD300450,
0.12|GT AG|AV712599,AV710643,AV712496,|BI818459,BC020674,BG571258,AY358881,BM931041,AF186114,AF134715,AF132600,AF116456,AF136293,AY129225,AY302751,CR541818,CF593718,BI518989,BI908928,BI912461,CD705877,BI832664,BP286644,BX110396,R16934,AY129226,CD370869,BU930369,||
0.0555555555555556|GT AG|AK092947,AK091992,AX747821,AX747298,|AB062436,AK022180,BC007220,BX648882,BX649191,CR593997,CR594413,CR600317,CR606350,CR613047,CR614128,CR615939,CR623160,CR626682,AL519757,AL520831,AL520832,AL529818,AL555316,AL561984,AL577850,AW959206,BE618094,BE618640,BE782356,BF792247,BG031418,BG033221,BG171578,BG675297,BG740931,BG760938,BG764138,BG770028,BG913024,BI519877,BI914793,BI964798,BM042408,BM042817,BM044616,BM463792,BM550174,BM801028,BM825370,BM831882,BM927607,BP339336,BP428857,BQ303618,BQ677448,BQ883052,BQ897221,BU184738,BU543802,BU626795,BU628594,BU680782,BU741705,BX096638,BX344484,BX355592,BX356108,BX363894,BX364345,BX380410,BX392352,C18554,CD513429,CD671299,CV325934,W79178,||
0.1|GT AG|BX506106,AA761766,AK097027,|AK092586,AX747614,BQ956527,BM984929,AI261197,AL539182,AW197446,AF318575,AY013250,BC047735,AI657152,AI972578,AL541941,AW583292,BF513228,BI488677,BI833548,BM460042,CB051487,CB242661,CB306723,CB306725,CD244400,CD244472,BX487686,AW851151,AI675734,AI673242,CN337324,BC008694,||AA436769,AA442937,BC023569,CR602718,AL531296,AL599083,AL703388,BF312092,BG178764,BG721595,BM697853,BU165084,BU682986,BX095843,BX488220,BX507933,CN337330,CN337331,CN337332,
0.0526315789473684|GT AG|AA595596,AK001980,AI218345,|D61975,AF085734,AJ236876,AJ236912,AA828649,CR615442,AI056043,AI097032,AI127930,AI202751,AI288942,AI290280,AI332697,AI391721,AI417842,AI633241,AI633779,AI741429,AI742779,AI971047,AV708160,AW009101,AW237652,AW241522,AW338282,AW979202,BF059397,BF059408,BF437098,BF594401,BG751755,BM674484,BM674639,BM701361,BM714012,BM717107,BM982977,BM985353,BQ631244,BQ922716,BU537512,BU541261,BX329601,BX367562,BX367563,BX394410,CB241595,CK902144,AI924489,BF588508,AI754557,AI478517,AW207270,AW294513,AA878338,AI657130,AA776965,||BG926799,
0.134831460674157|GT AG|AI290712,BM990077,BM697955,BX105607,CR612311,BG679208,BF939073,BE328863,R74296,BE465023,BM989952,BX337573,|BM678879,BU634023,R25293,U56431,BX328517,BU634069,AF321002,AK024512,BC005053,CR591282,CR593535,CR599298,CR601144,CR605494,CR607443,CR610640,CR614515,CR623009,CR626126,CR626316,CR626514,AI143887,AW051335,AW839769,BE392506,BE939497,BF358054,BF967550,BG478040,BI192879,BI765782,BI765863,BI914428,BI914429,BM668219,BM679593,BM683258,BM719327,BM720308,BM745298,BM789081,BM824948,BM825774,BQ050409,BQ644523,BQ652810,BQ941630,BU169612,BU196816,BU620157,BU620611,BU623141,BU682372,BX326122,BX326414,BX328833,BX331105,BX334052,BX346809,BX347035,BX347196,BX352815,BX363063,BX363150,BX363461,BX368165,BX368168,BX368235,BX378701,BX388370,BX388811,BX394016,BX394607,BX402206,BX408353,BX432023,BX463293,CA425902,CA503310,CB529805,CB529885,CD365441,CN310225,AA022572,BM976423,BM683694,BM930202,AA777766,AW251054,|BQ188553,CK299776,|AW970468,
0.0168539325842697|GT AG|BF342500,BQ722634,BC013209,|AA025827,AB033074,AF087872,AF159092,AF304051,AK024521,AK057843,AK057847,AK090657,AK130029,AL136574,AX746561,BC010458,BC011240,BX248031,BX647091,BX647748,CR596015,CR596981,CR597040,CR598346,CR601715,CR603144,CR607901,CR609913,CR611368,CR612684,CR620953,CR624613,CR749252,AI272253,AW895728,AW895865,AW895991,BE698989,BF090316,BF337285,BF345109,BF347262,BF347782,BF526255,BF528195,BF922502,BF930964,BF950272,BF967523,BG676881,BG697121,BG697993,BG896619,BG914296,BI599063,BI768310,BI771628,BI816786,BI907667,BM555295,BM745809,BM766206,BM820419,BM920007,BM923957,BP199520,BP264855,BP264987,BP309009,BP317564,BP333517,BP333737,BP338459,BP342464,BP347455,BP348017,BP349691,BQ327325,BQ338885,BQ421897,BQ883648,BQ889296,BU146482,BU957368,BX284008,BX326070,BX346922,BX354120,BX367766,BX367783,BX367983,BX368058,BX368181,BX376848,BX388555,BX407973,BX408186,BX408350,BX418699,BX422589,BX423056,BX423198,BX423301,BX429118,BX429315,BX429354,BX429613,BX429887,BX449921,BX450407,BX450414,BX450539,BX450835,BX450836,BX460944,BX463563,CB121413,CB121436,CB130129,CB133193,CB133219,CB134852,CB134914,CB135199,CB135201,CB135593,CB135748,CB135754,CB135757,CB135779,CB137685,CB137778,CB138205,CB138255,CB138264,CB138499,CB138527,CB139087,CB144218,CB146607,CB146615,CB146644,CB146684,CB146695,CB146938,CB146971,CB147307,CB148818,CB148857,CB992924,CD245743,CD627669,CD627670,CD627672,CD722591,CF139453,CF142432,CF142434,CF453605,CF455110,CF455146,CF455412,CF455489,CF552383,CK004088,CK023798,H61679,N80357,R11417,R18563,R35374,R52608,R84386,R93674,R95716,T08543,T35800,T79124,W20020,W27282,Z24921,||BX247987,BX408834,BX450880,BX450881,
0.409090909090909|GT AG|BM554263,BI463289,AW511240,AK098680,BC064583,BG724262,BC027610,BI827944,BU569449,|BC038970,AY072034,AA431560,AI806847,BI832147,BU568820,CR741518,AA913948,AI219847,AI633873,AW511005,AW003193,AI638029,BE501240,AA861812,AA861291,AI990760,AI190550,AI187284,AI915840,AI187727,AI243468,||
0.0666666666666667|GT AG|AL137291,R34205,|AK001219,AK024463,AK074057,BC000084,BC009992,CR618390,AW954137,AW963228,BG166359,BG282773,BG748815,BI160128,BI964720,BM509413,BM684546,BM931081,BM994640,BQ006174,BQ576261,BQ918979,BU173987,BU581511,BU624962,BU839074,BX355557,BX421032,CD558440,CK903397,R92836,W65329,||
0.105263157894737|GT AG|BQ712518,BQ710833,|AB046784,AK056639,AK131077,CR749315,AL044240,AU118560,AW821322,AW821333,BE166611,BE925863,BG681337,BI062692,BM787107,BM903842,BQ711631,BX333168,BX333169,CN405792,CN405795,||
0.444444444444444|GT AG|AK097873,BQ446351,CB305996,AI467845,AW069290,AI818975,AW958696,BQ016453,BM793800,AI860841,BX450605,BM971013,BX418429,AW955656,BM981877,AW173587,CR594281,BX450606,AW517237,BU733611,BX247964,AI766659,AL572955,BU786769,AI819972,BM894094,AW610322,BM792183,BU625311,BE464567,BQ010872,BQ003549,BM978837,CN302637,BQ011862,CB305634,CA311761,AW610325,AI635157,BM504134,|AK000222,AK093509,AA418937,AA426557,BC001650,BC003031,BC014427,AA599981,AA641373,BC052244,AA748997,AA771993,AA773335,AA809797,CR590636,CR591477,CR591863,CR593531,AA845682,CR600918,AA907404,CR606689,AA974310,CR613091,CR621767,AI085803,AI090854,AI096360,CR626750,AI142263,AI147976,AI242461,AI281620,AI286289,AI369303,AI401251,AI473713,AI719420,AI784559,AI858325,AI969669,AL578276,AW008887,AW249514,AW300724,AW627615,BF222073,BF912941,BF914329,BG256161,BG287883,BG577254,BM148718,BM669637,BM673911,BM677903,BM715426,BM725570,BQ009688,BQ060925,BQ686210,BU195188,BU634274,BU675448,BU730070,BX331225,BX336756,BX341602,BX346206,BX352876,BX355797,BX360514,BX367548,BX372565,BX401588,BX412837,BX421198,BX449887,CA776342,CB147734,CB851611,CB856787,CB856788,CD364857,CD365194,CD743223,CK004271,CN302638,N39589,W93679,||AK098655,BU623525,
0.188235294117647|GT AG|AK097873,CB305996,BX450605,BX418429,AW959460,AW955656,CR594281,BX450606,BX247964,AL572955,AW610322,BU625311,BQ003549,CN302637,CD106431,AW610325,|AK000222,AK093509,AA418937,AA426557,BC001650,BC003031,BC014427,AA599981,BC052244,AA748997,AA771993,AA773335,CR590636,CR591477,CR591863,CR593531,AA845682,CR600918,AA906573,AA907404,CR606689,AA974310,CR613091,CR621767,AI085803,AI096360,CR626750,AI142263,AI242461,AI281620,AI286289,AI369303,AI401251,AI473713,AI719420,AI784559,AI858325,AI969669,AL578276,AW008887,AW249514,AW300724,AW627615,BF222073,BF912941,BF914329,BG256161,BG287883,BG577254,BM669637,BM673911,BM677903,BM715426,BM725570,BQ009688,BQ060925,BQ686210,BU195188,BU634274,BU675448,BX331225,BX336756,BX341602,BX346206,BX352876,BX355797,BX360514,BX367548,BX369832,BX372565,BX401588,BX412837,BX421198,BX449887,CA776342,CB147734,CB856787,CB856788,CD364857,CD365194,CD743223,CK004271,CN302638,CR735571,N39589,W93679,|AK098655,BU623525,|
0.039426523297491|GT AG|CD245561,BX248295,BP366961,BG548847,BX341202,BX462018,CR607911,AL137991,BM998846,BQ334969,CN483151,|T78499,BP429436,BM888101,CN335870,H70105,T86094,AA114146,AA120967,AA194465,AA303361,AA307106,AA347685,AA361168,AA379349,AA380071,BC001669,BX248001,CR591385,CR591626,CR595927,CR597770,CR599195,CR600101,CR600198,CR600580,CR601613,CR603361,CR604517,CR605168,CR612470,CR619654,CR619987,CR620768,CR621151,CR623151,CR623590,CR624667,CR625703,X80695,AU143658,AW799311,AW799314,AW802128,AW802189,AW950795,BE003416,BE003417,BE003651,BE088046,BE312860,BE383032,BE535604,BE538252,BE540747,BE543018,BE543209,BE544696,BE546631,BE561967,BE563226,BE731044,BE731075,BE733352,BE742845,BE784340,BE792141,BE794129,BE795323,BE798099,BE798180,BE869419,BE873441,BE877800,BF095399,BF149323,BF241939,BF316824,BF571829,BF683916,BF797483,BF817096,BF825999,BF828748,BF828800,BG028604,BG106823,BG118112,BG119086,BG171056,BG248393,BG291628,BG331761,BG336604,BG385753,BG388209,BG396938,BG429656,BG470548,BG505036,BG532005,BG614714,BG677842,BG685018,BG686899,BG708843,BG741757,BG765963,BG823153,BG825222,BG913175,BI001079,BI027843,BI113868,BI115124,BI199729,BI257538,BI258915,BI457544,BI518594,BI599047,BI669802,BI754438,BI760702,BI762203,BI764422,BI766002,BI766447,BI770451,BI772080,BI772374,BI830925,BI833364,BI836524,BI858431,BI862241,BI868935,BI870832,BI906309,BI912760,BI912843,BI914508,BI917264,BM015887,BM455057,BM455082,BM458259,BM466545,BM467599,BM470415,BM477109,BM553719,BM688009,BM719278,BM742355,BM745124,BM745531,BM747059,BM767397,BM770236,BM771534,BM772203,BM781617,BM787066,BM788482,BM806417,BM841974,BM918520,BM928098,BP193717,BP376854,BQ051899,BQ054403,BQ056728,BQ056857,BQ064787,BQ216411,BQ222729,BQ277746,BQ431962,BQ437153,BQ437412,BQ438155,BQ440263,BQ441828,BQ645397,BQ648367,BQ649318,BQ654094,BQ680299,BQ718804,BQ881697,BQ923932,BQ925041,BQ932641,BQ934973,BU173875,BU507979,BU859020,BU943424,BX326049,BX334218,BX336702,BX338103,BX340012,BX340431,BX341505,BX354365,BX354366,BX354450,BX354451,BX356734,BX356735,BX359254,BX361896,BX361897,BX374589,BX377198,BX377199,BX377484,BX377485,BX388465,BX388840,BX388899,BX388900,BX389012,BX404025,BX407912,BX407913,BX408522,BX408905,BX416788,BX417372,BX417373,BX421661,BX429445,BX438151,BX438152,BX440210,BX444113,BX444114,BX458430,BX462932,CA488214,CA489461,CB122384,CB151924,CB851245,CB854261,CD048174,CD385316,CD619614,CD619615,CD619616,CD672835,CF127558,CN335862,CN335864,CN335865,CN335866,R35276,T58185,W40162,BX462931,BF827090,BF825317,BE887590,CB050613,AA148432,BI868383,BG538634,BM694420,CF126615,BF825998,BX346797,BX416787,BM450396,T82846,BX434535,BE905843,||BQ689576,BU147285,BU180182,
0.0240963855421687|GT AG|BI461687,BX463418,|BI830835,BG496896,BG687127,BI603944,BC010939,BM821754,BM763387,BX247976,BF691834,BX387989,BX419605,CR618592,BX439535,BI834806,BU538230,BX417170,BM920237,BX417169,BE889881,BX343215,BI762034,CN418141,CN355159,CN355163,CR613703,AL553285,AL553317,BI761487,BU856288,CR615102,BX374747,BU845382,CN418148,BG254141,CR613466,BX420009,BU191680,BQ647957,BQ654261,BM826012,BU589498,BM468631,AW517106,CN418146,CR592559,BX282076,BX354963,BP380338,BQ069689,BQ925876,BG912990,CN418150,BQ647068,BQ648395,CN418147,BM826006,CN418144,CD672076,CD672085,CN418143,BE561335,BM503836,BP366963,CN418145,BU852036,BF983725,BM977823,BU682848,BG570572,BU682740,BM023510,BG910233,BM452245,BF801708,BF897145,BF919304,BI093592,BM699328,BF798764,BF801157,AW087330,AV707201,BF348272,||BI910270,BU631025,
0.025|GT AG|AK022215,AK124318,BG704840,|AA091050,AL050003,BC030817,CR598616,CR599950,CR609427,CR610556,AI132997,AL035939,AV652416,AW369070,AW369079,AW369148,AW369227,AW965137,BE167479,BE265257,BE265543,BE311969,BE799582,BE887221,BE891294,BF207686,BF218596,BF246147,BF668620,BF700890,BG029679,BG105307,BG165362,BG191187,BG217205,BG426454,BG427978,BG484704,BG503536,BG531402,BG546821,BG617927,BG622035,BG678032,BG714569,BG724295,BI117431,BI198286,BI198807,BI259613,BI457868,BI759250,BM046313,BM049323,BM724177,BM743311,BM746800,BM746843,BM748903,BM749711,BM749719,BM750578,BM750579,BM750633,BM756669,BM756903,BM757609,BM757636,BM758176,BM758359,BM758913,BM758914,BM766471,BM766533,BM770764,BM802900,BM845742,BM926432,BQ267704,BQ277513,BQ420576,BQ439933,BQ645488,BQ646088,BQ892463,BQ938509,BQ945149,BU071871,BU074928,BU075475,BU077127,BU602901,BU934531,BX279614,BX376781,BX376782,BX379895,BX400734,BX400735,BX400941,BX400942,C14579,C15311,CB108026,CB146359,CB857820,CB857891,CD357004,CD522169,CD523448,CD683696,CD692075,CD703874,CD709325,CF127438,CF128065,CN360149,CN360150,CN360151,H94380,T32554,W21827,BG031301,||
0.0535714285714286|GT AG|AK022215,AL050003,AK124318,|AI630305,T97758,AA204988,AA588305,BC030817,AA688038,AA806279,CR598616,CR598946,CR599950,AA903278,AA909407,AA969421,CR609427,CR610556,AI161184,AI267632,AI269117,AI309011,AL552961,AL553062,AW582816,AW769203,BE311969,BG031301,BI198286,BM148527,BM680339,BM968180,BM969625,BM984934,BQ013133,BQ272305,BQ446568,BU073389,BU074638,BU075168,BU076791,BU570203,BX371173,BX371174,BX376781,BX376782,BX379895,BX400734,BX400735,BX400941,BX400942,C00081,CA441177,CD365732,F31188,F37284,T49712,T49713,AW978259,|BM928476,BQ653219,|
0.382352941176471|GT AG|CA454463,BQ054727,BX355774,BF917453,BI825464,BX161425,AX747770,BM920107,BC051833,BI767218,BM543748,AK092855,|AB015318,AF068706,CR614596,AW963205,BE612506,BE720046,BE731477,BG253747,BG756732,BG759038,BI333758,BI334956,BI765745,BI823295,BI918958,BM043389,BM048839,BM048933,BQ049029,BQ709146,BQ927767,BQ937186,BQ939599,BX325776,BX371281,BX384652,BX429707,BX429708,BX429709,BX438674,BX458320,CN411364,CN411367,CN411370,|BX247963,CR610219,BF858728,BG701521,BX395801,|
0.0638297872340425|GT AG|AX747770,BF917453,AK092855,|AB015318,AF068706,AA936070,CR614596,AI952828,AW401819,AW590085,AW963205,BE612506,BE720046,BE731477,BF858728,BG008769,BG253747,BG701521,BG756732,BG759038,BI333758,BI334956,BI765745,BI767218,BI772795,BI822381,BI825464,BI918958,BM043389,BM048839,BM147484,BM194519,BQ049029,BQ054727,BQ709146,BQ927767,BQ937186,BX325776,BX371281,BX384652,BX429707,BX429708,BX429709,BX438674,BX458320,CA454463,CN411364,CN411367,CN411369,T49401,||BC051833,BX161425,BX247963,CR610219,BI823295,BM048933,BM543748,BM920107,BQ939599,BX355774,BX395801,CN411370,CN482519,
0.0416666666666667|GT AG|AX747770,AK092855,|AB015318,AF068706,AA936070,CR614596,AI671218,AI962679,AW401819,AW590085,AW963205,BE612506,BE731477,BG008769,BG422958,BG701521,BG756732,BG759038,BI333758,BI334956,BI765745,BI767218,BI772795,BI822381,BI825464,BI918958,BM043389,BM048839,BM147484,BM194519,BQ049029,BQ054727,BQ709146,BQ937186,BX325776,BX371281,BX384652,BX416358,BX429707,BX429708,BX429709,BX438674,BX458320,CA454463,CN411364,CN411367,CN411369,CN411371,CN411372,T49401,|BX161425,BX247963,CR610219,BI823295,BM048933,BM920107,BQ939599,BX355774,BX395801,CN411370,CN482519,|
0.0294117647058824|GT AG|CA454139,CB161803,|BI519786,H63672,AA010478,AB045131,AF044127,AF064256,AK001870,AY358638,AA458763,BC003019,AU135881,AV656492,AW245862,AW796514,BE274802,BE741442,BE744486,BE785319,BE798992,BG122687,BG257840,BG399750,BG436827,BI160793,BI335522,BI518701,BI764016,BM010256,BM424244,BM511223,BM511305,BM558744,BM708390,BM810964,BM811038,BP289965,BQ331937,BQ377118,BQ645270,BQ695319,BU181392,BU521365,BU846322,BU931720,BU956321,BX089380,BX396949,BX396950,CB110131,CB117210,CB121780,CB128085,CB128692,CB140786,CB141508,CB154512,CF126958,CN308651,CN308652,CN308655,CV337520,AA364559,BG656095,BE378146,BQ377295,CD368256,CA308155,BQ377296,||AY616182,
0.166666666666667|GT AG|AL050397,AL137688,|AB009288,AK125195,BC018046,CR598214,AW965673,BX408462,BX433102,BX433103,BX450322,BX451552,CB146066,CD243212,||
0.153846153846154|GT AG|AL050397,AL137688,|BX419925,AB009288,AK125195,BC018046,CR598214,BQ339371,BX408462,BX450322,BX451552,CB146066,CD243212,BI523233,BF949143,||
0.0069284064665127|GT AG|BX365302,BU629447,BX345847,|BG546754,BU685074,R27401,AV703624,BG959428,AA219274,BM990679,R46376,BG959809,AA039607,AA506507,AI018664,AI141333,AI333541,AI584180,AW750041,BE090838,BE932314,BE932343,BE932371,BF087930,BF087997,BF906962,BG954814,AA192894,AI280552,AA192704,AA251533,AA327570,BC000352,AA467769,BC007503,AA514716,AA577613,AA579933,AA629805,AA633120,AA723140,AA733086,AA740702,BX248293,AA806304,CR456780,AA810286,CR541658,CR593193,AA838470,CR594470,AA917345,CR614004,AI028054,AI077852,CR622317,AI087024,L07633,AI148541,AI191119,AI266696,AI267949,AI276787,AI278126,AI313104,AI313210,AI339839,AI354500,AI361201,AI364530,AI367746,AI612687,AI625392,AI660000,AI682009,AI690864,AI697119,AI708707,AI709202,AI718814,AI755250,AI830257,AI879395,AI880016,AU126138,AU138292,AU157552,AV701491,AV702037,AV717898,AV734651,AV734847,AV742464,AV749513,AV756841,AV757974,AV759067,AV761096,AV764251,AW008294,AW027028,AW027602,AW074369,AW078640,AW263427,AW362314,AW364389,AW373279,AW373317,AW373325,AW373326,AW373327,AW373328,AW373329,AW373330,AW373331,AW373332,AW373334,AW373336,AW373337,AW373339,AW373340,AW373341,AW373343,AW373344,AW373345,AW409786,AW409806,AW410236,AW439685,AW468026,AW577533,AW794218,AW802730,AW803140,AW983664,BE094610,BE264045,BE268846,BE270885,BE271177,BE272746,BE272754,BE277695,BE349907,BE390399,BE391875,BE408970,BE409313,BE514920,BE543353,BE618151,BE618732,BE675138,BE698151,BE736846,BE742182,BE743004,BE789795,BE810272,BE812081,BE812131,BE827115,BE827200,BE857573,BE879531,BE879690,BE881694,BE883088,BE883123,BE886010,BE892006,BE893070,BE907906,BE939801,BF107345,BF220306,BF594196,BF663785,BF674177,BF684278,BF685288,BF796765,BF820651,BF822475,BF974022,BG025500,BG035174,BG055057,BG107550,BG121610,BG177576,BG230726,BG252888,BG288175,BG336922,BG338535,BG339678,BG340023,BG387957,BG398368,BG483860,BG490380,BG533896,BG541366,BG696947,BG699730,BG746866,BG750250,BG757599,BG763323,BG766542,BG826369,BG912961,BG959819,BG978902,BI006769,BI028312,BI042684,BI060876,BI116867,BI257627,BI261405,BI518714,BI519770,BI521311,BI522123,BI550319,BI552927,BI553169,BI756936,BI764530,BI819097,BI822393,BI836363,BI871009,BI871045,BI907294,BI908325,BM041064,BM041577,BM452113,BM457034,BM468522,BM477409,BM509057,BM564119,BM668532,BM673447,BM686145,BM703911,BM707330,BM708922,BM762017,BM771955,BM788188,BM790482,BM818490,BM823919,BM823935,BM907788,BM914615,BM923141,BM981616,BM996296,BP196153,BP316114,BP329484,BQ029689,BQ060125,BQ063492,BQ066162,BQ067804,BQ109489,BQ214261,BQ223785,BQ229237,BQ267499,BQ359118,BQ359915,BQ437263,BQ441594,BQ548648,BQ573981,BQ576018,BQ642673,BQ645044,BQ647156,BQ648126,BQ652929,BQ670091,BQ787705,BQ876956,BQ883566,BQ896849,BQ938506,BQ946174,BQ948683,BQ955368,BQ962100,BQ962172,BQ962182,BU069528,BU069977,BU070222,BU071661,BU073213,BU146726,BU161443,BU192084,BU196327,BU506790,BU528080,BU532969,BU538874,BU539293,BU595026,BU595403,BU598963,BU599077,BU599834,BU601742,BU603312,BU624079,BU628043,BU631780,BU632565,BU655919,BU659310,BU663120,BU684274,BU731923,BU783141,BU783387,BU787431,BU789377,BU849346,BU849376,BU932707,BU941551,BU945445,BU956029,BU957456,BU959184,BX101560,BX340765,BX340766,BX373818,BX381355,BX381356,BX386563,BX386564,BX432800,BX432801,BX443769,BX450063,BX456133,CA306423,CA309824,CA314762,CA413609,CA421080,CA421939,CA424524,CA442030,CA453547,CB044502,CB044503,CB052553,CB124541,CB157020,CB158920,CB956258,CB985671,CB993656,CB997492,CD246914,CD367564,CD368773,CD385615,CD622262,CD622263,CD622277,CD622279,CD622280,CD671196,CD686102,CD691228,CD693071,CD742896,CF127059,CF127206,CF131049,CN333779,CN333781,CN483326,CV026674,N32304,N78912,W30946,W31776,W48776,AI672801,AA662670,BI004991,BI004992,BI005002,BI005627,AA527449,BI042672,AI418648,AI819000,AI749901,BU069754,AA627391,AW665152,AW866745,AA229494,AA714774,BE392808,AA469436,BE395572,AI358797,W49795,BF353172,BX391348,AA662603,AA665677,H94004,T27709,AA302339,BM470561,AW768278,AA468675,AI368000,BM662869,||
0.0256410256410256|GT AG|BM826557,BE793662,|AF411122,AK026991,AK027871,AK056527,AK056702,AK057044,AK057277,AK074743,AK094107,AK094897,AK095306,BC003690,BX248267,CR457367,CR592033,CR598877,AJ403113,BE408797,BE537334,BE902466,BF205108,BF205706,BF307828,BF980634,BG035960,BG171519,BG328159,BG421450,BG741280,BI092817,BI224022,BI254678,BI260662,BM016279,BM353786,BM452502,BM469669,BM554632,BM789348,BP255983,BP267314,BP267941,BP330388,BQ051865,BQ431862,BQ672499,BQ673573,BQ674296,BQ919925,BU157080,BU158214,BU161498,BU173991,BU184758,BU185983,BU188885,BU542566,BU552639,BU857166,BU857759,BU857892,BX326115,BX326519,BX326520,BX329248,BX331886,BX347050,BX368293,BX374395,BX388698,BX388809,BX394376,CB148699,CD243845,CD300306,CK821452,CN402954,CN402959,||
0.0222222222222222|GT AG|AK092821,AX747749,|AA099300,AA256616,AA258086,BC009495,BC051382,BX161512,AA775704,AA918790,AA936685,AI032042,AI139663,AI148360,AI242297,AI261855,AI263446,AI264682,AI308179,AI310308,AI334639,AI343971,AI379699,AI627852,AI700544,AI703334,AI767657,AI804280,AI813313,AI861886,AI948475,AI949162,AW135234,AW136303,AW205350,AW242781,AW271650,AW418493,AW612775,AW779901,BE669798,BE797878,BE856145,BF223834,BF224331,BF312811,BF313713,BF313805,BF317354,BF433624,BG490486,BI198724,BI493503,BM264449,BM271809,BM312330,BM312634,BM510589,BM511413,BM671619,BM681800,BM710198,BM727580,BM970937,BQ012905,BQ013583,BQ631952,BQ632245,BQ645023,BQ774333,BQ892579,BQ941018,BU069916,BU146490,BU568474,BU602348,BU930406,BU954053,BU954646,BX111053,BX363470,CB046237,CB046257,CB046258,CB069659,CB070148,CB306090,CB961567,CB994786,CB995822,CN368532,CN368533,|BF108766,BF590385,|
0.36734693877551|GT AG|BI916202,AW779901,CB994786,BX161512,CK005196,CB961567,BI198724,BF313805,BU950004,BE797878,CN368533,CN368532,CB995822,BF313713,BX363470,BC009495,BF589329,BF317354,|AA099448,AA258086,AK092821,AA326791,AX747749,BC046912,BC051382,AI767657,AI813313,AI948475,AW136303,AW237386,AW342089,AW418493,AW961237,BF108766,BF223834,BF433624,BF590385,BI600543,BM264449,BM271809,BM478158,BM510589,BM511413,BM671619,BM681800,BM710198,BM727580,BQ013583,BQ631952,BQ632245,BQ645023,BQ774333,BQ892579,BQ941018,BU070157,BU568474,BU602348,BU930406,BU954053,BU954646,BX111053,CB046237,CB046258,CB306090,H19952,R12834,Z45392,||CB069659,CB070148,
0.8|GT AG|BX161478,AW867133,CR626188,CR617274,BI519861,CD106773,CR598536,CR614984,AK023166,CR623530,AF195512,BX495093,CR623801,CR613506,BX388755,CR615677,|AA133115,AA159262,AA457048,BC005030,BC019343,CR591539,CR596834,AA962174,AI077984,BE301094,BE702551,BF793255,BI835544,BM148471,BX333803,BX388630,BX398173,BX423718,BX444000,H96734,||
[truncated: 1,038,884 more chars]
