# Supplementary material for: Sequence features responsible for intron retention in human
Source: BMC Genomics. 2007 Feb 26;8:59. doi: 10.1186/1471-2164-8-59 (PMC1831480; doi:10.1186/1471-2164-8-59)
Supplement: Additional file 9 — List of high-RIF events, list of high-RIF IR events with GenBank accession numbers of sequences that retain/splice the intron, splice sites and RIF. [file 1471-2164-8-59-S9.dat]

RIF|splice sites|sequences retaining intron|sequences splicing intron|other sequences confirming only 5'ss|other sequences confirming only 3'ss
1.5|GT AG|BG432168,AK093239,AX748006,|AK093372,AX748083,||
8.5|GT AG|BX461344,BF968072,AL578041,BU165437,BM909739,BC004501,BG324357,BE539326,CN390847,BC035033,AL833891,CF552724,BE743394,BX363991,BI160795,BU944107,AB095933,|BE276209,BQ673619,||
4|GT AG|BF675354,BX335065,BX478079,BI914327,AK096127,AK057302,BX442428,BP197154,|BX441819,CN263400,|AA127776,AA325658,AA381036,BC001273,BC050685,BC056880,CR592211,CR592671,CR596991,CR601378,CR602422,CR611350,CR616462,CR616589,L41668,AL524216,AL524530,AL527902,AL530475,AL536752,AL549184,AL556844,AL703012,AV690091,AW631350,AW950343,AW960220,BE384675,BE384818,BE386532,BE388744,BE389429,BE617100,BE728044,BF205161,BF213714,BF240354,BF306167,BF978609,BG107982,BG249207,BG334277,BG421654,BG500459,BG574664,BG678259,BG760786,BG768566,BI087120,BI194551,BI754446,BI759046,BI766846,BI768627,BI772667,BI819591,BI819699,BI832108,BI836217,BI918221,BM012790,BM423726,BM473455,BM789594,BM806722,BM839143,BP201447,BP223524,BP253538,BP254740,BP255066,BP255069,BP261845,BP262592,BP269921,BP301117,BP329199,BP329774,BP330976,BP331460,BP333259,BP347853,BP381296,BQ223772,BQ277723,BQ422786,BQ437612,BQ681951,BQ896071,BQ897634,BQ945030,BU160853,BU171179,BU179140,BU181518,BU194519,BU557781,BX416105,CA454582,CA489544,CA952728,CB106972,CB129931,CB134943,CB153343,CB154793,CB961703,CB992125,CB993060,CB996634,CD049621,CD580466,CD722513,CK826529,CN263397,CN263398,CN263399,CN263402,CN263403,CN263404,CN481229,CN483884,CV025160,CV413519,R12107,|
1.5|GT AG|AL539447,AK027318,AF267856,CR591414,BE503560,AF247168,|BC041843,BG772554,BI464041,BM976558,|CB528925,R80340,|T78157,
4.5|GT AG|AK000484,BX357689,CR609465,CR625962,AK056539,BG831593,BC013568,BX462667,BG831582,|CR599392,BX335760,||
2.66666666666667|GT AG|BF737754,AF118082,BX371505,BM928121,BC035855,CD700088,AI133301,CR746764,|BG535763,CN427424,T96760,|BM718800,AA308519,AA135323,AK000510,AK023555,BC000680,BC039879,AA744286,CR606491,AL523593,BE304722,BE409917,BE866836,BE870873,BE910190,BF184882,BF974014,BG335292,BG709619,BG715346,BG716589,BG941291,BI599748,BI602122,BM047807,BM768897,BM790724,BM806428,BM848967,BM927394,BQ057741,BQ063790,BQ066808,BQ068517,BU941895,CA395907,CB988613,CD628672,CD628673,CD693448,CD700474,CF127840,CN427427,CN427429,CV025540,BM827528,|
15|GT AG|CR622379,BG291953,BQ677287,BU570738,|BC010543,AI547308,BM808593,|BI822262,|
2.5|GT AG|BX462076,CR749851,H93059,BE886166,M74558,|BC053615,BU165009,||
2.25|GT AG|AF515447,CR627441,AY124194,AF515448,AF515446,AY124192,AL831987,AY124193,AB046830,|AY124186,AY124187,AY124188,BU753472,||
16.25|GT AG|BF968046,BG683287,BG258090,AA649618,BE393082,BM454828,CN345053,AA309608,CN345054,BE866025,BM011165,BX421348,CD689740,AA649744,AA173075,BQ894884,CN345056,BE267245,CR594521,BF973727,CR599562,AW503745,CN345060,BQ067590,BP371252,BP244833,CV028315,BE728406,BQ549270,BP356140,CN345058,BI549864,BP276147,CD691952,AF072814,BC001897,AL597553,AA215897,BP224550,CN345057,CN345055,AA306374,BI458716,AF086908,BC010013,CB990549,BX441808,CB157242,BI460631,BG339372,CN345059,BQ642563,BP246099,AW958727,AL536641,AA311000,AA312410,BG338937,AL704937,CB157284,AL556031,BE730449,CD655610,BP282427,AA191019,|AL705526,BF305536,BP367805,BX416345,||
2.5|GT AG|CR608642,BC011963,AB018080,AK023991,AF093670,|BI520776,BU782901,||
5.16666666666667|GT AG|BE267338,BM010506,BP349494,AY091463,CR592330,BQ307760,BE315117,AL554519,BM919758,BM919695,BM921784,AL527741,BG116240,BE877448,CB993946,BE257375,BM545912,BI769891,BF794687,BQ307145,AA280982,BI918836,BI831011,BE867780,CV029227,BP206356,CN334786,BP200212,BQ308379,AA134612,CR613712,BE740402,AL527389,BU154045,BI909081,BG328119,U93867,BI907327,BI092766,BX395308,BM556814,BI860118,H19022,AL709952,CN334787,BX446566,BQ225244,CR608817,BQ309259,CV026008,CN334783,BM916377,BC002586,BQ308378,BX331758,BC004424,BQ688306,AL525823,BE389326,BQ308380,BX361851,BM806769,|CR605615,AL558755,AW500271,BG403605,BI755100,BI757925,BI909419,BQ073021,BX350392,CD101763,CD244339,CN334784,||
2.5|GT AG|AK001966,AU140545,AU139421,AK023809,AU137080,|AK023548,AU136272,||
1.5|GT AG|AF227192,AK056402,BC022467,|AL516991,CB164159,|AF119121,BC032690,AA781092,AI361627,BG109945,CN404582,|
5.33333333333333|GT AG|BP305234,BQ575815,AW162927,AA234436,BF671373,BP331355,BU737726,BQ574687,BG547563,AV759425,BM712259,BP276426,BM841495,AL698345,BF308626,BP328371,BE875424,CB133431,AJ712554,BP274360,R27384,CD556835,AJ713452,BP328337,AA533276,BE787011,BI458070,AA449550,CF130074,BP378543,BF339385,AW328190,|BP318505,CD250228,CD247477,CD513050,BI859433,CN270933,|CD177656,BI021597,AW945710,BF878459,CD175039,BQ276551,CD174484,BU927931,CD520345,CD522521,CD638272,CD640635,AI907147,AI907198,AL037093,AV756002,AV756807,AV758132,AV758852,AV762298,AV762602,BF031017,BF214654,BU198915,BU531839,BU532688,BU533894,BU537799,BU564364,BU588240,BU590290,BU939860,BU944888,BU954093,BU960613,CA455534,CD522481,CD640969,CD687306,CF123963,CF123979,CF124134,CF124308,CF124328,CF124393,CF124900,CF124910,AL597750,AV757181,BF217689,BF247487,BF248381,BF676677,BQ276552,BQ276712,BQ276793,BQ428793,BQ429762,BU531914,BU532024,BU532039,BU532184,BU532185,BU532233,BU532267,BU532685,BU532804,BU533396,BU533418,BU533558,BU533606,BU533665,BU534041,BU534122,BU534188,BU534189,BU535066,BU535105,BU535234,BU535362,BU535982,BU536193,BU536353,BU536486,BU536675,BU536745,BU536999,BU537006,BU537073,BU537095,BU537169,BU537172,BU537270,BU537315,BU537458,BU539934,BU561765,BU563987,BU564147,BU564211,BU564291,BU564392,BU564403,BU564416,BU564501,BU564651,BU564709,BU564713,BU564835,BU564845,BU565124,BU565320,BU565376,BU565446,BU565460,BU565513,BU565573,BU565649,BU565987,BU566098,BU566200,BU566329,BU566518,BU567003,BU587267,BU587308,BU587327,BU587405,BU587621,BU587631,BU587776,BU587912,BU587977,BU588159,BU588367,BU588712,BU588717,BU588819,BU588858,BU588972,BU589026,BU589139,BU589676,BU589720,BU589739,BU589899,BU589993,BU590180,BU590322,BU599421,BU600839,BU601798,BU603906,BU849265,BU851988,BU853153,BU858413,BU858931,BU860667,BU860771,BU860957,BU860988,BU861007,BU861295,BU927771,BU927816,BU927830,BU927880,BU927909,BU928161,BU928200,BU928255,BU928638,BU930022,BU933440,BU933477,BU933712,BU935372,BU935400,BU935491,BU940448,BU940652,BU941050,BU942921,BU943283,BU943551,BU943631,BU943639,BU944944,BU945013,BU945504,BU953439,BU953495,BU953640,BU953707,BU953830,BU953972,BU954441,BU954491,BU954618,BU954626,BU954667,BU954669,BU954674,BU954973,BU955189,BU955248,BU955289,BU955446,BU955542,BU955648,BU957884,BU957888,BU958166,BU958359,BU958384,BU958401,BU958995,BU959246,BU959946,BU959973,BU960031,BU960220,BU960227,BU960256,BU960312,BU960340,BU960389,BU960492,BU960503,BU960916,BU960917,BU963235,BU963343,BU963410,BX496776,CA336368,CA337062,CA453592,CA455272,CA455284,CA455491,CA455647,CA455689,CB955677,CB956273,CB957237,CB958469,CB962315,CB963052,CB963194,CB963928,CB985014,CB985526,CD000624,CD102856,CD110510,CD110713,CD110724,CD176379,CD250425,CD356075,CD357639,CD387244,CD511564,CD512213,CD520069,CD520313,CD520562,CD520720,CD520794,CD520881,CD520910,CD520964,CD521028,CD521060,CD521163,CD521206,CD521211,CD521358,CD521380,CD521568,CD521705,CD521786,CD521867,CD521882,CD521897,CD522004,CD522038,CD522960,CD523157,CD523283,CD523299,CD523436,CD559165,CD559424,CD638350,CD638467,CD638773,CD638795,CD638816,CD639015,CD639278,CD639284,CD639298,CD639516,CD639633,CD639675,CD639842,CD639843,CD639986,CD640077,CD640627,CD640653,CD640766,CD640831,CD640835,CD640864,CD640950,CD641044,CD641285,CD641419,CD641558,CD641606,CD641697,CD641926,CD641989,CF123553,CF124851,AV711821,BE774291,BI021568,BP303688,BP316400,BQ335003,CB106258,CB108325,CB141905,CD175090,CD175198,CD176534,CD176978,CD177577,CD238055,CD247058,CD247868,CD248629,CD250178,CD385004,CD387134,CD387521,AI904280,AL598126,AL598785,AL696886,AL697014,BF217545,BF217969,BF219332,BF541105,BF667789,BF674158,BF964670,BG497689,BG505830,BG530721,BG546278,BG548133,BG571295,BG572705,BG612724,BG619014,BG620358,BG777091,BG877799,BG941088,BU533951,BU536807,BU540342,BU588449,BU927642,BU944927,BX474592,BX475619,BX643356,BX646269,CA335567,CA335708,CA335765,CA335949,CA336212,CA336539,CA337608,CA337621,CA337855,CA337983,CA338188,CA338200,CB108453,CB140514,CD172566,CD172855,CD176698,CD247445,CD250140,CR735280,BC070219,AI630345,AL698001,AV681639,AV681703,AV711973,AV712121,AV712752,AV712863,AV715184,AV715383,AV716529,AV717073,AV717547,AV733068,AV733849,AV734425,AV734679,AV734940,AV736954,AV737429,AV737636,AV738937,AV739118,AV739185,AV739703,AV741088,AV742250,AV743076,AV745014,AV755431,AV755451,AV755802,AV756409,AV756451,AV757287,AV757296,AV757614,AV758362,AV758564,AV760193,AV760688,AV761133,AV761205,AV761359,AV761681,AV761781,AV762187,AV762197,AV762733,AV762825,AV763197,AV763199,AV763207,AV763564,AV763691,AV763942,AW794126,AW945719,AY196933,BE440117,BE774099,BF209423,BF212795,BG495188,BG496168,BG540899,BG623179,BG776277,BG778121,BG943463,BI850200,BM083704,BM766968,BM828609,BM854653,BM855315,BP304583,BP316446,BP319004,BP319880,BP327554,BP368161,BP368309,BP373220,BP373226,BP373237,BP373273,BP373811,BQ082614,BQ301810,BQ301811,BU588087,BU664558,BU665533,BU958097,BX473957,BX474366,BX475940,BX479413,BX644829,CA335755,CA335917,CA337220,CB117764,CB124170,CB124990,CB133658,CB133665,CB137132,CB137202,CB137296,CB137833,CB138999,CB140010,CB148783,CB856622,CB857697,CD172750,CD172774,CD174953,CD175196,CD175366,CD175767,CD176018,CD176214,CD176558,CD176757,CD177202,CD177277,CD177385,CD177400,CD177432,CD177444,CD177466,CD238001,CD238662,CD238993,CD239014,CD239598,CD239647,CD239708,CD239723,CD246204,CD246844,CD246870,CD247123,CD247214,CD247681,CD247781,CD247870,CD249211,CD249665,CD250232,CD386558,CD386930,CD387068,CD387395,CD387439,CD387630,CD387795,CD387855,CD388376,CD388478,CD388910,CD389100,CD389499,CD389565,CD389604,CD389809,CD390074,CD390230,CD698009,CD702209,CF122513,CF122636,CF123554,CF124132,CF124245,CF124266,CF124451,CF124510,AU077076,AV710376,AV711787,AV714341,AV714347,AV735089,AV736895,AV738484,AV744573,AV758308,AV758991,AV760576,AV760716,AV760943,AV761682,AV762172,AV762321,AV764370,AW795024,BM738118,BM739514,BM768431,BM768613,BM768672,BM768741,BM769928,BM770041,BM771681,BM773448,BM797489,BM841346,BM850445,BM854700,BM855233,BM855341,BM855725,BM856612,BP197716,BP197969,BP198003,BP274660,BP294214,BP294426,BP304082,BP309394,BP316322,BP316325,BP317060,BP319806,BP329166,BP329549,BP355416,BP367580,BP367883,BP371803,BP372449,BP372967,BP372968,BP374168,BP374710,BP378316,BP381674,BQ325226,BU536290,BU927751,BU928875,BU935351,BU943851,CB106396,CB109142,CB109153,CB109411,CB109421,CB109424,CB109497,CB109567,CB109574,CB109626,CB109635,CB109918,CB110135,CB110633,CB110733,CB111361,CB112554,CB113252,CB121742,CB131610,CB132925,CB133302,CB133725,CB134016,CB144369,CB150446,CB150821,CB152484,CB409349,CB993264,CB998250,CB998306,CD172552,CD172602,CD172614,CD172706,CD172714,CD172859,CD172967,CD172983,CD172989,CD172991,CD173051,CD173193,CD173244,CD173263,CD173307,CD173358,CD173383,CD173410,CD173536,CD173559,CD173564,CD173568,CD173656,CD173691,CD173717,CD173731,CD173755,CD173778,CD173811,CD173826,CD173839,CD173911,CD173922,CD173963,CD174008,CD174243,CD174325,CD174351,CD174406,CD174414,CD174468,CD174512,CD174607,CD174617,CD174684,CD174739,CD174751,CD174817,CD174903,CD175042,CD175088,CD175130,CD175231,CD175243,CD175336,CD175362,CD175573,CD175582,CD175583,CD175590,CD175815,CD175831,CD175832,CD175963,CD175964,CD176307,CD176349,CD176370,CD176372,CD176392,CD176435,CD176444,CD176454,CD176497,CD176517,CD176518,CD176559,CD176561,CD176614,CD176646,CD176660,CD176666,CD176674,CD176688,CD176779,CD176785,CD176826,CD176830,CD176879,CD177040,CD177050,CD177140,CD177167,CD177271,CD177325,CD177335,CD177359,CD177529,CD177545,CD177554,CD177626,CD246216,CD246238,CD246312,CD246377,CD246445,CD246446,CD246468,CD246519,CD246733,CD246860,CD246999,CD247152,CD247188,CD247322,CD247536,CD247613,CD247626,CD247644,CD247788,CD247789,CD247905,CD247952,CD247980,CD248057,CD248169,CD248170,CD248272,CD248286,CD248337,CD248355,CD248506,CD248531,CD248585,CD248680,CD248752,CD248823,CD248857,CD248888,CD248926,CD248939,CD248942,CD249200,CD249299,CD249310,CD249319,CD249424,CD249443,CD249622,CD249667,CD249687,CD249851,CD250021,CD250023,CD250038,CD250135,CD250183,CD250244,CD250260,CD250337,CD385111,CD385199,CD385395,CD385505,CD385620,CD385625,CD385773,CD385887,CD385910,CD385942,CD385972,CD386048,CD386049,CD386169,CD386206,CD386397,CD386457,CD386504,CD386573,CD386578,CD386614,CD386625,CD386648,CD386705,CD386778,CD386896,CD386928,CD387009,CD387165,CD387270,CD387572,CD387574,CD387834,CD387889,CD388220,CD388462,CD388498,CD388800,CD389234,CD389540,CD389559,CD389560,CD389561,CD389615,CD389630,CD389737,CD389745,CD389781,CD389810,CD389874,CD389901,CD389961,CD389980,CD390283,CD556103,CK128725,AL598917,AV711822,AV736257,AV736259,AV736260,BM840570,BP224364,BP368625,BP383611,BU958285,BX341355,BX342204,BX399705,BX418960,BX442598,BX447486,CD172558,CD172616,CD172954,CD173423,CD173669,CD173773,CD174258,CD174379,CD174410,CD174493,CD174613,CD174623,CD175167,CD175176,CD175398,CD175504,CD175585,CD175835,CD175899,CD175914,CD176227,CD176362,CD176456,CD176699,CD176790,CD176829,CD176875,CD177068,CD177450,CD177465,CD177510,CD177538,CD177567,CD177658,CD246568,CD246939,CD247266,CD247553,CD247921,CD248104,CD249409,CD249483,CD250241,CD385457,CD385538,CD385932,CD386258,CD386292,CD386349,CD386716,CD386976,CD387215,CD387509,CD387983,CD388010,CD388197,CD388690,CD389055,CD512880,CD556215,CF123783,CF124054,CK141615,AV682078,BM782936,BX330684,BX374048,BX442597,BX455645,CD172784,CD176344,CD176542,CD177143,CD177526,CD386412,CF124237,BF808988,BP430571,BU170975,AJ711361,AV740459,AV742750,AV743362,AV744307,AV744800,AW973205,BP430989,BU960969,CN304370,CN304406,CN304414,AA302450,AA302451,AV751040,BF958411,BF966080,BG897388,BM012337,BM014241,BP429907,BQ684744,BU165756,BU187778,BU726361,BX457083,CB109580,CD388124,CN304368,AA362741,AV761124,BM510358,BM729906,BM894321,BQ302805,BQ302812,BQ302813,CN304369,CN304373,CR746407,F25218,AA492038,AI005654,AV754552,CD172684,CK141587,F33159,AA352419,AV692978,AV698494,AV720551,AW140024,BF766580,BG110168,BG897312,BM014779,BX373160,CN304343,CN304348,CN304352,CN304353,CN304357,CN304358,CN304377,CN304383,CN304412,AA224789,AJ571954,AJ572301,AJ572737,AV755432,BG896359,BG928521,BI052132,BU146349,F27726,AJ714400,AW328409,AW328416,BF664026,BG684739,BG757410,BM041088,BU536203,CN304388,CN304404,AA304675,AA314493,AA376988,AI253609,AJ714340,BF149362,BG109509,BG291855,BG574438,BI521997,BI832560,BI837895,BP428504,CD679390,CN304344,CN304366,CN304371,CN304375,CN304378,CN304398,H18212,T25796,AA307230,AA317142,AA339860,AV706378,BE041811,BF971629,BG323601,BG338398,BG338399,BG473840,BG685278,BG950518,BG994099,BG998389,BI054883,BI054896,BI519555,BI834582,BI837139,BI911021,BM041587,BP429114,BQ214797,BQ215283,BU169927,BU170182,BU902187,CD106183,CD107303,CD108061,CD172660,CD177139,CN304345,CN304361,CN304380,D54682,D55493,AA095077,AA299920,BG171575,BG576738,BI768326,BM464069,BM663946,BM761763,BM923886,BP428619,BU542135,CD246712,CD388337,CN304340,N84807,W21209,AA314944,AA318196,AA344867,AA488268,L19739,AI755009,AJ573802,BF969965,BF975694,BF975732,BG828911,BI761192,BI765092,BI862283,BM048535,BM048536,CN304384,CN304386,CN304392,F19031,N83423,W00347,AA339941,AA362875,AA378313,AA378340,AA384914,AV721712,AW956667,BE793068,BF028698,BF130809,BF175956,BF376983,BF379316,BF663286,BF793864,BF969309,BG108189,BG574631,BG685366,BG752453,BG754795,BG759987,BG760058,BI767536,BI871304,BM044309,BQ217929,BQ425813,BU164425,BU181138,CA438798,CD108630,CD251350,D31087,F20530,BE619087,BG577240,CD515386,CN304354,AA090127,AA248272,AA326948,AA355239,AA376894,AA471191,BC002658,AI720149,AV692220,AV735152,BE568517,BF445045,BI772034,BM452050,BM693951,CN304363,CN304397,D31069,F22274,F26270,AA354220,BE564050,BE737686,BE738483,BE738660,BE774154,BF030528,BF800338,BQ215773,BQ226166,CD107650,CD513901,F27596,AV701670,BE960922,BF103806,BF355341,BG950545,BM015428,CN304334,BF684998,BF974605,BG337007,BG337170,BG339716,BG341071,BG757864,BG950489,BG952754,BI116120,AA301754,AA303778,AA304095,AA308608,AA309926,AA314954,AA315144,AA316014,AA316167,AA316327,AA316626,AA320905,AA328706,AA372358,U57847,AV651334,BF173526,BQ051992,CB117451,D54309,T50342,AW380293,AW951750,D52349,AA302544,AA310380,AA318573,AA384334,BE719586,BQ680633,BQ684010,BQ892648,D52275,F26939,AA095386,BM049305,BM874371,F20306,AA354754,AI718940,CB117142,|
1.75|GT AG|D13287,BF901423,BC062626,CR606706,BQ355100,BM048647,BG388225,|AK090514,AX746490,BC000349,BC030240,||
1.875|GT AG|BQ030022,CA447599,AI758223,BQ016071,BF940841,AW080348,CB321742,AK098145,CD677670,BM979138,BM978911,BU674918,AW469334,CA444972,BQ045419,|AL833218,BQ002500,CK003986,CK003987,BQ004808,AW961346,BU680231,CD676671,||
5|GT AG|BP283309,CN357228,BP230665,BP198988,BP284362,AJ132592,AK027284,BP216938,AK022916,BQ423132,BP215712,BC060820,BP348586,AL524396,AU128449,|AK094701,AV647558,CN357227,||
3.5|GT AG|M64322,BG744324,BQ708556,BC001746,BG106110,BQ232503,AK127214,|D11327,BI837743,||
32.5|GT AG|AI424784,BG216468,BG221438,BG192996,BG185145,BG196550,BG195542,BG203722,BG191958,BG207940,BG185671,BG184064,AA905508,BG217464,BG184705,BG182501,BG215899,AI767879,BG203212,BG220452,BG210638,BG191922,AA969677,BG185109,BG210036,BG203247,BG184065,BG197043,AI860124,BG197552,AA449329,BG198578,AI091492,BG206388,AW629239,AI962896,BG207941,BG206387,AI122988,AI168465,AI014783,BG207972,BX430921,CR597267,CK725062,BG185144,BG203248,AA781236,BG199103,BG191921,BG187206,BG190908,BG219461,BF438618,CB305661,BG217463,BU687408,BG196551,BG190907,BG215324,BX434544,BG187208,BG201660,BG206908,BG195543,|AA707380,BG187235,||AK098591,BC014608,AA815357,AI028517,AI219494,AW087472,AW117489,AW514563,AW662820,BG181520,BG181994,BG183584,BG184738,BG187205,BG187207,BG187236,BG187589,BG188291,BG189325,BG189352,BG189920,BG191048,BG191435,BG192997,BG193510,BG195028,BG196523,BG197018,BG197019,BG200153,BG200620,BG200653,BG201121,BG203249,BG203250,BG203251,BG207939,BG207971,BG208965,BG208994,BG211069,BG211956,BG211995,BG212635,BG214168,BG214755,BG215859,BG216505,BG219005,BG219006,BG221414,CA312581,CB243437,CR742129,
1.5|GT AG|CN419132,AU141061,AK023851,|AI476767,CA312906,|BE001081,AF261089,AK056838,AK097247,AK124751,BC021303,M23254,AI678882,AU123297,AV707299,AV725022,AW071012,AW239528,AW374132,BE001874,BE156363,BE168603,BE175814,BE439411,BE698074,BE814685,BE889585,BE893272,BE938814,BF351450,BF879612,BF922676,BG251065,BG257515,BG400336,BG661229,BG676864,BG679184,BG740470,BI042631,BI224503,BI771158,BI870896,BI871092,BM759140,BM844569,BM845100,BM904638,BM980137,BP210522,BP224301,BP267192,BQ375230,BQ694579,BU072537,BU175325,CA446655,CB115266,CB115932,CB123111,CB141450,CB145765,CB147918,CB268553,CB987312,CD694431,CD723885,CF125956,CN419124,CN419137,CN419144,CN484628,F08088,F13336,F13337,N87466,R14160,R54502,R56033,T78816,CB136507,BE001761,BF240570,BG250091,CB135565,T27830,|
1.5|GT AG|AK025514,BC012356,CR626347,|AW070256,BX096751,||
3.5|GT AG|BU602000,BG476004,BI115574,BP367374,BG739927,D14878,BP340415,|BP254550,BI333412,||
9.66666666666667|GT AG|CR456911,BG574439,AU139101,BP290072,BX419039,BG529615,S62198,L13689,BP274197,AA478194,BG573115,BP344222,T87515,BC011652,BP333033,BP241678,BM314040,AU136119,BX091302,AV684107,AA779127,AA315754,AU135308,AU134550,BP241376,BP240922,AA508167,BP292120,BP243227,|AI204147,BP290977,BX461104,||
3|GT AG|BG290016,CR603162,CR622037,CR608186,BC008813,BM019950,BM910692,BX379638,X16662,|BU675268,CB115047,AA142877,||
6.5|GT AG|AF005043,CR619290,BC050560,BX098344,BG778095,BG613717,CN280257,AW968122,BF669599,BF381888,CD558574,AA746353,BC012005,|BC052966,BG537062,||
3|GT AG|BX374549,BI461528,CN369065,CN369060,BX474787,CB990720,BQ220388,CN369069,BI461789,|BX647260,AL713355,BX476645,|AA143279,AA484669,AI659293,AW190126,BU535195,CA334853,F17441,N56990,BF906093,BF906223,BI059965,C14201,AA527117,AA069481,AA069708,AA074761,AA079627,AA081186,AA081296,AA081345,AA083474,AA083593,AA085816,AA086451,AA130012,AA130013,AA134124,AA143238,AF147330,AA147525,AA148003,AA148055,AA148323,AA155908,AA155937,AA157047,AA157063,AA157078,AA158130,AA164501,AA181097,AA181200,AA181871,AA186614,AA187308,AA187409,AA187464,AA187622,AA194344,AA225058,AA226669,AA244302,AA263137,AA296137,AA301756,AA305123,AA308073,AA308732,AA310237,AA314899,AA315156,AA342873,AA353005,AA354521,AA354924,AA363408,AA373694,AA457236,BC000523,AA470351,BC003149,AA482732,AA483590,AA483854,AA483972,AA484127,AA484645,AA484697,AA484758,AA493528,AA501358,AA502020,AA506312,AA507439,AA508011,AA513502,AA513854,AA516504,AA524241,AA524995,AA525960,AA526273,AA526467,AA526943,AA527947,AA528296,AA528694,AA531212,AA531471,AA569172,AA569523,AA576063,AA579050,AA582623,AA602198,AA608642,AA614729,AA622289,AA626377,AA630944,AA633843,AA640008,AA649289,AA652683,AA654382,AA654479,AA654839,AA654912,AA655024,AA657349,AA657857,AA659006,AA659025,AA659117,AA661597,AA663490,AA664462,AA664517,AA664610,AA664844,AA664960,AA669554,AA679924,AA680308,AA688337,AA689579,AA700599,AA714808,AA721719,AA721766,AA724058,AA729705,AA729951,AA730198,AA730370,AA730748,AA730905,AA730962,BC071926,AA736908,AA737398,AA738065,AA738094,AA745019,AA747021,AA807770,AA809586,AA809809,CR590398,AA826841,AA829596,AA834657,CR595166,CR596251,AA862720,AA865331,AA877824,AA885724,AA886214,CR600632,AA908489,AA934843,AA936230,AA938495,AA961693,AA961738,AA961879,AA968563,AA968882,AA973172,AA975752,AA983643,AI033541,AI038807,AI042125,CR621884,AI081500,AI093779,AI185370,M31520,AI218066,AI250362,AI251841,AI251898,AI285807,AI291132,AI333064,AI359921,AI362788,AI381885,AI499845,AI523041,AI537213,AI539555,AI547082,AI581651,AI582448,AI620920,AI631090,AI659448,AI708478,AI718596,AI719736,AI719976,AI720554,AI735091,AI800145,AI805146,AI815900,AI816533,AI828169,AI859531,AI864847,AI869190,AI879766,AI922261,AI929157,AI936121,AI963851,AJ573902,AJ705481,AJ705518,AJ705978,AJ706234,AJ706319,AJ706378,AJ706582,AJ706956,AJ707032,AJ707262,AJ708428,AJ710037,AJ710832,AJ711520,AJ711796,AJ711932,AJ712253,AJ712464,AJ712604,AJ712662,AJ712672,AJ712701,AJ712748,AJ712802,AJ712825,AJ712877,AJ712882,AJ712974,AJ713045,AJ713133,AJ714527,AJ714582,AJ714740,AJ714965,AJ715054,AJ715113,AJ715200,AJ715250,AJ715295,AL047030,AL079998,AL697828,AU126539,AU126604,AU126721,AU126804,AV657583,AV662259,AV682610,AV683317,AV683425,AV685731,AV690945,AV697531,AV701916,AV703895,AV703934,AV704080,AV704963,AV705373,AV706545,AV707434,AV711930,AV712212,AV712860,AV713961,AV714314,AV714619,AV714760,AV715179,AV715289,AV715371,AV715453,AV715997,AV716443,AV716732,AV717016,AV717405,AV717690,AV723411,AV728351,AV728665,AV729463,AV732250,AV732549,AV745408,AV745744,AV745805,AV751371,AV752365,AV756125,AV756233,AV759690,AV760633,AW019896,AW021584,AW021803,AW071472,AW073300,AW089394,AW157085,AW157516,AW160959,AW161718,AW163052,AW173668,AW261866,AW276588,AW305098,AW363391,AW363802,AW372831,AW372848,AW384142,AW384167,AW384188,AW384200,AW384212,AW384735,AW392442,AW404085,AW410149,AW410150,AW410167,AW572726,AW578731,AW732330,AW732690,AW733114,AW804898,AW873039,AW889683,AW889756,AW900707,AW949424,AW950621,AW961566,AW963504,AW969606,AW975277,AW975692,BE066706,BE066807,BE068867,BE068871,BE078299,BE245789,BE254482,BE255505,BE257561,BE258716,BE260794,BE261179,BE262198,BE263938,BE264349,BE267538,BE267731,BE267875,BE268118,BE268517,BE273797,BE274587,BE275109,BE279455,BE280150,BE292865,BE300629,BE312962,BE314043,BE382938,BE383601,BE384113,BE391202,BE391444,BE392351,BE392684,BE397267,BE513553,BE536628,BE539358,BE544455,BE545724,BE545800,BE620241,BE727471,BE727846,BE732132,BE737902,BE738166,BE738732,BE743173,BE745497,BE746565,BE763308,BE777479,BE778320,BE780742,BE784540,BE791968,BE792727,BE798921,BE876662,BE878407,BE879697,BE880297,BE880484,BE881511,BE881531,BE886128,BE888144,BE891585,BE892045,BE892398,BE893233,BE905769,BE906896,BF025887,BF081487,BF088918,BF102560,BF107360,BF128994,BF129001,BF129144,BF132561,BF149361,BF173389,BF183061,BF183147,BF184145,BF185382,BF204363,BF205714,BF208930,BF211794,BF212533,BF220110,BF238150,BF240395,BF240952,BF305386,BF305498,BF307917,BF307975,BF308374,BF311509,BF314231,BF438646,BF527250,BF592589,BF663042,BF665605,BF674217,BF675524,BF676431,BF683547,BF688954,BF698833,BF699677,BF700062,BF700243,BF701549,BF791425,BF794376,BF818829,BF844239,BF874299,BF916001,BF924704,BF930722,BF932021,BF953746,BF969460,BF970049,BF970058,BF970466,BF971210,BF971282,BF972591,BF972754,BF973421,BF973809,BF974740,BF988559,BG025272,BG026565,BG026623,BG026793,BG027038,BG027634,BG027681,BG028807,BG029331,BG029579,BG031666,BG032925,BG035750,BG058162,BG059243,BG059281,BG104668,BG105202,BG105230,BG107925,BG108269,BG108448,BG109699,BG110691,BG111133,BG112508,BG112980,BG114242,BG121226,BG122902,BG150596,BG151160,BG165650,BG177702,BG178362,BG178455,BG178583,BG180641,BG193933,BG209907,BG220384,BG231239,BG252126,BG254014,BG254043,BG254235,BG254551,BG255005,BG255470,BG255785,BG256399,BG260410,BG271630,BG272278,BG273122,BG281936,BG283712,BG284017,BG285289,BG285329,BG286414,BG291868,BG327615,BG334404,BG337373,BG338683,BG339914,BG340736,BG341497,BG342123,BG370251,BG396826,BG398416,BG403798,BG422981,BG424333,BG470568,BG471502,BG471596,BG472028,BG472206,BG473903,BG474716,BG477474,BG480084,BG488741,BG488780,BG488855,BG489637,BG490966,BG491035,BG498208,BG498693,BG499208,BG499497,BG501189,BG501190,BG501359,BG507098,BG528094,BG528172,BG528394,BG528768,BG529160,BG529811,BG530582,BG531602,BG533652,BG568955,BG575916,BG576190,BG576705,BG576781,BG610671,BG611745,BG612043,BG612102,BG612131,BG612980,BG614882,BG615508,BG615824,BG616181,BG617952,BG620529,BG622553,BG686460,BG747601,BG755108,BG755380,BG756117,BG756968,BG757682,BG758828,BG759638,BG766833,BG767742,BG769823,BG774254,BG777286,BG777425,BG777561,BG777744,BG777798,BG778221,BG778938,BG779301,BG779511,BG780033,BG826808,BG913215,BG925282,BG926004,BG942740,BG944118,BG944975,BI059898,BI086731,BI086893,BI090826,BI116986,BI118136,BI193147,BI193788,BI194557,BI194882,BI195022,BI195973,BI197417,BI197439,BI198068,BI226118,BI260132,BI491692,BI492541,BI492733,BI493571,BI493572,BI544421,BI596383,BI669209,BI766815,BI771414,BI824621,BI824770,BI829922,BI856455,BI857713,BI858650,BI859770,BI860695,BI860804,BI861110,BI861218,BI861353,BI871273,BI909025,BI910317,BM006828,BM007157,BM010703,BM013727,BM015774,BM016866,BM017126,BM017486,BM017726,BM019711,BM019798,BM041783,BM044069,BM050570,BM051102,BM051929,BM424201,BM451940,BM458185,BM458690,BM469835,BM469974,BM473908,BM542818,BM553344,BM553757,BM554195,BM556262,BM563484,BM664824,BM667417,BM670993,BM698497,BM702122,BM705032,BM712325,BM739417,BM749468,BM755764,BM763709,BM768347,BM768477,BM769447,BM773331,BM792199,BM792838,BM793236,BM795241,BM796000,BM796116,BM796412,BM796865,BM804467,BM806229,BM810557,BM819288,BM821442,BM823321,BM824734,BM825404,BM825491,BM827157,BM830134,BM832729,BM839795,BM842073,BM842075,BM842216,BM843237,BM850369,BM852322,BM852868,BM854434,BM855551,BM855641,BM887729,BM887785,BM887878,BM888478,BM907264,BM910184,BM912521,BM912648,BM915486,BM916599,BM916867,BM969895,BM975229,BM983585,BM987852,BM987898,BM990473,BM990534,BM991521,BM994311,BM997725,BP232201,BP871866,BQ028498,BQ028684,BQ049477,BQ050885,BQ053433,BQ063687,BQ066805,BQ070710,BQ109513,BQ218487,BQ224455,BQ225208,BQ230615,BQ233402,BQ302667,BQ331529,BQ421475,BQ429662,BQ430434,BQ430606,BQ430763,BQ433630,BQ435969,BQ440955,BQ441883,BQ641426,BQ644007,BQ644928,BQ652022,BQ668425,BQ669189,BQ670154,BQ671135,BQ672975,BQ675563,BQ679528,BQ688455,BQ688677,BQ689104,BQ689814,BQ694504,BQ772117,BQ773767,BQ774583,BQ883155,BQ898967,BQ939677,BQ954732,BQ957367,BU071119,BU073127,BU073781,BU074049,BU078560,BU152818,BU154156,BU163789,BU164588,BU167822,BU168022,BU171039,BU172678,BU183347,BU184036,BU184812,BU187198,BU196208,BU197228,BU506546,BU507276,BU508119,BU532874,BU532882,BU533177,BU533207,BU533326,BU533916,BU535214,BU535228,BU537187,BU537869,BU537960,BU540002,BU540490,BU564167,BU564909,BU564941,BU566252,BU566835,BU581166,BU581311,BU581469,BU581640,BU587916,BU589081,BU589936,BU589995,BU590130,BU594344,BU594465,BU595547,BU595841,BU596243,BU597767,BU597880,BU598969,BU598991,BU599706,BU601381,BU602624,BU603489,BU623638,BU629388,BU783880,BU784152,BU787656,BU787931,BU839153,BU845932,BU849264,BU851830,BU858790,BU861062,BU933299,BU933502,BU934776,BU935425,BU935499,BU941709,BU943497,BU943554,BU943663,BU947703,BU947975,BU953318,BU953948,BU955229,BU955382,BU955527,BU955618,BU955775,BU957903,BU960323,BX324398,BX328680,BX328681,BX336465,BX338369,BX349562,BX352572,BX370843,BX370844,BX371129,BX371309,BX374879,BX376176,BX384817,BX398132,BX398133,BX407481,BX428972,BX432609,BX432610,BX433701,BX446661,BX461688,C14089,C14279,C14309,C16385,C18656,CA334836,CA334869,CA337595,CA337775,CA396930,CA433588,CA434411,CA434536,CA438023,CA438032,CA440238,CA449151,CA774193,CA774278,CA971123,CB044069,CB109486,CB109687,CB110374,CB110493,CB110731,CB121115,CB122709,CB122751,CB124494,CB124520,CB128493,CB132480,CB132622,CB134461,CB135935,CB136032,CB136145,CB136158,CB137482,CB140322,CB140374,CB148497,CB155235,CB160238,CB160875,CB162126,CB219706,CB991900,CB991919,CD106586,CD173122,CD173188,CD173411,CD174575,CD174586,CD174704,CD174725,CD174829,CD175265,CD175274,CD175365,CD175484,CD176130,CD176183,CD176651,CD176798,CD176836,CD176901,CD177115,CD177638,CD240395,CD246407,CD248976,CD249016,CD249973,CD250013,CD250342,CD385099,CD385391,CD385649,CD389443,CD513008,CD514152,CD522034,CD523038,CD639725,CD641535,CD676884,CD677451,CD677556,CD677688,CD677900,CD679249,CD679407,CD685485,CF122695,CF122709,CF123891,CF123993,CF124064,CF124119,CF124142,CF124285,CF124321,CF124370,CF124371,CF124410,CF124526,CF124570,CF124606,CF124673,CF124718,CF124740,CF124745,CF124764,CF124790,CF128646,CF129007,CF129588,CF129869,CF129962,CF130356,CF130703,CF995506,CK128701,CN279971,CN279973,CN279974,CN279975,CN279977,CN279978,CN279979,CN279980,CN279982,CN279985,CN279986,CN279988,CN279989,CN279990,CN279991,CN279992,CN279996,CN279998,CN280000,CN280001,CN280002,CN280003,CN280005,CN280006,CN280007,CN280008,CN280009,CN280010,CN280012,CN280014,CN280015,CN280018,CN280019,CN280020,CN280021,CN280022,CN280023,CN280026,CN280027,CN280028,CN280029,CN280030,CN280031,CN280032,CN280033,CN280034,CN280035,CN280036,CN280037,CN280038,CN280039,CN280040,CN280041,CN280042,CN280043,CN280045,CN280047,CN280048,CN280049,CN280050,CN280051,CN280053,CN280054,CN280055,CN280057,CN280058,CN280060,CN280061,CN280062,CN280063,CN280064,CN369055,CN369056,CN369058,CN369059,CN369061,CN369062,CN369064,CN369066,CN369067,CN369068,CN369070,CN484281,CN484817,D50950,D51074,D51403,D51658,D51845,D52006,D52013,D52061,D52100,D52112,D52166,D53033,D54765,D57496,F17162,F17593,F18711,F18755,F19064,F19365,F20552,F22630,F24084,F25764,F25819,F27281,F27466,F28043,F28447,F32009,F32602,F35238,F37241,H92964,N33455,N33853,N36892,N42428,N59661,N78754,N93304,N99249,T29616,T48089,T48804,T50781,T51265,T55324,T56327,T58063,T58173,T59010,T68424,T87796,W25156,W44663,W44664,W48694,W48695,W87396,BG183969,AU185256,AW022479,CF124433,AU184914,AA329643,BF818940,AA542996,AA748099,AJ714112,AW512116,AA318679,AJ715293,BU588363,AW949384,BQ222182,AI911619,AI310900,AI313035,AI340573,AI613390,AA327878,AA747995,BE933966,AA363335,BG944848,BM460655,AW793814,AI312482,AI611938,F18633,AI609492,BF055760,BF057911,BF917403,F01040,BF054664,F00391,AI611362,AI611398,AI612097,AI611377,N91980,BE702505,BF057939,AI718864,BU536902,AI380781,AI669690,AI674533,AA730203,AI124954,AA653724,AI718248,BX475441,F18146,|
24.5|GT AG|BE901078,BE743851,AK025485,CB112401,BM012717,BM470452,BM800014,BG747282,BX640829,BG386622,BQ935914,BM804286,AA356083,AL529767,BQ643363,BM012766,BP354123,BF798044,BX394745,AF292005,BE794068,BE900892,BQ651617,BC013349,BQ962807,BM042378,BE898426,BE791324,BQ646653,BP354081,CN309113,AF292004,BQ934674,BU838941,BF982787,BQ646800,CA487962,BI160149,CR593649,CN309114,AW854299,BE742503,BC033762,BF795117,|CR626239,BX383961,||
2.5|GT AG|BI519495,AK000031,CR609883,AK027029,BC022271,|AI935589,AI912341,||AI952759,
3.66666666666667|GT AG|CB157414,AL833106,D64015,BG572879,W61333,BQ010374,BQ002839,BQ771827,BQ773815,BX436502,CA419018,|AI301899,BF796803,BX395017,||T84133,AA034254,AA126766,BC030025,AA758893,CR621940,M96954,AI564598,AI635350,AI689800,AI819530,AI859279,AL517556,AL532013,AL563378,AL581128,AW129760,AW195458,AW263595,AW582020,AW771097,BF663050,BF998716,BG261274,BG470674,BG536889,BG575419,BI758963,BM795980,BM797155,BM803565,BM920036,BM971490,BM978957,BM980674,BQ000729,BQ001953,BQ447775,BQ775994,BU627357,BU688962,BX331044,BX362089,BX414047,BX427293,BX462976,C05736,CA308746,CA416984,CA420089,CA432261,CB143004,CB155494,CB265655,CF129453,CF541220,H74247,BE001172,H87540,BI762765,BM793849,CN372179,AW813045,AW812975,AW390457,BQ309047,BG575160,BE088670,
3|GT AG|AL833106,D64015,BG572879,BI521506,BX436502,CA336821,|BF796803,BX395017,|AA034254,AA126766,BC030025,AA758893,CR621940,M96954,AI564598,AI635350,AI689800,AI819530,AI859279,AL517556,AL532013,AL563378,AL581128,AW129760,AW195458,AW263595,AW390457,AW582020,AW771097,AW812975,AW813045,BE001172,BE088670,BF663050,BF998716,BG261274,BG470674,BG536889,BG575160,BG575419,BI758963,BI762765,BM793849,BM795980,BM797155,BM803565,BM920036,BM971490,BM978957,BM980674,BQ000729,BQ001953,BQ309047,BQ447775,BQ775994,BU627357,BU688962,BX331044,BX362089,BX414047,BX427293,BX462976,C05736,CA308746,CA416984,CA420089,CA432261,CB143004,CB155494,CB265655,CF129453,CF541220,CN372179,H74247,H87540,T84133,|
3.6|GT AG|BQ185846,BC082755,AI680569,AI806474,BE858808,AI492073,AA921898,AI239610,BF476150,CA306383,AI097652,BQ184162,BF062813,AI783668,AI422163,BG182963,BC052367,BG203166,|AB023183,BC067820,AL138341,BI918182,BX279573,||
2.25|GT AG|AI263850,AY251163,BE621541,AL539497,AK021437,CA312634,AI005282,BX646834,BI764806,|AY358154,AA452837,BC024189,BU620576,||CR627249,AI767361,AW016065,BE825209,BF968255,BG196422,BM126815,BM127375,BU621138,CA432498,CK906262,
3.66666666666667|GT AG|CR618937,BI524688,AL573382,BG742441,BM010207,BQ214796,AV694247,BM554656,BM558704,BM808267,AA485171,CR611851,CR613045,BI759089,BM914907,AL578305,CR604720,BM009153,CR612580,CR595567,BM914928,CR591016,|CR623626,M91083,AL576053,BM786215,BE515278,BX283283,|AW001214,BQ323633,BE620843,BE620307,AI915066,|
2|GT AG|CR618937,BI524688,AL573382,AV694247,BM554656,BM558704,BM808267,CR611851,CR613045,BI759089,BM914907,AL578305,CR604720,CR612580,CR595567,CR591016,|BQ214796,AI688198,BF438314,CR623626,M91083,AL576053,BE515278,BX283283,||AI915066,AI935001,AW001214,AW573256,BE620307,BE620843,BQ323633,
1.5|GT AG|AK128653,AX747087,AK091602,|AK092816,AX747745,||AI867513,AW294710,
8|GT AG|BM809123,BX356828,BM830003,BI832763,BI917267,BG327479,BE264728,BU188507,BM708460,BM915038,AF125568,BE728233,BC006091,BX362507,CB265332,AL598804,BM016882,BX384913,BU172566,BM010249,BM926254,BI826052,BM424142,AA206623,BI911305,BI907162,BI757254,BQ651505,BE047837,BU186004,BG338040,BM793855,BE561353,W33037,CD673218,AA423947,BI772067,BM830034,BQ637823,BM830141,BE888203,BI915301,BI752306,BM009219,BE276837,BE267165,BM903654,BI753966,BM546969,BI458799,CR626346,BE905345,BM719127,BU145815,CA454075,BI771515,BI756957,BX361938,CD621039,BQ049619,BQ654335,BI524016,BU857153,BI911640,BF237584,CR594750,BI118030,BQ062751,CD671624,BI116401,BI830289,R61031,BI755622,BM922750,BX438974,BM927386,CR625385,BQ051497,BG911837,CR624914,BQ062038,BE513329,CN394622,BI768923,BX426598,BI822329,BM555343,CR612628,BM553354,BI758480,BU150291,BG491013,BI909061,BI226073,BM558486,BI918656,|BC050616,CR626026,BG720239,BI857424,BM563173,BM563535,BQ214345,BU171256,BX356570,CA488080,CA866046,CB266193,||
6.25|GT AG|AK001131,BE271051,AL834426,AK025337,CR749258,BX338920,BX334476,AF034803,BX343253,BC021714,BX342562,BX462163,BC021026,BE271050,BC031865,|AI123138,BQ356082,AA131100,CB129260,||
2.25|GT AG|BC037291,CF994033,CB989795,CB988929,BX646428,CB988983,AK096021,BX381848,BG704519,|BX956438,AK055829,BX381997,CN299759,||
1.16666666666667|GT AG|AF248648,CN404630,BP265329,CD580218,CD522834,CN404629,BX353397,|BC036782,AI923937,AW732752,BE559989,BU845990,CF121625,|AA133171,AA134603,AF267533,AF267534,BC031079,AA889532,AA975955,CR614032,AI214687,U63289,AI457804,AI581482,AI597612,AI808845,AL121170,AL582000,AU131675,AW005216,AW238234,AW304340,AW629303,BE168476,BE465550,BE819506,BE819539,BE819550,BE819560,BG479019,BG829781,BU174602,BU184886,BU501885,BX486674,|
3.5|GT AG|CR618866,CR612026,CR626555,CR597752,BC000323,CR591287,CR613507,|BG831455,AI832123,||
6.5|GT AG|BM548627,BQ940190,AK095849,CN337009,CN278136,CN337003,AA136945,CB131776,BM847417,CB125560,BQ954365,CN337017,AA626684,|CN337006,CN337007,|AA082320,AA160645,AA282712,AA301346,AA310310,AA354360,AA401593,BC000839,AA464349,BC011809,BC017253,BC027980,BC063571,CR592768,CR594343,CR596891,CR603342,CR608260,CR611689,CR613631,CR614757,CR619758,CR621214,AI697646,AL514895,AL514896,AL555120,AL559848,AL561474,AL565570,AL577705,AL581383,AV654083,AV656829,AV728106,AV736861,AW450794,AW672846,AW954429,AW959010,AW963561,AW996031,BE250260,BE539085,BE545829,BE886647,BF089246,BF132715,BF337906,BF430957,BF540842,BF589369,BF699462,BF803404,BF917912,BF918042,BF918043,BG110221,BG167802,BG179164,BG493280,BG495569,BG495878,BG527213,BG531729,BG576308,BG614836,BG623014,BG681844,BG929288,BI060167,BI253434,BI255462,BI255546,BI258011,BI260697,BI334001,BI755575,BI768134,BI768992,BI772659,BI828157,BM710724,BM739328,BM740049,BM741778,BM743536,BM745770,BM745869,BM746222,BM746460,BM747357,BM747384,BM750058,BM751992,BM753151,BM753954,BM754174,BM754185,BM760031,BM762980,BM765264,BM765544,BM765988,BM766186,BM770053,BM770682,BM770809,BM771177,BM771178,BM771760,BM772121,BM772174,BM772480,BM772875,BM784645,BM784849,BM789697,BM804354,BM805243,BM823449,BM824508,BM841594,BM841851,BM842784,BM843108,BM845735,BM846098,BM848355,BP430181,BQ477769,BQ637146,BQ690328,BQ719301,BQ934825,BU168780,BU196426,BU553089,BU902024,BX091505,BX337289,BX341806,BX341807,BX363514,BX363515,BX397597,BX411964,BX415837,BX415838,BX419062,BX445478,BX457656,CA426113,CB145643,CB159240,CB268843,CF456049,CK826165,CN337004,CN337005,CN337012,CN337018,CN386536,CN386537,CN386538,CN386539,CN386541,CN386542,CN386543,CN386544,CN386545,CN386547,CN386548,CN386550,CN386551,CN386552,CN386554,CN386555,CN386556,CN386558,CN386559,CN386564,CN386565,CN386566,CN386568,D81674,N52726,W21481,|
254.5|GT AG|BP341946,AU117014,BP350317,BP273037,AU141899,CN388508,BU944047,BQ687158,BP365454,BP347567,CR606258,AU143372,CN302815,BI334080,BP352788,BE301288,AU135155,J03569,BP305736,AU130918,BU150222,BP282311,BP300573,BP213194,BU957464,AU136938,BP342632,BX364947,BP352352,BM019808,BG772833,BP287454,BP276227,BP277989,AU141811,BP226286,BX382721,BP211737,BE019852,BU556953,BP212683,BF794337,BP221925,CN302813,BP239563,BG248643,BE312955,BP353156,BP329308,AU122396,BP307134,CR594426,BP220426,BP274608,AU136941,BG773635,BP225955,BX339735,BE729290,CR611645,BP194012,BP355874,BP254474,BP273142,BP364841,BP209492,BP204360,BP362951,AU125337,BQ068009,BE746330,BP302298,BX402255,BG774429,BF311516,BI522673,AU117283,CN388499,BP212921,BP213226,BQ877742,BP272240,CD359834,AU135746,BP221280,AU122158,AU138281,BU849020,CB152350,BX382238,BP224834,BP288178,BQ953750,BG469584,BP261178,BF305402,AU125780,BE513847,CD386562,BE278728,BE790377,BE513105,BP304357,BP276368,BP230671,BG723152,AU121546,BE514724,BF310807,BG399433,BP304572,BF205020,BP300353,BP242408,AL540856,BP206147,BP253207,BI462894,BP252605,BQ049459,BP352203,BX459297,BP304241,BM458380,BP306965,BG744109,BG033073,BI601937,BP233461,BP204542,AU124683,BP275378,BX396763,BP242044,BP211797,BP198374,CR596156,BP296396,BX362778,J02939,BX354069,CB127033,CR625807,BP253786,BX438059,BP211414,CN302817,BP212063,AU142962,BP341328,CB216362,BP374823,BM828498,BP196226,BP237633,AI525590,BG395040,BE743736,BP355994,BG773594,BX445775,BP350668,CF132271,BP352986,BM560770,BP304075,BP284347,BQ934879,BX335964,BP354861,AU142676,BM787505,AU138745,BM047989,CN388489,BP211996,BM556888,BP257007,CN388497,BX384585,AU139774,BP212367,BP350896,BP294381,BP322315,CN483473,BP299029,BP352976,BP327538,BP352358,BP222792,CB151030,BP302367,CR604593,BP204474,BI756889,BG721010,BP301665,BM788587,BP211848,BM751664,BI836201,BI551034,AU125624,BM805442,BP222061,BE901439,BP252544,BM741751,BI554183,BM748802,BP226102,BP273044,BP222968,AU124529,CD642467,BE274725,BG489028,BP275882,BP304944,BU931093,BP250895,BI601370,CR603922,BP305678,BP194429,BP297351,BP198392,BG481246,BM466402,AL539111,BP253065,BM828085,CR608039,BP304065,BP374014,BI820728,BI831175,AU132641,BX283928,BP302657,BP340631,BM560471,BP252708,BF971383,AU124790,BM738320,BE313599,BP226821,AL542162,BP255267,BP211577,CR623482,AB018010,BP237948,AU140103,BE794697,CB150970,BX379490,BP340817,AU118559,BP339938,BE409156,AU123170,BP223808,BF307424,AU139901,BQ072886,BQ440350,BP275039,BQ927363,BP306164,BF315194,BE795000,BP228315,BG751530,BP195423,BG425406,BF529086,CB127785,CN388486,BM738397,BP348100,BG327341,BF980847,BP275263,BP343201,BP220210,CR591236,AU136770,BI602251,BI258887,BI916831,CR615144,BP305435,BX357554,BX338832,BU166925,AU138238,BI559414,AU135236,BE391586,BP210622,BF305755,AL537831,BP256554,BP352224,BM708951,BE253117,BP213851,BP369216,BC001061,BP351987,BM918949,BF313110,BP367347,BM452393,BG488544,BE872696,BP342593,BP365637,BP256882,BM788580,BP365703,BG681338,BP206029,AK025584,BM750444,BP210151,CR623964,BP273603,BP303803,CB159946,BP224986,BG326299,CN388480,AU125887,BF340460,BF526437,BP283537,BX333005,AU118155,CV025763,BP200652,BM740632,AU137931,BP252521,BP335122,BE902830,BM685567,AU126352,BP353286,BI258134,AL534813,BF304219,BP256168,BP255192,BP196209,BP370361,BP363441,BP202786,BX352912,BU180378,BP306491,BM829841,CB152410,BP309207,BP342517,AU143126,BP341638,AU136124,AU125901,BP316913,BP354164,BM457749,BG386397,BP298818,BP273692,BP280761,BP297024,BG705238,BM771406,BE383136,BE793934,BP222661,BG421469,BP279189,AU137769,BP198070,BP254107,BP352908,BP213433,BE273000,BP225651,BI334057,BC003000,BP306488,BQ067358,BP237902,BP352878,BP294867,BP372482,BI755205,BI461920,BQ683576,BI115722,BP196386,BP208691,BP193529,BP197853,BP302328,BP303758,BM837571,BP342110,BP271286,BG766419,BE901301,BI518599,AU143131,BP381449,BP193721,BP329665,BE390140,AU139075,J02769,CR603627,BQ278884,BX382798,BP348250,BP341286,AU137428,BP376242,BP303835,BP224822,AU135972,BP212934,BP352667,BP338762,CN388491,AU137876,BP246136,CB151159,BG326449,CR625870,AL541921,AU135547,CR599471,BP369929,BG325161,AU133554,BP264418,BP221954,BP367729,BX332959,BP298989,BF796092,BP367725,BQ070735,BI548212,CN388494,BX443653,BG336076,AU120597,BP343702,BP352102,BP212949,CN388481,BM787664,BM906492,AU135769,CR614278,BI550622,BU175650,CN388496,BI834552,BG281742,BP296153,AU139352,BP343052,BE795849,BP255470,BQ225631,BP272573,BP193504,AL541005,AL531795,BP328557,BP198468,BQ889443,AU139190,BP269716,AU137619,AU131425,BP305635,BE730047,AL514328,BX378084,BG257699,BP243039,BP341459,BE728307,BU179861,BP299262,BE902105,AU142987,BP205706,CR604303,BX487462,AU280262,|AK090758,AX746603,||
53|GT AG|CR598740,AI289139,CR617727,BM984554,BF032823,AI199953,CA444500,CF146287,AA968853,BM924800,CR602250,CA306623,CR604801,CR617285,BX425123,BC010368,BQ231419,CB529539,AK000120,BM991970,CR617582,CD251664,CR610074,CN422296,CR598561,BI115983,AL530884,BU684979,CR618522,AI262509,AL526404,BQ013138,AL553353,AL518428,BX332961,AL534760,AL547487,AL518355,BG754994,AL561537,BU681632,BM926040,AL532367,BU626141,AI628244,CF529294,CA416092,BM903552,BM698993,BQ013660,AL517327,BX404187,BG403746,BM790541,CA422396,CR617783,BM675334,CR598022,AL523776,CR599600,BC007519,CR604649,BM563182,AI282067,BM545411,CN422295,CN422275,BM982801,AL096714,BQ019607,BM707157,CN422277,CR620541,BE812370,AA148651,CR603813,BQ927020,AA694158,CA444693,BU627576,BP330252,CB119220,AF161381,AI921784,CR605354,AA244103,BQ949915,BE782422,BQ278697,CR616043,AK098029,AW175922,AA584396,BM921667,BG386736,BM462089,AA946762,CR609035,BI856539,CR612641,CR603142,BG824538,AI417848,BU624720,AA608791,CB130172,|BX394130,CN422281,||
6.5|GT AG|BC001446,BU688478,AI808417,AL526388,AL833475,CD621012,CD621009,BC024271,CD367736,BM970168,BQ893808,BC007221,BX352792,BU624666,BM793307,BQ448245,CB242742,CD366941,AL561223,BU624143,CD621010,AL578983,BI818616,BF967616,CR620853,AL578615,BU683050,AL573334,AL526077,AJ271216,BX372661,AI819598,BU625151,BQ018736,BC014038,BU733564,CA502798,AL137670,AK025984,|AW250952,AK021449,AL577930,AW438887,CA445513,CD369394,|AK027645,|AW450631,
1.66666666666667|GT AG|BX647612,AK095638,AK027645,AK027243,AF503941,|BC047642,AA788680,CN425540,||
1.6|GT AG|BM807625,M98343,BE909879,AL550818,BX344100,CR600359,BC008799,BX348898,|AA325227,BC033889,AL572585,BI463499,BX351479,||
4|GT AG|BC000054,AF096305,CR597288,BG763442,AF034544,AF062481,AF067127,AL574612,AL561845,BM917982,BU193103,CR605911,|BE621211,BE621874,BU542583,||
2|GT AG|AL545174,BQ432273,BX508026,BI914866,|BM805896,BP358438,|AL514372,AA297750,BQ646221,BQ646847,BQ650146,AK056362,BC001073,BC001945,BC012856,BC017234,CR599076,AL516260,AL521623,AL536749,AL550766,AL561450,AU280618,BE538149,BF347748,BF527925,BF726036,BG121791,BG500820,BG821695,BI549956,BI757417,BI764503,BI770758,BI818767,BI909577,BM461802,BQ439105,BQ649325,BX954037,CD691464,CK000134,CK004289,CN311053,CN311057,CN311064,CN311066,AA297046,BP289349,BG113882,|
1.75|GT AG|CR602717,CB960106,AK128040,AL531164,AL563969,BI546598,AK096207,|AA193613,BC015232,AI672088,AI743853,||
15.5|GT AG|BX463396,BF375683,AW393440,BX414902,CR594087,BX357247,BX361367,AW364623,AK002056,AW393437,CR604472,BM926515,BX444361,R71697,CR622967,AV762918,BI771132,AW385620,AK001005,BC015017,BF375691,BG014480,AW960792,BM051443,BF375703,BF375671,BX357246,BI044353,CR598232,CD105563,BM925279,|AK098035,BI766668,||
4|GT AG|M16985,CR616312,BX640639,BC024206,BC073964,BC017111,BM546062,|AA897536,BU732811,||
10.6666666666667|GT AG|BP248346,BP247346,BG720926,BM846209,BM828071,BP375432,BM838896,BM828163,BP375859,BP272379,AU138119,CV024215,CN365249,BG720669,AL525434,BX953184,AU279841,AK023622,BQ325584,AY358563,BP246382,CA397415,BP256186,BF312571,BP247838,BX487153,CB959572,BC032998,BP248743,CF593691,BM753270,CD695273,|AK001160,AU123305,BX485439,||
1.25|GT AG|BC015624,BC022220,AK126973,BU188568,CR599308,|AK131361,AK131410,AI381918,BM457196,|BG758151,|
10.3333333333333|GT AG|BC031550,BX406497,CB851714,AL524550,CB529265,AK001651,CR625783,BC015015,BQ928862,AL578845,BM971630,BC008337,BX388105,BX435508,AF260728,AX748207,CN365413,AK093570,BQ447193,AL577586,AI678076,CD365689,AY358572,AL576577,CR594846,AL578015,AB033000,AK001356,AL137599,BM008569,|AA918441,AI424792,AL048903,||
1.28571428571429|GT AG|BX400972,BU537983,BG744716,BC032583,BX333701,CA489739,BE546698,U04810,AL562037,|CR610448,BE546521,CB215033,BM048644,BU541139,BU541617,AL523252,||
6|GT AG|BE904092,AF518728,AF518729,BX647126,BG386245,CD516204,AF417490,AL137564,BG386850,AB028998,BQ943147,CO247269,|BG982671,BF924007,|BC054099,|
3.93103448275862|GT AG|BE388935,BQ683587,AK130180,BF689968,BQ679744,BU182496,BQ877687,BQ883704,BM042388,BE388776,BG762239,BG760767,AK092881,BQ677510,BU184990,BQ890566,BQ678174,BU174313,BQ679607,M77348,BG770740,BG397216,BU184841,BI093149,BQ683836,BU174374,BU174231,BQ684592,BU191262,BC001414,BG767471,BQ684629,BU163006,W03618,M32295,BQ892929,BM904922,BM449782,CA390611,BG770151,BM699148,BE733272,BF027358,BE384492,BQ682582,BQ682058,BQ680887,BM042200,BF724114,BG480971,BG770541,BQ684476,BT007202,BM690391,BE730276,BG766563,U01874,BQ677256,BM042177,BQ678410,BQ681139,BU166588,BU163541,BQ878566,BQ677273,BQ680933,BM550318,BE386127,BQ678672,BQ680517,BU157256,BE389681,BX448113,BG763945,BG765374,BQ888884,BM690881,BG334309,BU161352,S73003,BQ680524,BQ679346,BQ888742,BU183013,BG764513,BQ682778,BX110017,BM462898,BG766977,BG765289,BF725210,BU183325,|AL135002,BG030792,BG478023,BM846287,BQ425881,BQ676157,BQ676193,BQ676425,BQ677365,BQ678520,BQ678690,BQ679024,BQ679229,BQ679235,BQ680743,BQ680757,BQ680856,BQ683497,BQ878601,BQ890503,BQ892592,BU145633,BU155803,BU168745,BU177680,BU185392,BU194474,BU196417,CB054689,||
10|GT AG|BU733364,BX420463,BI918109,AI888577,AW081936,AX747839,CD369948,AI829146,CA411925,AA621558,AI809298,CN481679,AI561198,BX379152,BM672306,CB157345,BI918177,AI285800,AW966916,AI679158,BU688536,AA244253,BE676039,AK092986,CA392061,AA457104,BX435489,BQ130073,AA488449,BM700969,|CA439082,BG460978,AW410124,||AA024638,AA024639,AA036858,AA056613,AA063241,AA070353,AA099439,AA126290,AA146760,AA150173,AA152272,AA181781,AA206430,AA220944,AA252296,AA303337,AK122956,AA350479,AA436778,BC002384,BC006328,AA488621,AA494292,BC011639,BC011849,BC015011,AA581597,AA594242,AA603226,AA678802,AA703547,AA707285,BC065187,BT007338,AA764758,AA764838,AA856651,AA860561,AA888063,AA889670,AA977362,AI034100,AI034103,CR626104,AI123477,D84224,AI150434,AI204628,AI244317,X94754,Z49216,AI362794,AI366665,AI375173,AI375839,AI378891,AI401295,AI435124,AI479131,AI497676,AI500198,AI560981,AI570054,AI582699,AI583325,AI636845,AI653526,AI750097,AI827948,AI828897,AI859945,AI880193,AI887684,AI934710,AL518930,AL529118,AL535405,AL560024,AL563126,AL581714,AU146652,AU147551,AU148471,AU148967,AU149495,AU151857,AU151939,AU152245,AU153286,AU153742,AU153797,AU153955,AU154041,AU154138,AU154259,AV720353,AW251004,AW303913,AW410462,AW410466,AW410856,AW410981,AW575513,AW580556,AW602718,AW607432,AW613836,AW615524,AW628108,AW769239,AW964748,AW998281,BE164730,BE205925,BE206251,BE207477,BE207941,BE250628,BE299509,BE300255,BE397661,BE397662,BE542748,BE563111,BE790000,BE799262,BE813237,BF220044,BF238585,BF375645,BF513624,BF980060,BG030949,BG113602,BG113732,BG115613,BG119629,BG232050,BG250522,BG252210,BG292384,BG461489,BG575332,BG615543,BG617550,BG826597,BI115408,BI226372,BI255704,BI333167,BM051589,BM055001,BM667798,BM669948,BM673829,BM712544,BM826691,BM843371,BM915207,BM972318,BM987866,BM992800,BM993929,BM995194,BM999356,BP250950,BQ001060,BQ013266,BQ013573,BQ013911,BQ014105,BQ017089,BQ428863,BQ772719,BU502282,BU532868,BU607689,BU608153,BU617255,BU629165,BU679627,BU681198,BU687608,BU732617,BU853817,BX337732,BX415893,BX456002,BX456127,CA308100,CA308631,CA314320,CA416740,CA416852,CA420270,CA423145,CA441605,CA442938,CB159088,CD368375,CF146872,CF147122,CF529944,CN395889,CN395891,N73691,N78536,N90854,R42928,R45364,U47341,W16553,W52653,W61241,
1.5|GT AG|BC015117,AA904979,AA884949,|AK090824,AX746635,||
1.75|GT AG|AF190822,AF260428,AF260429,AF190825,AF109387,AF190824,AF260426,|AF109388,AF190823,AF260427,AY346374,||
2.33333333333333|GT AG|BX537565,AK098426,BC036662,BC068556,AK026720,CD107826,AK124604,|AF315594,BC060850,AI813885,||
1.83333333333333|GT AG|BX401265,CB999661,BC018124,BM783955,BE891235,AF039695,BU192443,BX648623,BG681493,AB003334,BG166036,AW771160,CD640453,D86956,CB991879,BC037553,BG532824,BG431448,AB003333,BG482892,BX648125,CB992238,|AA417317,AI337175,AL520323,AU133342,BE672159,BE739168,BE739629,BG165839,BG680243,BM971288,BM983480,CR748291,||
3|GT AG|AY190526,BC031597,AK094979,BX647932,CN285065,BC068595,|CA423950,CD368954,||
2.33333333333333|GT AG|AF063822,AF421360,AF421362,AF421358,AF175406,AF421361,BX648312,|AF063823,AF063825,AF421359,||
1.2|GT AG|BC074907,M55671,M55670,BC074906,M59303,CB162081,|BX115777,AV649175,AV649212,AV649257,AV649581,||
2.4|GT AG|CR611978,BX450513,AU117331,BX442762,BP378898,CR611116,BX368079,BP260525,CD106565,BQ130351,BM826276,|BP378023,CN259253,BM697881,CD675408,AA853415,||AA113101,AA172148,AA227417,AA247459,AA304827,AA306752,AA307543,AA312773,AA313980,AA316993,AA317133,AK098588,AA345316,AA354198,AA356449,AA358801,AA362498,BC002338,BC004979,BC008145,BC019291,AA658996,AA730287,BT007236,BX161454,CR593576,CR594100,CR594913,CR595578,CR597601,CR603451,CR603476,CR603764,CR605079,CR605968,CR607088,CR608824,CR609502,CR610342,CR613058,CR617692,CR618727,CR620565,CR622630,CR623328,D16960,D90373,M80261,M81955,S43127,AI207650,U79268,X59764,AI929322,AL548414,AL550328,AL554013,AL709769,AL710975,AU118092,AU123683,AU127042,AU136343,AU137949,AU143043,AU143176,AU143239,AV654333,AV656218,AV659724,AV661254,AV694371,AV709858,AV727771,AV729325,AV762736,AW247571,AW401478,AW401761,AW820593,AW959290,BE018159,BE206926,BE207038,BE256442,BE259123,BE261767,BE267027,BE270357,BE275533,BE295158,BE296455,BE312294,BE314352,BE314761,BE382472,BE383348,BE536892,BE537048,BE539377,BE543078,BE544368,BE544476,BE544709,BE549229,BE618417,BE622400,BE734568,BE734629,BE740288,BE765571,BE779115,BE779828,BE784616,BE785796,BE788520,BE790049,BE790692,BE871620,BE871697,BE871996,BE872348,BE877450,BE893324,BE893466,BE895867,BE895883,BE897228,BE907540,BF035248,BF038009,BF102638,BF183104,BF219743,BF242837,BF304396,BF310337,BF315762,BF340159,BF345879,BF346634,BF347148,BF358845,BF530263,BF683555,BF686686,BF795063,BF795532,BF797741,BF803282,BF805072,BF806154,BF808071,BF808085,BF808087,BF808109,BF808110,BF808117,BF808173,BF808175,BF808233,BF808234,BF809422,BF810263,BF965361,BF980944,BG026585,BG029610,BG106121,BG117235,BG118241,BG119633,BG163602,BG178576,BG252664,BG254132,BG254209,BG256461,BG257841,BG258270,BG258398,BG259067,BG259522,BG291091,BG388214,BG389021,BG391175,BG391529,BG392147,BG392520,BG392907,BG394695,BG477014,BG498329,BG505445,BG575322,BG611149,BG611639,BG612080,BG612157,BG614418,BG675001,BG684922,BG702255,BG742525,BG744117,BG778054,BG819966,BG820407,BG820807,BG823703,BG824190,BG826979,BG898335,BG899456,BG913306,BI087154,BI090700,BI093768,BI197133,BI198844,BI222528,BI222572,BI257839,BI333784,BI334982,BI756777,BI759311,BI762553,BI764075,BI818758,BI826958,BI850862,BI906817,BM010294,BM012395,BM017811,BM020285,BM450434,BM452776,BM455709,BM455778,BM456039,BM459179,BM459182,BM463295,BM465032,BM465706,BM468286,BM470604,BM473099,BM474073,BM549495,BM686527,BM737648,BM738367,BM739177,BM739511,BM740810,BM742090,BM749140,BM754911,BM756602,BM759181,BM763320,BM773334,BM786877,BM787169,BM789235,BM802292,BM809656,BM821486,BM856947,BM904011,BM919324,BP870943,BP871818,BP871952,BP872397,BP872427,BP873418,BQ049168,BQ049491,BQ108660,BQ212484,BQ214327,BQ225062,BQ230449,BQ324530,BQ324579,BQ324786,BQ364641,BQ377175,BQ422388,BQ422697,BQ433798,BQ434182,BQ435138,BQ440105,BQ647385,BQ651959,BQ722110,BQ920995,BQ935833,BU154440,BU156203,BU159910,BU160641,BU166143,BU169571,BU170191,BU170812,BU171656,BU176763,BU186262,BU188826,BU190676,BU192117,BU193453,BU195004,BU507754,BU521779,BU543136,BU594408,BU596000,BU600078,BU615204,BU848744,BU902817,BU943036,BU945311,BX325692,BX326391,BX326392,BX331395,BX338626,BX346642,BX347325,BX347517,BX365210,BX367550,BX367572,BX367656,BX378060,BX388792,BX397507,BX407572,BX407753,BX416286,BX425566,BX425949,BX428195,BX428996,BX438741,BX438832,BX441097,BX443132,BX443187,BX450823,BX450824,BX457931,BX458125,BX458313,CA338218,CB106255,CB108770,CB111564,CB111850,CB112644,CB112826,CB113046,CB113235,CB114517,CB114533,CB116016,CB117066,CB119460,CB119548,CB119936,CB120474,CB121292,CB122063,CB122128,CB123270,CB124205,CB126091,CB127191,CB127363,CB127545,CB127562,CB129205,CB129827,CB132112,CB138663,CB139337,CB146556,CB149385,CB149435,CB149999,CB150308,CB151061,CB215483,CB215946,CB267274,CD106364,CD107889,CD612294,CD612295,CD612296,CD612297,CD612298,CD612299,CD612300,CD612301,CD685849,CD686691,CD692412,CD697962,CF145298,CF145858,CF264696,CK128637,CN259235,CN259236,CN259237,CN259239,CN259240,CN259241,CN259242,CN259243,CN259244,CN259245,CN259246,CN259247,CN259248,CN259250,CN259251,CN259252,CN259254,CN259255,CN259256,CN259258,CN259259,CN259260,CN259261,CN259262,CN259263,CN259264,CN259265,CN259267,CN259268,CN259269,CN259270,CN259271,CN259273,CN259274,CN259277,CN259278,CV025185,CV026043,F12470,H23885,H96528,N23477,N28826,N42787,N44708,N45933,N59759,R12511,R84323,R96842,T26405,T78834,T78835,T78841,W05420,W24720,W32114,W39688,W40179,W55882,W68207,
12.1111111111111|GT AG|CR621767,BX347040,CN302640,BX336757,AK098655,BI913292,BE778091,BC014427,BX326491,BG701891,AK000222,CD049033,CR626750,BX430077,CB123404,BI088285,BX325627,BX350619,BI764830,CB959108,BG824415,BE732023,BE267260,BM903541,BM922687,BQ215632,BU634376,BQ421855,CF993959,BQ270623,BE735176,BG177684,BX460185,BX341603,BX326121,T09001,CR598589,BI829956,BX418430,CR600918,CD515995,AK093509,CR593531,BU193277,BM470950,BI765922,BX352877,BE251695,BX366151,AA207186,CR594281,BI562475,BC052244,BM923946,BQ278159,BX421199,BX368112,AL546658,BM764668,CR591863,BC001650,CD359510,BX346207,BM563698,BX374809,BX401589,AL548372,BX367549,BI560359,BG281817,BX326188,BE279178,BC003031,BI760018,CR591477,BQ649790,BX331226,AK097873,BM894368,BU197005,BE250874,BU781630,CR613091,BX449888,BM504358,CR590636,CN302641,BI559467,BX360515,BG177211,AL555893,BQ949761,BX368137,BQ897140,BI762615,BI667535,BM463808,BF304600,BG479878,CN302639,BE736815,BG760867,BI116645,CR606689,BX355798,|BX247964,BI770820,BI772551,BI831264,BI908095,BQ706123,BQ706830,BX416853,BX450832,||
21|GT AG|BX388682,BG206640,AW754016,BX355337,BX365324,BG215044,BX393938,BX331656,BX342042,AI831858,BQ773548,BG109593,BQ424654,AI431797,AK023026,CR604681,CN309429,BX161417,AW604569,CB048963,BX161383,CB159783,CR594518,BX382100,CR609428,CR612609,AK022216,CB048962,BI115102,BF973810,BQ446825,BX355384,BX161507,BG205433,CR614026,BX352516,BX095943,BX355271,BX405007,BX161474,BX344942,BX407914,|BC014299,BG210262,||
9.6|GT AG|BX418786,AF267858,AU122568,BX331257,BX334036,BX405717,AL602608,BP237364,BP238288,CB994436,BX402641,BP345759,BP285973,BG746860,CB996409,BX360197,AU127079,CB959677,CR611586,BE884612,BP346446,BP220602,CR591345,BE264549,BI819161,BX422228,BG323661,CR616798,BG680240,BM455233,AL602529,BX344583,BP238209,BP248762,CN258223,BG479350,BX951521,BX407947,BP214408,BX400930,AK074296,BX951026,BX648224,BG481054,BX490484,BE207065,BX247970,CB993610,|CR591826,BX355355,BP293695,BP293442,AK057636,||BC067132,CR593514,AU125818,AU130368,AU142106,BE019493,BE275544,BE297857,BE299223,BF203932,BF304506,BF527133,BF886406,BF982771,BG724414,BI599849,BI669978,BI870386,BM152821,BM819230,BP192857,BP236692,BP244516,BP244600,BP245742,BP246040,BP247270,BP247906,BP325411,BP329591,BP345301,BP345641,BP355014,BP359209,BQ070610,BU153827,BU167583,BU173185,BU557195,BX334168,BX341509,CB120816,CD644652,CN258221,CN258225,CN258231,
1.25|GT AG|CD636811,CD636799,CD636807,CD636797,CD636801,BX537489,CD636805,AK131333,CD636809,CD636803,|AF497516,AK122714,BX248285,AL602611,BX367918,BX390507,BX390508,BX393381,||AK126468,
16.25|GT AG|AV753365,BX348490,N37033,BG289070,BF196625,AI676053,AA699720,BX385695,AA948070,AA832159,CR601430,AW129602,BE465464,BU681521,BQ575860,BG027567,BX348489,BU677350,AA053712,CA415303,BU620200,AA744829,AW237375,CA429906,CR603397,AA704780,AA889169,AI360940,BU618900,CA423456,AI697882,AA872211,AI091368,AI912405,AI130694,BU632910,BF513124,AI090028,AI130673,X87843,BG105782,AA707136,CB305738,BU688752,BU625725,BF001985,BX367564,BQ221792,AI935770,BI260109,BG655790,CA431546,CR602764,CA419259,BX354507,BC000820,BU624959,AI656092,AI923170,BX405246,BE645823,U61835,X92669,BU729924,BF940190,|BG199904,AI095857,BF059547,CA421429,||AA693971,
2.1|GT AG|BE217920,BI830919,CD300158,BQ717842,CD653060,BG910956,BM893572,BX462025,CD674056,BX505125,BC029984,BX247988,BF997766,BX640605,BX414664,BE219791,BM558674,BQ010818,AV722429,BG701490,CD655480,|CR610617,BF681331,BG570307,BI561808,BP251399,BP251422,BQ439318,BQ930412,BX383564,BX423710,|U30827,BQ072613,AI571793,BE005883,BX429821,BC018823,BC040209,BT007089,CR590038,CR595330,CR598816,CR599379,CR600334,CR601743,CR607468,CR614547,CR615896,CR625732,CR626817,U30826,AI903988,AV710365,AV723091,AW084582,AW877935,AW949773,AW998596,BE180823,BE253141,BE274815,BE785038,BE792214,BE793102,BE795471,BE799813,BE812596,BE870800,BF027633,BF033756,BF095300,BF130824,BF210117,BF213008,BF315988,BF349598,BF349661,BF670446,BF684072,BF684264,BF699400,BF819142,BF852044,BF950585,BF978506,BF988370,BF996099,BG009979,BG025258,BG117738,BG167141,BG292426,BG325538,BG390617,BG391600,BG393093,BG398019,BG432850,BG531128,BG533166,BG533885,BG538245,BG538499,BG570058,BG622565,BG674227,BG674481,BG677348,BG696115,BG699016,BG714981,BG718220,BG818195,BG822911,BG896953,BG924510,BG928860,BG942051,BI044050,BI045801,BI261896,BI262416,BI668167,BI757368,BI858936,BI859774,BI870121,BI909809,BM422385,BM449900,BM452968,BM462262,BM478118,BM554900,BM712832,BM716669,BM717202,BM799445,BM820492,BM825205,BM894419,BM894469,BM909481,BP195539,BP201513,BP245090,BP249463,BP257396,BP261057,BP263768,BP296216,BP322293,BP870645,BQ049197,BQ066698,BQ127855,BQ213844,BQ225816,BQ231277,BQ644349,BQ651839,BQ677599,BQ932721,BU161563,BU170482,BU182000,BU199254,BU557108,BU570050,BU594870,BU601739,BU626941,BU659339,BU662000,BU928782,BU939874,BU963677,BX331976,BX334607,BX342875,BX347048,BX353000,BX355837,BX362505,BX381380,BX381381,BX388369,BX401416,BX407494,BX407495,BX407598,BX408351,BX411634,BX415853,BX417149,BX425013,BX449858,BX460063,C06146,CA417230,CA942089,CB070100,CB112756,CB158621,CB161325,CB164487,CD050539,CD106066,CD245340,CD245913,CD521429,CF128100,CK431105,CN354607,CN354610,CN354611,CN354612,CN354618,CN354621,CN354623,CN354628,CN354631,CN354632,CN354638,CN354639,CN354640,CN354641,CN354644,CN354645,CN354646,CN354649,CN354651,CN354652,CN354653,CN354656,CN354658,CN354659,CN354661,CN482937,CV027611,F07856,T27502,BX429822,BX401415,BX417148,BU629442,BU630844,T81733,BQ575079,AI819118,BU631066,BU615736,CB305581,AA633260,|
1.5|GT AG|AL832314,BX509819,AL833497,|CN350709,BG542702,|AV650187,AK094697,BX647116,AU139098,AW867047,AW867051,BE619434,BF215025,BQ318860,BQ437829,BU860265,BX433329,L40392,CN349398,AA355425,BF081349,AV746485,BQ427800,AU136749,AA356393,AA086093,AA358727,AW949672,BG613245,CN349397,AW374169,AW818369,BM148785,BX444126,AA910441,BU182519,BF763717,BE168338,|
1.5|GT AG|AL832314,AL833497,CN350719,|BG542702,CN350709,||AA086093,AK094697,AA355425,AA356393,AA358727,BX647116,AA910441,L40392,AU136749,AU139098,AV650187,AV746485,AW374169,AW818369,AW867047,AW867051,AW949672,BE168338,BE619434,BF081349,BF215025,BF763717,BG613245,BM148785,BQ318860,BQ427800,BQ437829,BU182519,BU860265,BX433329,BX444126,CN349397,CN349398,
1.5|GT AG|AK131532,AX747888,AK093053,|BC004540,BE263728,||
1.5|GT AG|AB035332,AB035333,BC041075,|AB035334,AB035341,|AB035340,|AB035335,AB035337,AB035338,AB035342,AB035343,BX161462,BX390485,BX390486,
4|GT AG|AA913055,AA832249,AA926917,N90222,AW978747,AA830104,N63575,AW573104,|AW593014,CA843916,|BC071990,|
3|GT AG|BX480694,BX475952,BM503310,BX648160,AA248268,AK123221,|BX648575,AL699135,||
7|GT AG|AI826629,AI821606,AI791844,AI660560,AA573825,AA593860,AI991272,BX537581,AI274929,AI346155,AK056896,AI984141,AI983793,AI304327,|BC029819,BQ017315,||
1.2|GT AG|CR612333,AF204883,AB007856,AF178632,BC010122,BC014558,|BP369480,BU570816,AI142371,AA922259,AI637900,||
1.66666666666667|GT AG|BI823482,AY439221,AK127495,BI769503,AK128538,|BI820560,BM700306,BM783343,||
1.27272727272727|GT AG|BM689146,AV686507,AV685389,AV697216,AV698293,AV697217,CR598645,AL568072,AV692701,AV688197,BI916873,AV692689,BM715368,BE843734,|AB027137,AF498952,BC007681,BC066913,AA984064,AW956878,BE906081,BI545231,BQ687186,BQ688147,BU196326,||
1.33333333333333|GT AG|BE696984,BE696982,BC032416,AA381571,|BQ344567,CN394823,BF923054,|BE671072,AB015644,AB016087,AB016088,AB016092,AF201422,BC041155,BC070050,BX647088,CR621486,AI276689,AI654677,AL529793,BE830147,BF740968,BF753601,BF898261,BI013481,BI045462,BP249788,BP271110,BQ379054,BQ710104,BU187563,CA418084,CN394817,CN394836,BE937676,AI874387,BF883570,Z28839,BF883149,|
3|GT AG|BI838478,AL833672,CR623330,AL576737,BX371977,CD172410,|BM467477,BE965443,||AB002322,AB016091,AB016092,AF201422,AK025579,AK025903,BC009062,BC028054,CR600414,AL121069,AL518708,BE764993,BE796438,BE839929,BE877215,BE925445,BE938287,BF339142,BF348129,BF823699,BF840152,BF930781,BF956789,BF975880,BG106099,BG285205,BG697697,BG938516,BI522422,BM014314,BM015457,BM473681,BM476288,BM852712,BP204935,BQ636852,BQ708237,BQ711552,BQ712268,BU556797,BU931829,BX324467,BX387632,BX414592,CD172056,CN394800,CN394802,CN394804,CN394814,CN394832,CN394835,CN394837,R20109,
15|GT AG|BQ683704,BX420794,BG533146,BE264507,BQ878202,BE562440,CB143911,BQ683372,BQ961673,BE798595,BF684458,BX354994,BU172116,BQ680034,BX376437,BQ683456,BQ684215,BU839093,CR621296,BQ681111,BQ679398,CD559105,CD518040,CV025892,CB988439,AY203956,AK022495,BC001908,BU162761,BQ070552,BI335485,BE393108,BU185284,BM016619,BQ682748,BQ674910,|CR612148,AL528603,AL563199,||
13.5|GT AG|CD625099,BX343015,CR611608,CR599313,BU625220,AF129929,BM050058,BX393269,CD625098,BE734086,BX374171,CR607364,AL541263,BG285200,BF684669,CR596795,BE739479,CR590912,BX399007,BC071683,BC052989,BC001083,BX394620,AF108145,BX358575,BC037569,BX375826,|AI572447,BI252719,||
2.5|GT AG|BQ709274,BQ063867,AK160377,CN418460,BQ706617,|BE391462,CN418455,||
22|GT AG|BX400962,AI049971,BM997198,BI871171,AI872295,BU608896,BC006531,AI186241,CK000180,BU855141,BX374689,BX394287,|BF851020,BM668584,||AI027560,AI028139,BQ771802,
10|GT AG|BF674589,BG680638,BM748141,BQ053555,CD251320,BC041131,CR601690,BC013837,CN423066,BQ948282,CN423067,BM850613,CR617857,BG117794,BG679395,BX374690,BI257551,BG687688,BG121724,CD721969,|AL832855,BC028389,||
9|GT AG|BX461469,BP260075,BX399988,AW372143,BF574221,BP275798,AV756935,BX424625,BF977998,AK074667,AV757325,CR596615,BP202961,BP354699,BG675604,BQ278957,BF789964,BM020830,|BF724231,BI821683,||AF070596,AA195792,AL694725,BF826022,BF940501,BG770720,BM312310,BM545347,BM563693,BM924035,BP277417,BP340673,BQ953550,BX099501,BX339274,CB128337,CB158506,CD102979,CK825049,CN338246,
54|GT AG|AI763159,AK090709,AI305220,CB243165,CR605499,BX331013,CA446150,BM976700,CR591558,AA813900,BU625354,CR596659,BM672385,AA835550,AW296242,BU618538,CB051234,AW303923,BX411649,CA435243,CR611125,AW248637,AA211577,AA042968,BX394391,CR596104,AA948415,BI519554,AI078485,BX355031,AL566535,AI188631,AI683024,BC002394,CB852286,BX361143,BX402216,AA411216,AI370318,AI583391,BM726882,BQ024974,BX351704,AL568147,BI756368,AA768173,CR613839,CR611571,CR606893,CA423532,BX334417,AI470052,BQ878914,BX383856,BE858618,CR616337,AL577769,BC004433,CB306027,BE613321,BX335911,CR597053,BX334307,AA535696,AA535844,AW474033,AU148136,BF109491,AU148082,CR613713,AX746584,AI355261,BX341040,BM686716,AI343599,AA507379,CR615669,BQ675208,AI005583,BX355605,CR620473,CA444377,CK023684,CR600759,CR619077,BU619787,CR614077,U32680,CR613621,BU625298,BF940693,CR607307,BI523380,BX359101,CR601899,AA570599,BE673401,BI334145,AL563547,BX339393,BM669170,BX402010,BX378604,BU741170,AI280012,BX381189,BX379523,AL563427,|BF063032,CA748997,|AI307782,BF109282,BQ928756,BQ936882,N89948,W19672,|
3|GT AG|BC023607,BU166238,BU188976,BI859592,BQ425742,BU178810,BG477775,BU182817,BF025935,|BE891880,BG575068,BU194681,||
2.75|GT AG|AU119916,BC035562,BC018193,U70056,U76247,BI763325,BG489183,AK056051,AA258553,BC042550,BI836179,|BU657753,CD250494,AI952715,AW003281,||
5.66666666666667|GT AG|BX473692,AW385629,CB216702,AV716056,BU521228,BP378167,C75198,BE926444,BG291010,BC034490,T75197,AW369787,CD250571,X76061,AK129969,BX537767,BE067591,|BF029444,BM994817,BE765027,||
69|GT AG|BX324529,BX331443,BM924906,BG437409,BX342992,BX341228,BX397263,BG490623,BQ928247,CD515576,BF314877,BM148881,BE733397,BE311548,BU146525,BG475475,BM908237,BX381821,BI767689,BE732615,BX340770,BX352803,BX457732,BI819655,CB997781,BI824673,BI756927,BU785866,BF313773,BE019380,BE894412,BF312536,BI756178,BU194654,BG821826,BI826375,CD674879,BX332813,AW816617,BI824488,BG746774,CN300810,BE261487,BX341082,D61529,BM049216,BI912044,BI197498,BI823764,BG827406,CA488330,BM915579,BM543626,BE967519,BI754603,BM473612,BX324530,BQ109527,BE744782,AL042844,BE388404,BX395233,BE314247,BI819994,BQ227402,BM149050,BI918952,BX341366,BI838244,BE294040,BX362454,BI754254,BX363074,BQ681641,BQ944065,BG481484,BE260378,BE262372,BF125821,BM555835,BG705299,BQ067355,CR749097,BX332224,BI909477,BE262293,BF315641,BX365798,BE265863,BI523900,CF121291,BE778447,BQ073094,BF311639,BI917556,BG331727,BE407249,BF026791,BE407821,BM559428,BQ072769,BX420695,CF122240,BM546814,BI828969,BM805797,BQ072021,BM708724,BG470262,BQ433389,BI194861,BX393712,BX375771,BM152892,BI819021,BG772158,BI752563,BM552903,BX386831,BE296366,BX394243,BI752481,BE250604,BF125832,BE728561,BI754849,BI909626,BX342868,BE383872,CF139782,BM545506,BF315729,BE733547,BI820109,BE313433,BI820028,BG248400,BI911476,|BG330194,BI910695,||
4|GT AG|BC051766,BI913018,BG679364,BC050693,BM545958,AF132730,BC062628,BC035320,|AK027245,BP371196,||
4.25|GT AG|BE889438,BI518207,BI518394,BC004235,BM974525,AA402975,BX434383,BQ004979,BQ053716,BI262217,CR598207,BM709764,BM666910,BQ051700,AW194399,CR743605,AI760727,CA749025,BQ931989,AW268364,R36489,AI963598,CD625084,CK000371,BU687733,CA426783,BM695138,D86977,BU617072,CD625085,BM701062,BC008340,AI042001,BU733805,|AA176398,AA669157,AA993952,AI913013,AL562606,BM997056,BQ945024,AI683038,||
1.33333333333333|GT AG|AX747306,AK092007,BQ066897,BC016983,|BC008073,BE019716,CV029953,||AI971467,BM049974,BE898624,CR605984,D87071,AL542550,AL561303,BE268078,BE270906,BE396884,BE560640,BG181045,BG248574,BG746636,BG747420,BG824691,BM713299,BM800052,BQ049746,BQ420382,BQ437848,BQ928905,BX372417,BM821333,BE742465,BQ947840,BE717222,CN307703,BE408399,BE615907,BE616820,AA367941,BM752790,BE292987,
5.33333333333333|GT AG|BG106706,CR614080,BG470922,CA430946,BX395962,BX395963,BI821153,CR626235,BG542699,BX384775,BX460883,AW967910,BQ016130,AV654575,BX340702,BG820281,|BF876518,AA062956,BI754306,||BG283878,
1.33333333333333|GT AG|BC053588,AK127372,CR602544,BC039608,|BC027606,BG721575,BG773450,||
3|GT AG|BG677747,BI918679,AV714823,BX487558,BE872085,BX956570,BI766519,CA454767,BX494801,|AV711084,AV763474,BF575757,|AF132289,AF151859,AF208065,AF242523,AA313386,BC010890,CR457202,AI695003,AV711478,AW956755,BE504275,BE786038,BF027805,BF031366,BF669035,BF724670,BF968311,BF968793,BF970799,BG250493,BG326840,BG399763,BG400259,BG433775,BG534145,BG538080,BG540985,BG546872,BG618074,BG719282,BG719742,BG943018,BI770618,BI838071,BM725584,BP264198,BP300748,BQ420471,BU431516,BU853466,BU943191,BX472105,BX472950,BX497147,BX641487,BX952289,CA337251,CA487513,CA487762,CA495258,CA866367,CA868176,CD627434,CD683585,CD686263,CD690366,CD691608,CD694169,CD694705,CD696323,CD708142,CF127730,CF130856,CN362873,CN362874,CN362876,CN362879,CN362880,CN362881,H23300,R21152,R99538,|CN362883,
23|GT AG|BP335174,BG697223,CR619972,BM714362,BE547341,CN256894,CR625963,BX417223,BM459945,BE871071,CA417468,BM560123,BC008630,BM914230,AK122901,BP368843,AK074766,CV028298,BC002509,BX460582,BM810421,BQ683571,BM458954,BM454780,BF528946,BP297089,BM480126,AL540104,BX419673,BE546983,BI193179,AK026537,AK122791,BX444901,AL546720,BU557049,BQ929784,BM043732,BF569514,CR607447,BU166714,BI559966,CD651927,BX370388,BM810442,BE870882,|AW956999,AA300492,||
4|GT AG|BC031688,AF334676,BI825368,AA400698,AK057390,BM553981,BI828882,BG199443,|BI464053,BP368840,||
8|GT AG|CB132824,AI023724,BF735490,AI184983,BF735005,CN369324,BI771488,AI924660,CR597846,AW168270,AW974585,BG546178,CB243884,CN478571,AA832494,BC041912,BI524764,BI523586,AL525573,CA311902,BM969487,AA430048,AW370147,BU625414,CN276803,BQ185822,AW370143,|CR619214,BM689948,BU685955,BX341299,||
3.66666666666667|GT AG|BQ945740,BX377541,CN429247,AB040934,BC039190,BF036216,CA488127,BX281132,BU164735,AI380817,BI828364,|CN429253,BI819338,BX282006,||BF370339,BF370340,BF370346,BF370348,BF370354,
1.5|GT AG|BG717433,BQ439858,CD358597,|BC022065,BG722619,||BC034248,AL693636,BF795183,BP270068,CF454870,
26.3333333333333|GT AG|CF132499,CR622157,AL560355,BG323759,BE255566,AF289564,BF311654,BI832597,BM546901,BE795140,AL518185,BG169623,BQ641823,BM550120,BE385297,BE252619,BX333961,BE383274,BX404655,BX356704,BI544991,CN335446,CR591425,AU119098,BI766472,BQ058438,BI114783,BI909285,BE299275,AL526545,BE730889,BQ721737,BI465037,BG684982,AA040646,BI823339,AF039237,CV029891,BX336076,BQ637293,BM545511,CR601571,AL524052,BE392830,BX404654,BM925581,BE838832,BC063489,AK021759,AL833899,BI765668,CN349859,AL533563,AL535012,BI918902,BI906577,AL538440,BC001792,BG329847,BM927981,CR611823,AL521504,CR611525,BI915945,AF370373,BG386741,AY007092,AL544707,BG896269,BI832719,BQ072396,BI522737,BM563723,BC004306,CR623781,AL541078,CR600740,AY358780,BX395611,|AW605595,BG489915,BQ924417,|CR601799,AL552849,|
10|GT AG|BM806814,BM477516,CN335288,AK090459,AL526657,BI753113,BX471942,BF981269,BQ049897,AL528939,CN392259,X77366,BX394139,BC010623,CN335294,L24123,BP234318,BX647976,BX425163,AL530578,|AL833530,BP286423,||
1.2|GT AG|BF914259,CB268168,BQ379789,AB034205,AA375774,BF343015,|BM847363,BQ638878,CN418391,CB117989,CD655774,||AA311424,AV728808,
1.84615384615385|GT AG|AL548379,CR617555,CR592898,BX382811,BX458616,BX412128,BX357489,BX336320,CR626319,CR594420,AL569123,AL568788,CR625270,BX377245,BX330532,CR624740,CR625153,CR614856,CR622959,CR592007,CR607385,AL548341,CR604383,CR600972,BX335152,BX343827,BX381904,BX344181,CR624491,BX386417,CR609317,AL541309,CR605931,AL543864,CR616974,CR619210,CR607962,CR611059,BX357092,BX382265,BX392985,CR590759,BX382469,BX344250,AL553772,CR614531,AL543819,CB996590,|AA368453,AX772828,BC029365,CR595432,CR618037,CR622660,AW951335,AW957070,BF956992,BF991833,BF992630,BG000954,BG436466,BG570890,BU751752,BU752103,BU752344,BX377948,BX380542,BX392485,BX395576,BX395577,BX416921,BX426214,CB995815,T29419,||
1.33333333333333|GT AG|CD106161,AV655270,BX571764,AK055995,|AV708455,BU165534,BX372001,||
1.16666666666667|GT AG|AK027681,BX537858,BC025238,BX648968,AB037802,AK074755,BC011054,|BC047465,AJ708834,BF904963,BF951319,BF966633,N77918,||AA040338,AK025633,AK098224,AL359611,BC021985,AA853738,CR603633,AI433456,AI433927,AI434093,AI491912,AI744101,AI952238,AL562938,AL574771,AW027796,AW027835,AW027844,AW130830,AW235679,AW249944,AW388710,AW673164,BE091385,BE673553,BE710661,BF589019,BF951645,BG152387,BG912267,BM069444,BM468612,BM471079,BQ022924,BQ182630,BU733248,CA310746,CA425866,CB242447,CN388624,D20818,
1.66666666666667|GT AG|BM153731,CN409447,BE247245,BF307895,BE247394,|BG331543,BI255078,BQ949607,|AA074704,AA179640,AA295140,AK055977,AK057776,AA349690,BC002403,BC002998,BC015761,AA581208,CR595010,CR603304,CR610951,L13210,X79089,AL047474,AL047620,AL516488,AL516846,AL516882,AL520327,AL521934,AL522149,AL522386,AL523569,AL527975,AL529084,AL530179,AL530320,AL532241,AL540561,AL540690,AL541657,AL542782,AL543138,AL543639,AL544189,AL544318,AL544417,AL544613,AL544638,AL544754,AL545040,AL545504,AL545528,AL545864,AL546463,AL546477,AL546630,AL546666,AL546693,AL546705,AL546783,AL547107,AL548386,AL548461,AL548496,AL548729,AL548733,AL548771,AL548943,AL549522,AL550473,AL550604,AL551319,AL552170,AL552181,AL552200,AL552683,AL552761,AL553812,AL554291,AL554294,AL554457,AL554810,AL554823,AL710951,AL711204,AU099667,AU141898,AV751126,AW247000,AW961967,BE241625,BE241742,BE241903,BE242165,BE242181,BE242279,BE242710,BE243086,BE243947,BE244064,BE244873,BE246757,BE246823,BE247704,BE260356,BE260555,BE261021,BE261129,BE261313,BE261391,BE261798,BE267272,BE276250,BE278524,BE293075,BE295822,BE302763,BE304588,BE383291,BE388321,BE541908,BE728547,BE741258,BE745885,BE789062,BE790581,BE793605,BE793926,BE866902,BE867086,BE867325,BE867705,BE867912,BE869294,BE869478,BE870040,BE871918,BE872593,BE872685,BE881700,BE885274,BE890111,BE890726,BE891271,BE891767,BE905992,BE908723,BE909477,BF026460,BF035965,BF125838,BF205543,BF206293,BF206603,BF207230,BF220157,BF311112,BF312197,BF313909,BF314075,BF316432,BF316653,BF317130,BF317415,BF339768,BF343379,BF343494,BF344467,BF525688,BF527052,BF528705,BF529949,BF568271,BF683332,BF689478,BF849557,BG114141,BG117091,BG248247,BG248356,BG248358,BG248692,BG252905,BG323618,BG323752,BG324411,BG324782,BG325107,BG327425,BG327726,BG328201,BG328552,BG328582,BG328898,BG330189,BG330389,BG333365,BG334568,BG335258,BG385531,BG385851,BG385906,BG385920,BG385996,BG386171,BG386974,BG387000,BG387010,BG420092,BG420751,BG422704,BG425168,BG437280,BG468147,BG468152,BG468208,BG468542,BG468562,BG468866,BG469087,BG469134,BG469426,BG469496,BG469611,BG469618,BG469807,BG469868,BG469975,BG470209,BG470264,BG475417,BG707062,BG717897,BG718293,BG718691,BG746307,BG746971,BG746975,BG747106,BG747200,BG747519,BG749164,BG750215,BG751863,BG760333,BG763115,BG770655,BG774352,BG818484,BG821331,BG821672,BG821779,BG822107,BG822817,BG822874,BG823080,BG823099,BG823651,BG823871,BG823922,BG824004,BG824130,BG825807,BG827536,BG830708,BG831233,BG831623,BG832024,BG832259,BG911417,BG912436,BI084084,BI114344,BI115109,BI116832,BI159819,BI161212,BI192809,BI194971,BI195552,BI196079,BI197168,BI198065,BI198940,BI199376,BI457240,BI462197,BI464082,BI521606,BI549364,BI668770,BI754346,BI755013,BI755042,BI755980,BI758609,BI759438,BI760546,BI761142,BI762993,BI763717,BI766653,BI769569,BI771473,BI819733,BI820791,BI823148,BI826131,BI830453,BI833543,BI839124,BI859821,BI869729,BI907208,BI907742,BI918493,BM005832,BM016721,BM016981,BM019219,BM019334,BM019882,BM041911,BM041986,BM042064,BM042297,BM042365,BM045716,BM047063,BM047084,BM047893,BM048345,BM049498,BM050904,BM050958,BM051066,BM051403,BM146098,BM146335,BM146363,BM146468,BM146473,BM146495,BM146552,BM146720,BM146896,BM146920,BM146937,BM147011,BM147034,BM147079,BM147198,BM147454,BM147463,BM147588,BM147747,BM147774,BM147895,BM147913,BM147933,BM147948,BM148050,BM148062,BM148063,BM148241,BM148805,BM148892,BM148902,BM148979,BM149002,BM149012,BM149100,BM149141,BM149187,BM149273,BM149298,BM149303,BM149403,BM149442,BM149687,BM150086,BM150095,BM150112,BM150119,BM151582,BM153722,BM193479,BM193551,BM193853,BM193873,BM193980,BM194274,BM462835,BM468489,BM472120,BM549266,BM549680,BM552102,BM558233,BM563426,BM738114,BM742206,BM742217,BM743746,BM744097,BM744139,BM744155,BM752711,BM752995,BM765091,BM772702,BM772803,BM781609,BM783653,BM808890,BM836378,BM847388,BM907021,BM907145,BM908018,BM908842,BM918486,BM919117,BM919230,BM920735,BM920955,BM923699,BM925931,BP201854,BP209603,BP216914,BP219758,BP244377,BP245510,BP247626,BP278863,BP347443,BP350498,BP350531,BP350851,BP350993,BP351241,BP351356,BP351857,BP351877,BP351995,BP352010,BP352234,BP352572,BP352617,BP352838,BP352883,BP353023,BP353686,BP354315,BP354986,BP363584,BP364712,BP369780,BP379790,BQ219241,BQ233362,BQ421068,BQ423660,BQ644013,BQ646240,BQ670792,BQ674704,BQ675516,BQ676451,BQ676984,BQ677076,BQ677503,BQ678882,BQ680104,BQ681226,BQ681296,BQ682300,BQ683546,BQ684134,BQ686159,BQ687114,BQ689971,BQ690740,BQ690860,BQ691302,BQ718767,BQ721344,BQ878584,BQ879125,BQ883484,BQ883924,BQ893850,BQ898211,BQ925541,BQ941192,BQ941479,BQ944298,BQ947541,BQ954834,BU150068,BU151474,BU163629,BU166838,BU168055,BU170426,BU173399,BU174146,BU174790,BU180074,BU180114,BU182911,BU183769,BU184062,BU189736,BU196471,BU196992,BU500918,BU501909,BU527167,BU540924,BU541063,BU541093,BU543252,BU543789,BU553749,BU838311,BU838752,BU838997,BU857037,BX334785,BX339232,BX344021,BX344303,BX365169,BX378280,BX381248,BX387053,BX397348,BX402511,BX403683,BX403934,BX414761,BX417534,BX417748,BX424503,BX432628,BX432644,BX432645,BX439224,BX448407,BX460043,C18394,C18474,CA391361,CA393137,CA454009,CA487698,CA487931,CA489138,CA495307,CA495348,CB267612,CB958189,CB959702,CD106765,CD244052,CD244207,CD518950,CD556657,CD620816,CD620817,CD620821,CF131245,CF131421,CF131471,CF131932,CF131937,CF132114,CF132232,CF132516,CF551959,CF619349,CN409445,CN409449,CN409451,CN409452,CN409453,CN409454,CN409455,CN409456,CN483606,CV026150,CV028986,F12281,T08292,T66227,Z22012,|
9.5|GT AG|BM456920,BC036074,BU854385,AA020853,CR605287,BE380089,CN427864,BG435475,AL691918,AL577732,BM923335,AB026264,BC034016,BF210385,AA247144,BX390079,BF382359,AF208694,BE865719,|AL545709,BE501265,|BM129513,BM141698,CK819714,|
2|GT AG|BX494118,BG170199,AK022653,AU125266,|AA298462,AA773168,|BU608793,CA312884,AK090567,BC033004,BC053651,Z46973,AL561220,AL563077,AL701803,AW950772,BE828069,BG283595,BQ006935,CN268657,AA287448,|
1.5|GT AG|BI830987,BC036354,BX282334,|AK057235,AY358963,||
1.5|GT AG|AB095928,CN353322,AW500411,|AL833503,AY376240,|CR595020,AL533858,|
1.5|GT AG|BF979513,BF979420,BC022523,|AK092116,AX747362,||
7.83333333333333|GT AG|BI918992,AW366986,BC000713,BG395859,BU931073,BQ057809,BP381116,BP231602,BP194291,BG388326,BE902833,BX461032,BE543198,BP253248,AL540000,BM750477,AW245734,BM553037,CA772063,AL538706,BI601481,AK001594,H46437,BG472572,BI820973,BI860436,BQ058302,BX397721,CD672170,H18281,CB152004,BI192713,BF797804,BG898736,BQ306521,AW847775,BE879760,BF796480,BM926849,BU856366,BP197325,BE537763,BP211492,BP366898,AB015332,CV025713,BF529677,BI196887,CN305622,BG397008,BM541573,BI600567,BG341516,BE166547,BU074085,BU165254,BQ435045,BE790840,BI906195,CD625613,CA772353,BI116143,BG334896,BE891754,BG755420,BP337068,BM750956,BP203425,BQ366872,CF131728,CN305620,BP363763,AW630179,H46461,CN305619,BE781489,BP270302,BP283301,BQ069305,BU931020,AJ243467,BF733194,BE733720,AU121782,BP347326,AU279721,BQ054529,BF965980,CF131480,BF313224,AF199414,BM839142,BG395187,AL534548,BP281330,CF131415,AL525963,CN305612,BG759003,BF820457,BP350788,BX366121,BI818847,AB025905,BG683052,CN305614,BP312436,BX441111,CF131486,BE250223,BI599443,BU859399,BG820271,BQ277783,BP336977,BE390526,BE794721,CB119267,AU143629,BF905255,BE387977,BG757447,BQ638649,BG280979,BU552799,AW603967,BE279359,BQ308154,BU184527,BI458860,BG758994,AL525238,AW579490,CD625611,AU130758,BP381858,BP204706,BP285818,BG281055,CN305615,CD359337,|AK094736,AW249401,AW853243,BE799046,BE884060,BF349491,BI043826,BI821896,BM836068,BP232099,BP361797,BP361866,BP369469,BX359870,BX394833,BX420487,BX427737,CD244113,||
2.33333333333333|GT AG|CR606078,CR603668,BC005351,AK092401,BC070340,BC022824,BC017567,|BF801991,AI285943,AA641841,||AW188096,BF027885,
1.33333333333333|GT AG|AK096338,BX414977,AL137579,CD557424,|AK127255,Z42222,CN404617,|CR625873,AL566332,|
2.5|GT AG|AY358742,BC064925,AL136654,CR593108,BC007312,|AY305301,AY305302,||
2|GT AG|CF272682,AK126119,BX432006,AK127808,|AA112438,BX398488,||
9.25|GT AG|BG491555,CR618695,AL523539,BQ687368,AL581033,BI257391,BU857219,BC001020,BX424013,BM007206,CR611000,AB029948,AK098522,CR737049,BE258020,CR737046,BE613093,BM671132,CA415983,BM675099,AL579444,AK000457,BX098767,BC042912,AL521383,BG474485,CB047717,BU538552,BG491951,BX393232,AL524309,BM006311,BU539604,BE905396,BM842210,BQ690710,CR599609,|AI680404,AI953875,BG683631,BU617807,||
57.5|GT AG|BE382467,BI029019,BI333224,BE292994,BG769226,CN354375,BG829466,BF312735,AL050146,BE260536,BC027713,BM725668,CA440893,BE295914,BF314383,CB144956,BE907501,BE273239,BG290215,BC009988,BF313184,BM020825,BF528437,BG253609,AU124451,BG756110,BE312258,BG398174,BM665509,CD637187,CF131982,BE696418,BE267002,CD637184,BX376762,CA948795,BQ307353,AK021455,CD365131,BC002564,BF081656,BE277093,BI818334,BX425646,BI259302,BI029017,BI259176,BM008525,AK022863,BE260003,BI197650,BI083860,AA482023,BI199204,BE277345,BG825500,BM711594,BF849575,BM707802,BQ898908,CD637189,BF976678,BU740398,BE535922,BF885305,AL562027,BU616882,BE798389,BX952136,CN354407,BF316636,BE269898,BF317061,BE793494,BF515747,BG258286,CN354413,BE384990,BM725567,AK127057,BM050840,BE274372,BC014232,BG831292,BG767468,BE271323,BE905574,BG248465,AK001229,BE740730,AJ007509,CN354404,BE872689,AK023006,BE746572,BI053736,CD637185,|CR594584,BX422611,||
1.72413793103448|GT AG|BM845078,BP272670,BC007863,BE792900,BG116969,BE794986,BP245048,BF033386,BM835597,BM762502,CB216829,CN267627,BQ432363,BG337253,BX441564,BM746739,BU849624,BE871911,BF685909,BI763062,BM765058,BQ227523,BF699616,BQ581871,CF126470,BI917297,BE741465,BF688621,BF794132,BQ051834,BM761414,BU175465,BE385326,BE779191,AU118248,BC063021,AU117707,BU539466,BC003016,BG475134,CB216780,AW247529,BM747290,BM784760,BM926897,BM845134,BE793421,CB137475,BI194817,CB124382,|AA312468,AA313756,AA355236,AW160570,AW161305,AW965717,BE048307,BE279278,BE279791,BE622299,BE622876,BE731497,BE793018,BE906337,BF210571,BG387448,BG755081,BI160997,BI561454,BI836415,BM459881,BM465626,BQ277965,BQ643341,CN267623,CN267625,N31693,T31320,T36066,||AA432316,AU099460,BE887997,BF058315,BP261876,W73486,Z78346,
3.5|GT AG|BX648775,AV708172,BX091242,H85374,H96353,CF596130,AV710073,|W52311,BI596621,||AF070666,AF228418,AK023091,BC017786,BC024197,BX537487,AU130564,BE294188,BE295798,BE298353,BF206024,BF308172,BG541661,BI457780,BI601707,C06018,CB994732,CD689607,CD700800,CF124453,CN359405,
1.6|GT AG|BQ711253,BM914603,BC040197,BC063042,BC036724,CR542101,L49169,CN299988,|BX538117,BG685744,BG686263,BU146670,BF928437,||
1.61111111111111|GT AG|CR595321,CR591989,CR604334,BP319585,AL529255,AL568570,AA425754,BX395721,BX402462,CR595466,BG032417,BG033094,CR595865,BX339978,BI116487,BX401512,AK098401,AL579311,CR612768,BQ668842,AL519692,CR593591,CR617474,CR600985,CR603798,CR620868,BX359048,CR603138,BX448957,W58750,BC028234,BX357156,BC007432,AL569162,BE383160,BM972469,CR606227,CR605446,BU168063,CR596698,AL570257,CR613630,CR624444,AL566997,CR590241,BU616662,AL536477,BX355507,BE549340,AL566393,CD512793,BX428178,CR613768,BX337575,CR590968,CR622385,CR607595,BX337318,BX397374,CD516409,BQ052071,AL524346,CR605749,BX399330,BX384080,BC001165,AL576359,BI763778,CR615344,CR624846,CR622644,AL567023,BE547911,BE790662,AK126519,BX383828,|AA603939,AA677035,AA699971,AA812407,AA812920,AA918611,AA991332,AI076126,AI167678,AI167707,U39412,AI620869,AJ713063,AW050612,AW057798,AW206113,BF221787,BF240125,BG058704,BI862123,BM310269,BM504164,BM505528,BM509094,BM511611,BM511836,BM512442,BM565612,BM662334,BM664442,BM857638,BM875508,BM894098,BQ128368,BQ130092,BQ270496,BQ548679,BQ548683,BQ549677,BQ787673,BU069484,BU070452,BU071098,BU073373,BU075734,BU579811,BU579824,BU752333,BU782697,BU786284,H63590,R81961,T32450,T32815,||
2.5|GT AG|AL122083,BG772128,BC025752,CD243987,AK128144,|AK057488,BC031619,|BC007730,|BC007730,
2|GT AG|D87936,D87939,D87938,D87935,|D87937,D87940,||
1.5|GT AG|AL537078,AJ708011,BQ068068,|H61636,AF085918,|AI193116,AL048382,BX372868,AI684372,AW001134,BE873779,BU628833,BU686037,AW797214,AW007752,BC019268,CR407608,AA809596,CR593945,CR593955,CR594562,CR595920,CR597161,CR597475,CR597777,CR606998,CR607814,CR608047,AA961893,CR612299,CR614514,CR615809,CR618569,CR620963,CR622298,CR625308,AI094849,D66904,Y10805,Y10806,Y10807,AL525308,AL527444,AL529236,AL529237,AL530002,AL547416,AL547453,AL553209,AL556386,AL560094,AL561023,AL562897,AL563683,AL576269,AL578657,AL581603,AL582329,AL582668,AU131177,AU139049,AW006144,AW379525,AW607274,BE159023,BE161998,BE279482,BE280399,BE383944,BE546106,BE614445,BE618377,BE622158,BE728247,BE730081,BE743490,BE784370,BE793073,BE793267,BE793479,BE793628,BE799639,BE883806,BE883993,BE885253,BE893607,BE932915,BF205480,BF312833,BF339655,BF341002,BF341265,BF526565,BF685679,BF685695,BF746892,BF794946,BF924286,BG032969,BG110727,BG122930,BG167159,BG179116,BG179589,BG250759,BG252064,BG291161,BG291611,BG325744,BG326050,BG338798,BG397710,BG397790,BG419787,BG473564,BG476428,BG477848,BG480014,BG535112,BG675974,BG676145,BG677089,BG743583,BG764617,BG773674,BG818704,BG822085,BG827996,BI087244,BI089108,BI197654,BI199508,BI222559,BI224783,BI602867,BI666917,BI754361,BI764604,BI768594,BI834550,BI862070,BI868464,BI868472,BI871322,BI909064,BI912278,BI915124,BI918478,BI919225,BM016456,BM016966,BM017167,BM423519,BM423796,BM423956,BM452459,BM457079,BM471959,BM473585,BM477695,BM479488,BM544442,BM546659,BM552709,BM561397,BM562566,BM562972,BM678673,BM691574,BM739846,BM739982,BM747476,BM752346,BM754232,BM757895,BM759220,BM759948,BM760187,BM760933,BM797898,BM803434,BM806458,BM808335,BM810393,BM915029,BM920439,BP265954,BP266258,BQ000085,BQ065439,BQ069942,BQ071534,BQ071553,BQ072427,BQ221925,BQ276275,BQ276318,BQ428563,BQ432096,BQ637096,BQ642565,BQ684754,BQ710421,BQ887348,BQ890630,BQ928712,BQ928898,BQ931698,BQ933715,BQ942575,BQ950107,BQ951919,BQ952690,BQ962453,BU159234,BU170988,BU180893,BU181348,BU186934,BU187787,BU197183,BU507337,BU507588,BU521291,BU528319,BU528709,BU538055,BU539425,BU539513,BU541723,BU543134,BU543787,BU553380,BU630993,BU839178,BU855514,BU856633,BU859279,BX108305,BX329422,BX329900,BX339071,BX353278,BX355177,BX373864,BX382867,BX383761,BX386520,BX388138,BX394973,BX395907,CA412818,CA418569,CA425256,CA426690,CA488907,CA489860,CB110317,CD106370,CD300481,CD366842,CD611927,CD611928,CD611931,CF553026,CN264712,CN264713,CN264717,CN264718,CN264725,CN264726,CN264728,CN264735,CN264742,N76967,R67629,W58140,AW080600,BM972607,BQ574206,BU687985,BU732813,CD370559,BX352005,CA426998,BU677835,BU956884,H01808,AI859407,AA354185,BM982832,BU624467,BU681880,BU681400,BU628673,BU676437,BM973378,BU601923,BG169225,BM791208,BI754641,N20919,BE795689,BM824159,BM853496,BU689369,BM786643,BQ683017,BM972158,C03199,AA367123,AW157419,BE018743,BX411969,BX437941,BX437942,BE378358,BM556018,BE888706,AI936793,BQ051947,BF842724,AA371773,BE180824,C03482,C05352,BU178551,BU737228,BU679570,AW407744,|
2|GT AG|CN359740,CN303503,BC012054,BG341864,|BE900804,BP368213,|AF277623,BC000807,AL599924,AL599939,BE540472,BP315057,BU430880,CN303501,|
1.5|GT AG|BX464005,AF211967,BQ332220,BX441878,AK160386,BM714358,|CR591690,BQ940449,BX385527,BX385528,|AL133647,BM929676,CA454868,AB014591,BC016474,BF034355,BI860743,BM128837,BM454889,BM468823,BM679597,BM682171,BM977496,BX101990,BX394702,CB241222,AI589048,AI933344,BU631718,AI660119,CA424942,BE387873,BE389218,W67712,W68171,AA699649,AA029513,|
2.5|GT AG|BM544638,BQ068319,BC040926,BI770189,BQ708023,|AK027222,CN361380,||
3|GT AG|BU182685,BX364584,BI084867,BC002637,D87119,AY245544,|BQ881162,BU166101,||
2.52|GT AG|BQ649768,CK004322,BQ575686,BM974337,BQ020218,BM998443,BM702549,AW880210,BG761721,AA130223,BX352575,BM801636,AI680907,BE895061,AW955470,BM471229,AK129872,AK001047,CR616188,AK001772,AF130096,BI871541,AW072032,AF161450,BM803640,AA305118,CA447811,CB049846,BC001384,BQ003938,BM972987,CA429555,AF132955,BQ943636,BX402268,BM906407,AK056334,BM854111,AI824028,BX345951,BQ017890,BM994752,AL515183,BX456037,BM669090,BF793391,BE547856,BM998272,BQ009999,BG164148,AL573500,BU193551,BG113620,CF129335,CN402158,BU662671,CB049847,AL570996,BM665262,BQ276929,BU633432,CA420519,AL117416,|AA004271,AF353989,BC067273,AA758748,AA781471,CR599389,AA976813,AI762026,AL561824,AL579333,AL580719,AL581709,AW605670,AW970500,BF063038,BM311741,BM785246,BQ314780,BU682389,BX445682,CA422725,CD365484,CK821633,AA514230,AA551670,||
1.5|GT AG|AB071195,AY423443,CN411912,BI906766,AF032457,AB071198,BC033694,AB071197,AY428962,|AI971169,CN341053,AB071196,AF032458,AY352518,AW629314,|AB071199,AY305714,AY305715,AY423441,AY423442,|
1.5|GT AG|AL834186,AW964009,AK075134,|AW610254,BX405029,|AA310305,BP431056,AK027628,AK027642,AY029179,BC027966,CR612922,AI879487,AL560275,AW157089,AW157294,AW162479,AW394036,AW394038,BE781381,BE869327,BF795374,BG115099,BG258766,BG354580,BG393269,BI561173,BI833555,BI870720,BM172166,BM469606,BM469632,BQ223045,BQ224360,BQ425629,BU182895,BX354871,BX356676,CD109353,CD637422,CD637423,CF993954,CN390901,CN390903,CV029482,BE784103,|
2|GT AG|AB038041,AK074273,AB036704,AJ251509,|AF281865,AJ278682,||
2.5|GT AG|BC041357,BQ223956,AI905840,BC070113,BQ048887,|X64697,X69490,||
3.83333333333333|GT AG|BG164359,BU627194,AI204580,BQ017239,X95632,BP349516,AI122935,X95677,BX107213,AA665511,AI122907,AI083494,BX642863,BQ045279,AI745645,AA827588,AA593026,AI051730,N27992,BC001439,AI858329,U23435,CB049890,|AI377965,BF514694,BM683488,BM718438,BM907679,BQ021176,|AW954056,|
2|GT AG|D28476,BC037956,CD654569,AL044724,|AL042589,CN431772,||
2.66666666666667|GT AG|CR591213,AK124133,AK024273,AK126326,AK022674,AK098334,CR607579,BC010739,|BM667005,BM698297,AI187376,||
3|GT AG|BC047903,BC038852,BX350436,CR607745,BI836139,AL556731,BI768347,BC028162,BI825834,|AK057322,AY617079,CD672346,||
31.5|GT AG|BP310652,BC001963,BM142235,BE313721,BP202636,BX444706,CR608694,BX366483,BF568475,CF132258,CF132643,BM557072,AL526699,BP372221,AL521031,BM018221,BI868799,BI822653,BU162800,BP363119,BP252206,BX440776,AL519743,BE792891,BG033672,AL136915,CN259053,BE260201,BM906958,BX366484,BM806852,BI752947,BP201151,BQ221654,BI193534,BI196718,BG832067,BE260258,BE778826,BF340693,BG029834,BE883832,BX361075,CD102518,AL519782,BX459390,BG424985,BX375264,CR599413,BQ067071,BU176302,BI117041,BF115935,AL537771,BX461594,CD632371,BI767660,BX398123,BP246333,BQ710430,AK026982,BU165921,AL532982,|BP213192,BP251173,|AL568224,|
1.33333333333333|GT AG|BU859443,BG169459,BU859548,BU846187,|AU127258,BE253695,BG474543,||AA088762,AA102323,AA211262,AA227195,AA233591,AA300523,AA380505,BC018421,BC035369,BX647439,BX647513,Y12065,AL537628,AL539936,AU099444,AU118111,AU121441,AU121613,AU123187,AU124394,AU125642,AU126096,AU131318,AU133742,AU134487,AU136199,AU142076,AU142517,AU142591,AU142811,AU143114,AW239178,AW246292,AW403924,BE252124,BE254081,BE254213,BE256975,BE258549,BE259899,BE260239,BE264275,BE265998,BE266452,BE271752,BE272441,BE273354,BE279370,BE293046,BE312242,BE378288,BE384609,BE387157,BE388324,BE389889,BE408212,BE408241,BE410465,BE410554,BE515065,BE531069,BE539207,BE567711,BE615502,BE729886,BE730215,BE732839,BE733813,BE735114,BE735202,BE735509,BE740871,BE748346,BE782874,BE788723,BE789150,BE791398,BE791485,BE793913,BE797107,BE798402,BE799323,BE799335,BE869563,BE885272,BE892508,BE896145,BE900743,BE903754,BE905225,BF027842,BF028173,BF032741,BF182804,BF206616,BF207032,BF311130,BF313724,BF316022,BF317023,BF667301,BF669416,BF840059,BF840064,BF840080,BF840632,BF840639,BF840642,BF840644,BF840646,BF925334,BF925336,BF975188,BF984652,BG028498,BG106239,BG116069,BG164075,BG288191,BG327430,BG337526,BG340898,BG387123,BG392161,BG392647,BG397979,BG421624,BG422547,BG423045,BG423290,BG429581,BG473874,BG474516,BG481425,BG494675,BG505877,BG530206,BG533133,BG612381,BG613890,BG699329,BG703045,BG723826,BG749341,BG766717,BG773006,BG821541,BG822006,BG822355,BG910566,BG939052,BI042633,BI043009,BI043103,BI117527,BI117709,BI118003,BI195289,BI195713,BI195918,BI223715,BI333511,BI522579,BI562448,BI600781,BI602008,BI603290,BI752444,BI753337,BI755717,BI910904,BM010598,BM010862,BM018624,BM043786,BM147335,BM470168,BM479089,BM548913,BM551565,BM554931,BM554981,BM557141,BM559287,BM564772,BM748977,BM749006,BM749160,BM749383,BM750418,BM750947,BM754666,BM754672,BM755092,BM755152,BM755606,BM786925,BM787715,BM804100,BM808240,BM811156,BM811267,BM817814,BM817821,BM817835,BM818128,BM828464,BM832720,BM833722,BM834009,BM834162,BM834520,BM835032,BM835550,BM837745,BM845112,BM850175,BM850181,BM853272,BM911746,BM915892,BM920283,BM927411,BP193016,BP193450,BP193964,BP194284,BP195040,BP198744,BP199139,BP199662,BP199772,BP200194,BP200694,BP201631,BP204964,BP205157,BP206314,BP206417,BP206717,BP207201,BP208318,BP209056,BP211139,BP211295,BP211937,BP213092,BP213171,BP214851,BP215002,BP217005,BP217244,BP217293,BP218120,BP219822,BP222037,BP222394,BP222787,BP222868,BP222937,BP223004,BP223034,BP223055,BP223370,BP224742,BP224792,BP224917,BP224974,BP225230,BP225244,BP225507,BP227039,BP228802,BP231231,BP231721,BP231925,BP232198,BP235744,BP237251,BP244296,BP244371,BP244396,BP244581,BP244585,BP244696,BP244697,BP244702,BP244801,BP244882,BP244892,BP244985,BP245071,BP245253,BP245256,BP245344,BP245356,BP245416,BP245460,BP245511,BP245538,BP245602,BP245631,BP245704,BP245777,BP245871,BP245878,BP245924,BP246033,BP246293,BP246318,BP246522,BP246559,BP246649,BP246678,BP246695,BP246711,BP246730,BP246738,BP246867,BP246963,BP247043,BP247070,BP247250,BP247332,BP247355,BP247378,BP247419,BP247467,BP247537,BP247675,BP247702,BP247720,BP247773,BP247984,BP248121,BP248153,BP248196,BP248214,BP248236,BP248246,BP248293,BP248362,BP248599,BP248621,BP248711,BP248909,BP248920,BP248993,BP249063,BP249084,BP249139,BP249170,BP249195,BP249253,BP249372,BP249564,BP249588,BP249601,BP249672,BP249720,BP249888,BP256209,BP260891,BP264173,BP265566,BP269469,BP270627,BP271522,BP271990,BP272058,BP272067,BP273703,BP273855,BP276762,BP278693,BP280199,BP281054,BP282391,BP283067,BP283104,BP283145,BP283381,BP292508,BP292784,BP307329,BP307661,BP307781,BP308031,BP308552,BP308965,BP309101,BP309536,BP309978,BP310142,BP311699,BP312344,BP312643,BP313893,BP314164,BP314235,BP314408,BP314453,BP315526,BP322294,BP332000,BP332764,BP335164,BP335571,BP337881,BP338463,BP340207,BP344939,BP345002,BP346907,BP347802,BP348315,BP350674,BP350705,BP350848,BP350870,BP351005,BP351025,BP351193,BP351281,BP351438,BP351798,BP352844,BP352863,BP353100,BP353117,BP353201,BP353364,BP353494,BP353571,BP353614,BP353645,BP353650,BP353799,BP353857,BP353877,BP354027,BP354089,BP354106,BP354115,BP354126,BP354155,BP354281,BP354298,BP354484,BP354606,BP354651,BP354666,BP354726,BP354738,BP354759,BP354764,BP354776,BP354869,BP355219,BP355262,BP355283,BP355389,BP355444,BP355498,BP355515,BP355578,BP355713,BP355735,BP355758,BP355778,BP355786,BP355917,BP355924,BP356043,BP356198,BP356233,BP356376,BP356384,BP356390,BP356394,BP356689,BP357800,BP358252,BP359240,BP359266,BP359312,BP359515,BP360301,BP361030,BP363106,BP363641,BP363827,BP364224,BP364321,BP364333,BP365950,BP365974,BP366102,BP366970,BP367330,BP367978,BP368618,BP371556,BP373974,BP374303,BP375466,BP375553,BP376699,BP377319,BP377852,BP378820,BP378927,BP380635,BP382369,BP870534,BP870572,BP870849,BP870968,BP870985,BP871064,BP871360,BQ051550,BQ054533,BQ054953,BQ058128,BQ062854,BQ063275,BQ066196,BQ223661,BQ226129,BQ227586,BQ307644,BQ354816,BQ430561,BQ676046,BQ679784,BQ689546,BQ694079,BQ695154,BQ879166,BQ955712,BQ956886,BQ962168,BQ962794,BU146026,BU164757,BU165677,BU169981,BU171670,BU181628,BU183711,BU193554,BU194947,BU596082,BU596901,BU839255,BU848844,BU850209,BU942225,BU943887,BU945593,BX335641,BX354664,BX375458,BX377478,BX381458,BX424957,BX462797,BX462878,CB106731,CB108911,CB110553,CB112426,CB112508,CB112627,CB116404,CB120335,CB121273,CB124225,CB125636,CB125692,CB125911,CB126007,CB126797,CB127832,CB128815,CB130923,CB149604,CB150316,CB150325,CB150352,CB150438,CB150759,CB151173,CB151631,CB151927,CB152192,CB152202,CB152460,CB153026,CB153177,CB153575,CB153582,CB153741,CB160262,CB269508,CD102699,CD622572,CD622573,CD622574,CD622575,CD622576,CD622577,CD622578,CD622579,CD622580,CD622581,CD622582,CD622583,CD622584,CD622585,CD622586,CD622587,CD622588,CF132186,CN371681,CN371687,CN371689,CN371692,CN371695,CN371697,CN371700,CN371703,CN371704,CN371705,CN371706,CN371708,CN371709,CV327385,CV327390,CV327391,CV327392,
1.33333333333333|GT AG|BI821270,BG702194,AL080154,BC022476,|AL040853,BI520334,BI822734,||
2.85714285714286|GT AG|AY358104,BE273584,CR596452,BE890461,AL162058,CR598868,BG332263,BU158587,AK000753,AK025938,BQ956149,BM005782,BG437260,BQ653266,BM017635,AK127286,BX350527,AL559023,BG324801,AY033889,|AF519179,AY033890,BC000669,BE562584,BE562591,BG326353,BI092486,||
1.6|GT AG|BG326827,CR591999,BG768472,BX341514,BQ421223,|AL529799,BX403517,BP297103,BI334260,BQ051214,||AA019983,AF172086,AA156738,AF483215,AF515663,AJ345029,AJ420895,AK075283,AY169310,AY169311,AY169312,AA459424,AA465649,AA477810,AA491397,BC008938,BC008959,AA504780,BC062595,AA838699,AA853328,CR601811,AA911687,AA953943,AI125503,AI205997,AI567841,AI890778,AW008861,AW070412,AW083486,AW162991,AW166548,AW167516,AW300924,AW388174,AW409627,AW517027,AW675706,AW962591,AW963543,BE019699,BE260436,BE261682,BE311745,BE311792,BE676103,BE728599,BE733015,BE740023,BE740554,BE742466,BE744100,BE744491,BE746625,BE746647,BE746694,BE747064,BE747151,BE747558,BE825979,BE831571,BE842373,BE842497,BE873189,BE874848,BE903518,BE910019,BF035161,BF056611,BF058868,BF195082,BF203276,BF205018,BF205695,BF206261,BF309265,BF311099,BF684259,BF976560,BG256401,BG286458,BG324331,BG324847,BG325159,BG327168,BG334346,BG386192,BG386732,BG387235,BG419942,BG420875,BG425013,BG468264,BG468840,BG480149,BG481564,BG674874,BG718266,BG741194,BG753124,BG761181,BG766798,BG768844,BG774962,BG825288,BG829265,BG829582,BG829719,BG831734,BG832261,BI051128,BI160859,BI192911,BI192962,BI193725,BI194619,BI196735,BI198861,BI198975,BI544575,BI548406,BI552780,BI601161,BM046563,BM047045,BM048455,BM048882,BM314052,BM504513,BM743353,BM748551,BM758174,BM761714,BM763171,BM764194,BM766410,BM769302,BM784579,BM802311,BM843379,BM845186,BM851341,BP193523,BP224501,BP248450,BP299999,BP306414,BP308019,BP310200,BP336114,BP346876,BP353870,BP354645,BP354682,BP356113,BP358591,BP364723,BQ052578,BQ054242,BQ276329,BQ277885,BQ478340,BQ632284,BQ647589,BQ652079,BQ653703,BQ677017,BQ678131,BQ679287,BQ679598,BQ679963,BQ681293,BQ683728,BQ684353,BQ688748,BQ691122,BQ919948,BQ927666,BQ936296,BQ961815,BU076282,BU155497,BU162900,BU168743,BU173860,BU177965,BU191203,BU850253,BU952174,BX951392,CA429395,CA454214,CA487506,CA487949,CA489363,CA489421,CA841773,CA843937,CA844151,CA866021,CA868435,CA941237,CB069630,CB070116,CB988257,CD109411,CF126164,CF126911,CF131197,CF145507,CF146843,CN366377,CN366378,CN366379,CN366380,CN366381,H23811,N40134,N41696,
2|GT AG|CR749443,AA768866,BE675547,CA848232,BQ009130,AL597763,|BP352717,CA419145,CN372096,||BP312041,BX490073,CN420602,BU070607,AI816498,AW162552,AI191281,CN372101,AA131250,AA131518,AL833168,AA460386,BC008204,AA505691,AA625322,BX537770,BX640714,BX640812,AA862655,AA903437,CR619114,AI080124,AI142052,L10910,L10911,AI149081,AI151219,AI200646,AI379025,AI700236,AL513896,AL553768,AL601241,AL702118,AL702554,AL703014,AL703334,AL703397,AL711019,AL711529,AU099165,AU122647,AU131203,AU132678,AU138096,AU139854,AU143128,AU279639,AV650460,AV763189,AW070524,AW665514,AW805386,AW993266,BE739265,BE779113,BE816688,BF240825,BF688507,BF688694,BF688977,BG106753,BG480352,BG539616,BG545816,BG703966,BG722845,BG764840,BG769767,BG772668,BI093992,BI114569,BI261870,BI460666,BI461879,BI553201,BI560565,BI759895,BI765564,BM051353,BM468718,BM720869,BM827797,BM975342,BP193527,BP193535,BP199496,BP201192,BP203772,BP203832,BP212496,BP216609,BP220314,BP228750,BP231725,BP235705,BP236395,BP236620,BP236987,BP240175,BP241997,BP242579,BP242616,BP243180,BP243266,BP243829,BP243997,BP274825,BP278352,BP279718,BP280204,BP280433,BP280859,BP282528,BP283429,BP283902,BP284560,BP284835,BP291239,BP292367,BP309609,BP310878,BP313254,BP313884,BP320078,BP320310,BP340931,BP343097,BP344096,BP345457,BP352186,BP357873,BP362086,BP363049,BP364419,BP372115,BP373362,BQ012526,BQ055313,BQ058100,BQ061527,BQ068841,BQ221567,BQ310706,BQ425574,BQ435139,BQ695347,BQ717730,BQ890408,BQ893325,BQ935542,BQ948929,BU075848,BU076103,BU196205,BU561640,BU595844,BU930124,BX329091,BX421648,BX446709,BX470420,BX471155,BX477469,BX478606,BX479738,BX482883,BX490153,BX494818,BX509394,BX510185,BX645003,CA315023,CA423076,CA432612,CB113362,CB113884,CB160263,CB215290,CD358380,CD690855,CD698999,CN372090,CN372104,CN372107,CN420604,CN420605,CN420606,CN420609,CN482943,CD357897,T96117,AA406622,AA700458,AA894529,AI057421,AI082732,AI288609,AW205136,BE550583,BG055212,BQ708293,CD365156,CK300379,AA576751,BE255479,BU537353,F30664,AA911803,AI815555,AW160948,AA903908,N56618,
1.33333333333333|GT AG|CN426572,BI753245,BM546096,AK095048,|BC000786,BC006085,BC011876,||AK001629,AK027441,AK123367,AA357232,AL137744,AL039369,AU123598,BG167023,BG476468,BG910405,BI518432,BI917419,BM424239,BM556005,BM562299,BM752977,BM755196,BM784278,BM804686,BM912846,BM970561,BM987505,BQ217938,BQ222713,BQ708863,BQ918173,BU527934,BX332019,BX341979,BX355887,BX360281,BX370464,BX386439,BX395374,BX398549,BX399715,BX400580,BX439355,CD674857,CN426569,CO248411,
4.5|GT AG|BC006085,BC000786,BC011876,AK123367,BQ008588,BQ009078,AK001629,CO245978,AK027441,|AK095048,BU620546,||
2.5|GT AG|BX461408,CN388176,BX491326,CN388220,BX346745,|BM547895,BX491234,|AA015666,AA053904,AA143600,AA206990,AA207216,AA332718,BC000075,BC023984,BC070153,BC070154,BC071643,BC072672,BT007337,CR597521,CR601793,CR616640,CR619497,CR619783,CR620500,CR625629,AI138285,J02621,AI207064,AI291978,AI878848,AI879098,AL560693,AL582106,AU123907,AU126198,AU127311,AU127451,AU129028,AU133336,AU135660,AU136882,AU139799,AW161080,AW162650,AW163496,AW406710,AW631356,AW673420,BE250741,BE259871,BE312936,BE383353,BE740084,BE779939,BE783587,BE877265,BE884655,BE885033,BE885307,BE886850,BE886910,BE887039,BE887753,BE888437,BE888961,BE890933,BF035012,BF035126,BF216793,BF242858,BF346391,BF665034,BF792278,BF797012,BF965741,BF968025,BF984955,BG025664,BG120316,BG121295,BG167750,BG257989,BG392191,BG393060,BG393182,BG475344,BG482433,BG482600,BG494426,BG496742,BG500012,BG504265,BG527422,BG530312,BG531725,BG573864,BG676509,BG681729,BG705930,BG721451,BG722972,BG759791,BG899261,BI019404,BI089827,BI091505,BI258713,BI334641,BI459215,BI548953,BI549996,BI712743,BI759748,BI824534,BI837242,BI838493,BI855658,BI859070,BM459749,BM463408,BM466464,BM510947,BM550825,BM564057,BM738339,BM754855,BM763804,BM781940,BM782087,BM785250,BM785260,BM788005,BM795483,BM798857,BM799392,BM800152,BM821303,BM844093,BM846439,BM847623,BM847897,BM848551,BM849837,BM850077,BM854951,BM856844,BM925089,BP205136,BP206993,BP226632,BP260982,BP261095,BP261580,BP263907,BP275890,BP291353,BP307766,BP328726,BP331647,BP340898,BP366469,BP367354,BP367938,BP367987,BP368003,BP383127,BQ072966,BQ218699,BQ308121,BQ437163,BQ440300,BQ636990,BQ637154,BQ717084,BQ719991,BQ721719,BQ879487,BU158871,BU160316,BU161820,BU170896,BU171874,BU172331,BU176028,BU192828,BU194237,BU502195,BU507871,BU517130,BU536925,BU538894,BU594942,BU596520,BU601233,BU601422,BU786909,BU790161,BU790459,BU856788,BX324393,BX344086,BX345019,BX378651,BX380578,BX383148,BX394475,BX406802,BX407901,BX417662,BX418408,BX427374,BX428717,BX443590,CA455083,CA455132,CA842088,CA942834,CB070241,CB112498,CB129124,CB129193,CB129286,CB130024,CB138738,CB140862,CB143198,CB144902,CB144945,CB148592,CB148878,CB149018,CD050375,CD107830,CD108953,CD385306,CD579681,CD694067,CF128073,CF134876,CF139003,CF139253,CN388164,CN388165,CN388166,CN388167,CN388168,CN388169,CN388170,CN388173,CN388174,CN388175,CN388177,CN388179,CN388181,CN388184,CN388185,CN388186,CN388187,CN388188,CN388189,CN388190,CN388191,CN388192,CN388194,CN388196,CN388197,CN388198,CN388199,CN388200,CN388201,CN388202,CN388203,CN388204,CN388205,CN388208,CN388209,CN388210,CN388213,CN388214,CN388215,CN388216,CN388221,CN388222,CN388225,CN388226,CN388227,CN388228,CN388229,CN404352,CN483036,CR735476,H25340,N98382,R53889,R68664,T84664,W37597,W69526,|
3|GT AG|BX649187,AK025780,AY189282,BC078147,AK025427,BC009323,BC071568,BC037564,AK025539,|AA431213,AI355127,AI471267,||
1.5|GT AG|BC064805,AB002058,BC033488,|BC047287,BC063553,||
3|GT AG|BX403457,CR606018,BX363011,BX334162,CR590354,BX446171,|CB269885,N40069,||
5.5|GT AG|BI907369,AK056074,BI914744,BM550612,AF461689,BC030987,BX279710,BG423899,AF533017,BG619206,CD359958,|BC028724,BI464358,||
1.5|GT AG|AK123630,BX391203,AI565694,|AA608899,AA042989,||
2|GT AG|CF272573,AK096019,AK123508,CR456467,|AF398510,AF398511,||
17.75|GT AG|CR626213,CR620455,AL449244,AY203945,CR624670,CR612210,|CR590805,BX389277,BX396018,BI909982,||
13.25|GT AG|BU174665,BX332182,BQ688193,BI522703,BQ889035,BQ877656,BU180243,BQ878129,BQ688590,BM006457,BQ686435,BU180185,BM465131,BU185728,BC004211,BU185854,BG770051,BQ689961,BU185710,BQ892775,BU196626,BQ688756,BQ719153,BQ685806,AK074794,BX354978,BU157942,BC019582,BE269564,BE781832,BU149483,BQ686262,BU180440,AK027821,BX372441,CN341715,BM804364,BU180149,BQ678968,BU168893,BU180028,BQ690312,BQ877205,BC004178,CR611882,AL537929,BQ688280,BQ689606,CD359061,CN341716,BU149449,BQ687175,BU157348,|BE295209,BE559747,BE560812,BQ430545,||
5.5|GT AG|BX648794,BM925546,AK024692,AK000255,BF790502,CB998983,BQ720341,BG676299,BX092403,AA442434,CR749705,|AJ708288,AL522108,||
2|GT AG|AK130053,CR616454,BM676188,AL527588,|AI083884,BQ017835,||
3.66666666666667|GT AG|BC020563,BX382638,BC014153,BF568327,BC030597,CR622505,AK022405,BU187546,AL832917,AF319567,AF451323,|AF319566,BF915425,BQ379763,||
27.5|GT AG|CR591364,CR623003,CR592063,CR596821,CR590175,CR599906,CR615082,CR596992,CR609443,CR604935,CR603133,CR622811,CR612747,CR608471,CR617710,CR622812,CR620085,CR596221,CR592192,CR603751,BC001463,BX351936,CR608469,CR605105,CR591535,CR593606,CR612305,AB097007,CR620430,BQ936787,CR593445,CR619118,BC020279,CR619291,CR622735,CR600306,CR620899,AF151051,CR609022,CR616699,AL832568,CR615519,CR622754,CR605649,CR592761,CR593080,CR590280,AL117413,CR592234,CR596912,CR617542,CR601420,CR598876,CR614701,CR624287,|CR604885,BX340361,||
2.5|GT AG|CR595634,BX537544,AL556727,CR591987,BX459942,|BF870240,N80045,|AA321511,AA334943,AK097016,BC001864,AW025497,AW955780,BE267366,BF308275,BG740735,BI545733,BM974998,BM976083,BQ073372,BX342378,CD248129,CD248463,CN362776,CN362790,|BI763926,BM789627,AA310319,BE396740,BE559753,BE828309,BG114862,BG115038,BM669246,BM701976,BM717203,BP262706,BQ083652,BU158955,CA488567,W81213,AA434592,BM825451,BM795161,BE614114,
1.4|GT AG|W28962,AK091738,D13811,AX747153,BU070164,AK096062,BC044792,|BC007546,BE293410,BE293813,BE304920,BE304921,||
1.85714285714286|GT AG|T74243,BX647074,CD579961,CR533508,BC017363,CB153338,BC000497,AK074856,BC019256,AL136697,BC005828,AL833943,BC001921,|AA082976,AK074899,AK075294,AA349498,AL534084,CB152366,R60839,||
31|GT AG|BM999623,CN410698,AL569269,CK724916,BU532243,AI376714,U09585,CA454105,AI812010,BG574877,CR609322,Y12395,AL562963,BE278368,AW168055,BG115321,AW409968,AA877489,AI758690,AW780304,BC007265,AL581774,AI591184,AW473342,AL525822,CR592164,BX374176,AL556431,AW005075,CR609875,BX354675,BX392272,AL530188,BC007437,BE546024,AI684441,CR590665,CB305671,BC001327,BM715442,AI675989,CR604200,BX344575,BU621065,CR599544,BI524670,BG254925,BM454907,BC001676,CD367355,AL583411,BM673924,CR604048,CB528453,CA424565,BG057830,AI355890,BM464012,AK074763,AL552927,|AI131186,BU951922,||
3|GT AG|CA975887,CB126811,BF983394,BM924064,BI770132,BM804819,|BI764199,CB157581,|AA033785,AA047553,AA078909,AA082124,AA088396,AA089764,AA089908,AA090310,AA090672,AA093754,AA095938,AA096213,AA130322,AA134730,AA135922,AA146929,AA151385,AA152383,AA157235,AA157635,AA186391,AA186941,AA188274,AA188771,AA192572,AA194683,AA225591,AA225984,AA226511,AA292008,AA301399,AA301487,AA301615,AA301715,AA304622,AA305056,AA305503,AA305674,AA307155,AA307974,AA308317,AA308467,AA309811,AA311584,AA312162,AA313345,AA313763,AA314866,AA315155,AA315203,AA315279,AA315863,AA315884,AA315966,AA316132,AA316443,AA316723,AA316726,AA318083,AA320047,AA320712,AA324711,AA328103,AA333534,AA338699,AA338832,AA338916,AA339658,AA340940,AA341394,AA348878,AA353045,AA354097,AA354289,AA356642,AA356825,AA357477,AA357577,AA358996,AA372831,AA372984,AA374454,AA381589,AA402377,AA412196,AA456368,AA469370,AA470115,AA479799,BC008926,AA527761,AA531384,AA534252,AA552135,AA555163,AA569257,AA573029,AA573570,AA602294,AA618249,AA627065,AA629021,AA631032,AA633980,AA648578,AA653025,AA658151,AA687544,AA715435,AA721521,AA725152,BC070190,BC070481,BC071663,BC071909,CR590726,CR592805,AA843798,AA845648,AA853593,AA908356,CR605827,AA984642,AA984643,AA988312,AF063543,AI015410,AI018613,AI050753,AI080313,AI110669,AI185929,AI189472,U10248,U49083,Z49148,AI459982,AI499400,AI659185,AI685901,AI709382,AI719468,AI719565,AI815429,AI816368,AI829837,AI831672,AI879104,AI879169,AI880259,AI880857,AI885563,AI889414,AI951105,AJ705363,AJ705386,AJ705824,AJ707755,AJ708474,AJ709207,AJ710090,AJ712755,AJ713303,AJ713459,AJ713809,AJ714059,AL047869,AL703329,AU098539,AV652608,AV652686,AV683402,AV691081,AV701756,AV705395,AV705540,AV724560,AV728192,AV736837,AV753875,AV754215,AV754406,AV755055,AW160572,AW160575,AW160824,AW160881,AW161145,AW161550,AW163182,AW163605,AW163617,AW328630,AW404431,AW404717,AW404934,AW405087,AW405330,AW406082,AW406202,AW406360,AW406721,AW406759,AW406800,AW407917,AW410683,AW512920,AW517222,AW517682,AW583741,AW630270,AW630321,AW674719,AW674894,AW732699,AW800947,AW801106,AW878920,AW949553,AW963556,BE018835,BE251652,BE252213,BE252638,BE253519,BE260149,BE263557,BE263747,BE264730,BE270234,BE271675,BE274628,BE274913,BE275447,BE277825,BE279325,BE280103,BE293020,BE294681,BE294710,BE296768,BE297000,BE297250,BE297383,BE297848,BE299638,BE300040,BE300637,BE304770,BE313170,BE314127,BE314290,BE378123,BE378124,BE378489,BE378715,BE385140,BE389456,BE389854,BE389930,BE389976,BE391374,BE392585,BE393997,BE394014,BE395094,BE395280,BE396055,BE396756,BE397238,BE397257,BE397281,BE513743,BE515220,BE535375,BE536068,BE539185,BE539632,BE541813,BE542329,BE544397,BE545190,BE547568,BE547772,BE549221,BE561381,BE561690,BE565936,BE612769,BE613225,BE616187,BE617383,BE617844,BE619008,BE619675,BE620385,BE620728,BE620983,BE620994,BE621804,BE697685,BE709022,BE710688,BE728847,BE731219,BE733310,BE736770,BE741616,BE745147,BE770718,BE770727,BE770734,BE770735,BE770737,BE770742,BE780133,BE780705,BE781579,BE782195,BE782666,BE782999,BE783621,BE783924,BE784951,BE785568,BE785610,BE785643,BE786656,BE786847,BE786869,BE787241,BE787417,BE787668,BE788009,BE788379,BE788595,BE788832,BE788991,BE795006,BE796312,BE817443,BE817452,BE817453,BE817454,BE817460,BE817461,BE817464,BE817465,BE817466,BE817483,BE817499,BE817502,BE817513,BE817518,BE817538,BE817539,BE817543,BE817550,BE817552,BE817557,BE817560,BE817582,BE817587,BE817588,BE817590,BE817592,BE817596,BE817604,BE817626,BE817631,BE817636,BE817638,BE817640,BE817653,BE817654,BE817659,BE817661,BE817662,BE817663,BE817664,BE817665,BE817667,BE817668,BE817669,BE817670,BE817672,BE817673,BE817679,BE817681,BE817682,BE817696,BE829229,BE829236,BE829238,BE829239,BE829249,BE829250,BE829252,BE829259,BE829266,BE829273,BE829283,BE829288,BE829289,BE829296,BE829304,BE829312,BE829329,BE829331,BE829334,BE867067,BE871863,BE873750,BE874652,BE875867,BE877965,BE878379,BE880966,BE881705,BE882074,BE883079,BE883311,BE883587,BE884170,BE884722,BE885093,BE885480,BE886521,BE890166,BE893208,BE895948,BE896288,BE900505,BE902836,BE904795,BE905062,BE905100,BE908678,BE910209,BE931867,BE958298,BE962959,BF027028,BF032816,BF034944,BF035192,BF036001,BF125905,BF132360,BF172173,BF174497,BF174729,BF174790,BF174856,BF184779,BF205012,BF214902,BF240196,BF242059,BF246586,BF304765,BF306481,BF309970,BF309988,BF310063,BF310681,BF312973,BF316168,BF329422,BF340887,BF342051,BF342739,BF359135,BF526100,BF526127,BF663878,BF664332,BF665710,BF670148,BF684805,BF685565,BF685659,BF685875,BF691529,BF696022,BF699548,BF725855,BF725992,BF726119,BF726147,BF726154,BF727020,BF727368,BF727369,BF727394,BF761774,BF768247,BF772139,BF793164,BF793789,BF794749,BF795649,BF795853,BF796795,BF797231,BF803643,BF911518,BF920146,BF965517,BF965895,BF965906,BF968623,BF969715,BF970401,BF972383,BF972384,BF975256,BF980520,BF984424,BG024572,BG026034,BG028565,BG029336,BG029636,BG029688,BG029929,BG030047,BG033510,BG033592,BG033598,BG105363,BG105561,BG107282,BG108245,BG108969,BG109437,BG111841,BG113129,BG113945,BG113977,BG114028,BG114292,BG114484,BG117041,BG117072,BG118547,BG118630,BG164731,BG168161,BG168532,BG171847,BG178004,BG179705,BG180748,BG251311,BG252073,BG252101,BG252478,BG253689,BG253900,BG254065,BG255670,BG255701,BG257554,BG260583,BG283803,BG284521,BG285548,BG288275,BG288720,BG289907,BG289934,BG324409,BG327957,BG329441,BG330199,BG331123,BG331364,BG331612,BG332277,BG333453,BG337254,BG385898,BG387803,BG388184,BG388192,BG388386,BG391657,BG392176,BG393866,BG396513,BG397122,BG397801,BG403142,BG419310,BG420695,BG469167,BG469964,BG470049,BG471930,BG472996,BG474006,BG474508,BG476973,BG480082,BG503647,BG503669,BG505099,BG505852,BG532991,BG533230,BG533641,BG574851,BG574854,BG575555,BG576175,BG576518,BG576617,BG576677,BG576823,BG576958,BG576986,BG577028,BG613636,BG614054,BG615254,BG615604,BG616167,BG684608,BG685084,BG686109,BG698435,BG701690,BG706684,BG707562,BG708005,BG719214,BG742462,BG747227,BG747308,BG747391,BG747467,BG747607,BG747738,BG748050,BG749053,BG749392,BG750393,BG751608,BG751661,BG752992,BG754862,BG755485,BG758408,BG763648,BG766041,BG770399,BG774806,BG776052,BG818203,BG823708,BG825359,BG827718,BG828184,BG897812,BG897838,BG898751,BG913274,BG913288,BG913513,BG924289,BG924699,BG925076,BG925874,BG925973,BG929491,BG960650,BG961010,BG961675,BG982922,BI025069,BI025475,BI025970,BI025997,BI028222,BI029209,BI030134,BI030277,BI088033,BI088039,BI089956,BI090645,BI093914,BI094564,BI113955,BI113981,BI114057,BI114870,BI115363,BI117033,BI160815,BI195439,BI195442,BI198485,BI223587,BI227054,BI227229,BI227318,BI252120,BI252160,BI252739,BI254311,BI256436,BI256807,BI257678,BI259517,BI324984,BI457229,BI481298,BI521557,BI521636,BI602350,BI667953,BI669753,BI712443,BI712681,BI752475,BI757914,BI758655,BI760462,BI761453,BI763127,BI763281,BI766738,BI768725,BI772618,BI820181,BI821336,BI821401,BI821407,BI827627,BI829803,BI834226,BI834414,BI834624,BI835407,BI836128,BI836662,BI837511,BI850635,BI855671,BI856075,BI856281,BI856675,BI856726,BI856788,BI856902,BI857225,BI857733,BI857810,BI858924,BI859217,BI859603,BI860019,BI860050,BI861230,BI861490,BI862454,BI868330,BI870399,BI905990,BI910571,BI910801,BI912449,BM005705,BM006485,BM006736,BM006941,BM008080,BM008786,BM010094,BM010237,BM011523,BM011588,BM012382,BM013592,BM013728,BM014213,BM015032,BM015293,BM015408,BM015414,BM015507,BM015530,BM015984,BM016011,BM016054,BM016560,BM018145,BM019576,BM020769,BM047235,BM051239,BM171988,BM313461,BM449707,BM450350,BM451739,BM454015,BM454799,BM454856,BM455048,BM460989,BM462018,BM463817,BM463901,BM465277,BM472204,BM477582,BM480202,BM505449,BM505694,BM507254,BM549068,BM550467,BM553194,BM553453,BM553493,BM558484,BM558818,BM558924,BM559495,BM559716,BM563543,BM563963,BM565521,BM670322,BM673616,BM686170,BM686731,BM687791,BM692366,BM697777,BM698766,BM700220,BM705649,BM706253,BM706626,BM706725,BM712041,BM741527,BM742366,BM746389,BM749461,BM756640,BM760270,BM760343,BM761841,BM762274,BM764930,BM765104,BM768261,BM769299,BM769711,BM772693,BM781956,BM785444,BM790563,BM791668,BM792260,BM792360,BM793581,BM793902,BM794041,BM796019,BM796405,BM797656,BM798040,BM799101,BM801722,BM808265,BM810290,BM810994,BM817763,BM817782,BM818780,BM819132,BM824304,BM826540,BM827366,BM827423,BM827498,BM828433,BM829108,BM833031,BM834856,BM838460,BM838463,BM840363,BM840685,BM841025,BM841275,BM841545,BM841794,BM843113,BM844228,BM844250,BM846289,BM847373,BM850816,BM850901,BM851152,BM851475,BM852025,BM852086,BM853189,BM853536,BM855081,BM855246,BM855330,BM856043,BM856163,BM856719,BM856895,BM857433,BM857548,BM888179,BM888239,BM888389,BM888560,BM904514,BM909948,BM913433,BM914224,BM915446,BM918705,BM919444,BM920570,BM927734,BM928086,BM974772,BM974819,BM975125,BM978419,BP196256,BP197281,BP198478,BP198836,BP200109,BP201406,BP207113,BP209091,BP212943,BP213291,BP216702,BP216774,BP217520,BP218946,BP227576,BP230220,BP231167,BP231202,BP231215,BP231328,BP231416,BP231585,BP231701,BP231820,BP232096,BP232209,BP232219,BP232276,BP232651,BP232699,BP233102,BP233237,BP233266,BP234077,BP235685,BP236653,BP236668,BP244683,BP244725,BP244942,BP245115,BP245181,BP245231,BP245243,BP245514,BP245542,BP245708,BP245988,BP246082,BP246088,BP246115,BP246135,BP246220,BP246230,BP246407,BP246526,BP246543,BP246555,BP246696,BP247081,BP247105,BP247121,BP247239,BP247356,BP247367,BP247406,BP247450,BP247622,BP247657,BP247859,BP247904,BP248018,BP248163,BP248479,BP248489,BP248594,BP248610,BP248647,BP249199,BP249388,BP271759,BP275295,BP276165,BP278502,BP279435,BP289620,BP289683,BP289724,BP290575,BP295472,BP303894,BP304232,BP304850,BP305058,BP306716,BP310613,BP313390,BP316101,BP316174,BP316175,BP316219,BP316338,BP317281,BP317513,BP317758,BP317811,BP317889,BP318007,BP318058,BP318339,BP318340,BP318422,BP318430,BP318496,BP318752,BP319252,BP319369,BP319603,BP319728,BP323051,BP325118,BP328850,BP330960,BP332643,BP335636,BP337449,BP338066,BP338176,BP340350,BP341812,BP342035,BP346509,BP347297,BP348635,BP349123,BP350617,BP351694,BP352241,BP352819,BP353304,BP353658,BP354707,BP355272,BP355369,BP356802,BP364731,BP371192,BP374285,BP375390,BP375585,BP375736,BP375971,BP380193,BP380372,BP381446,BP428491,BP428689,BP429160,BP429189,BP430291,BP430596,BP430771,BP430828,BP870460,BP870509,BP870810,BP870862,BP871202,BP871321,BP871490,BP871621,BP871681,BQ000571,BQ006531,BQ015292,BQ017770,BQ027819,BQ044983,BQ049945,BQ051024,BQ051437,BQ053166,BQ053632,BQ056129,BQ056326,BQ058747,BQ059449,BQ059694,BQ060028,BQ061275,BQ062004,BQ062031,BQ063504,BQ064799,BQ065311,BQ083692,BQ084317,BQ128052,BQ128316,BQ212197,BQ212281,BQ212336,BQ213152,BQ215824,BQ218599,BQ218753,BQ222636,BQ223373,BQ223727,BQ226424,BQ227527,BQ227643,BQ227909,BQ228014,BQ228107,BQ231465,BQ232690,BQ232876,BQ272269,BQ325189,BQ335217,BQ422381,BQ427741,BQ435270,BQ437551,BQ437610,BQ440595,BQ448424,BQ549187,BQ549668,BQ575132,BQ636063,BQ636264,BQ637181,BQ638063,BQ641397,BQ641568,BQ641990,BQ642545,BQ643489,BQ645541,BQ648092,BQ649208,BQ653241,BQ653374,BQ668912,BQ671466,BQ684413,BQ688342,BQ690196,BQ719876,BQ723505,BQ773737,BQ879165,BQ921245,BQ929400,BQ933471,BQ947595,BQ955159,BQ956453,BQ957334,BQ958966,BQ961496,BU069737,BU071838,BU073357,BU075629,BU075825,BU146516,BU154188,BU154461,BU154814,BU156547,BU158906,BU161382,BU161585,BU165214,BU166705,BU167784,BU170418,BU172126,BU173905,BU176124,BU178446,BU178799,BU179154,BU181087,BU181239,BU181553,BU182420,BU185538,BU186379,BU186643,BU187218,BU187739,BU189212,BU193651,BU193900,BU501338,BU502200,BU506526,BU506566,BU506670,BU507939,BU508012,BU508641,BU528922,BU533341,BU533619,BU579949,BU581431,BU594895,BU595550,BU595819,BU595971,BU596016,BU596881,BU597176,BU597847,BU598498,BU598574,BU598683,BU598777,BU599170,BU599190,BU599408,BU599650,BU599887,BU600304,BU600653,BU601721,BU601850,BU601905,BU602063,BU602267,BU602317,BU602725,BU603414,BU603630,BU623948,BU624687,BU628725,BU678235,BU681041,BU730391,BU736061,BU737020,BU787441,BU787718,BU789766,BU839263,BU839519,BU860941,BU861184,BU902831,BU931571,BU931979,BU935046,BU935341,BU942754,BU944019,BU955094,BU956102,BX328424,BX328425,BX328426,BX328710,BX352701,BX358931,BX358932,BX367532,BX374366,BX376425,BX422306,BX456972,BX456973,BX460901,BX953210,C14764,C15705,C16671,C17449,CA310246,CA336268,CA337506,CA337955,CA406345,CA412490,CA414829,CA420886,CA420940,CA421025,CA422192,CA441223,CA443377,CA443490,CA774584,CB107938,CB108203,CB109829,CB109911,CB109987,CB110491,CB110874,CB110885,CB111005,CB111281,CB111571,CB112271,CB113388,CB113649,CB113675,CB114251,CB114846,CB116923,CB117182,CB122518,CB122748,CB123322,CB126131,CB126711,CB128852,CB128866,CB129367,CB130787,CB131186,CB132381,CB133349,CB136526,CB136702,CB137464,CB138062,CB138070,CB138316,CB139487,CB139495,CB140861,CB140904,CB142411,CB146873,CB147805,CB149538,CB149741,CB150204,CB150540,CB151769,CB156503,CB156696,CB159508,CB160304,CB160876,CB161175,CB162478,CB163140,CB265696,CB266595,CB269548,CB270191,CB270724,CB851278,CD047901,CD048022,CD048383,CD048445,CD048617,CD048747,CD048908,CD049178,CD049186,CD049278,CD049295,CD049324,CD049351,CD049704,CD049869,CD049944,CD050209,CD050367,CD050562,CD050573,CD050760,CD050866,CD051023,CD103611,CD108280,CD109078,CD172668,CD172771,CD172800,CD172805,CD172915,CD172926,CD172932,CD173173,CD173205,CD173234,CD173288,CD173301,CD173374,CD173499,CD173582,CD173623,CD173626,CD173679,CD173724,CD173740,CD173893,CD173946,CD173984,CD174079,CD174165,CD174234,CD174301,CD174359,CD174369,CD174413,CD174457,CD174477,CD174501,CD174578,CD174609,CD174690,CD174692,CD174914,CD174980,CD175010,CD175018,CD175030,CD175065,CD175096,CD175148,CD175202,CD175214,CD175294,CD175301,CD175326,CD175507,CD175522,CD175586,CD175674,CD175733,CD175946,CD175953,CD176052,CD176092,CD176094,CD176267,CD176353,CD176471,CD176495,CD176531,CD176576,CD176664,CD176837,CD176850,CD176904,CD176958,CD176980,CD176995,CD177041,CD177221,CD177251,CD177283,CD177355,CD177363,CD177417,CD177448,CD177519,CD177643,CD177655,CD242666,CD246239,CD246241,CD246387,CD246567,CD246648,CD246682,CD246769,CD246824,CD246915,CD247010,CD247031,CD247033,CD247062,CD247149,CD247239,CD247295,CD247415,CD247488,CD248046,CD248228,CD248268,CD248401,CD248418,CD248497,CD248638,CD248671,CD248726,CD248875,CD249111,CD249208,CD249302,CD249455,CD249476,CD249477,CD249532,CD249580,CD249624,CD249634,CD249776,CD249799,CD249815,CD249828,CD249885,CD249910,CD249945,CD249963,CD250031,CD250071,CD250100,CD250145,CD250214,CD250285,CD250369,CD366435,CD368180,CD384846,CD384944,CD385076,CD385687,CD385965,CD386242,CD386438,CD386474,CD386520,CD386600,CD386733,CD386735,CD387310,CD387317,CD387328,CD387464,CD387629,CD387773,CD387912,CD387986,CD388044,CD388049,CD388113,CD388149,CD388539,CD388714,CD388729,CD388834,CD389029,CD389036,CD389232,CD389289,CD389463,CD389711,CD389746,CD389787,CD389802,CD389832,CD389886,CD390080,CD390177,CD390215,CD390271,CD555927,CD556051,CD556137,CD556151,CD556204,CD556436,CD610171,CD610172,CD610173,CD610174,CD610175,CD610176,CD610177,CD610178,CD610179,CD610180,CD674643,CD685325,CD694059,CD723446,CD724094,CF124490,CF129963,CF130769,CK126120,CK128643,CK430638,CK818163,CK818164,CN269697,CN269698,CN269699,CN269700,CN269703,CN269704,CN269705,CN269706,CN269707,CN269709,CN269710,CN269711,CN269712,CN269713,CN269714,CN269715,CN269716,CN269717,CN269718,CN269719,CN269720,CN269721,CN269722,CN269723,CN269724,CN269725,CN269726,CN269727,CN269728,CN269729,CN269730,CN269731,CN269732,CN269733,CN269734,CN269735,CN269736,CN269737,CN269738,CN269739,CN269740,CN269741,CN269742,CN269744,CN269745,CN269746,CN269747,CN269748,CN269750,CN269751,CN269752,CN269753,CN269754,CN269755,CN269757,CN269758,CN269760,CN269761,CN269762,CN269763,CN269765,CN269766,CN269767,CN269768,CN269769,CN269770,CN269772,CN269773,CN269775,CN269776,CN269777,CN269778,CN269779,CN269780,CN269781,CN269782,CN269783,CN269786,CN269787,CN269788,CN269790,CN269791,CN269792,CN269793,CN269794,CN269795,CN269796,CN269797,CN269798,CN269799,CN269800,CN269801,CN269802,CN269803,CN269804,CN269805,CN269806,CN269807,CN269808,CN269809,CN269810,CN269811,CN269812,CN269813,CN269814,CN269815,CN269816,CN269817,CN269819,CN269820,CN269821,CN269822,CN480531,CN481620,CN483758,CN485069,CR746352,F37578,H22187,H23685,H27250,H40481,H43917,H45565,H47930,H50588,H51718,H51823,H52362,H53768,H54648,H55934,H56213,H56356,H56716,H59178,H59958,H60276,H63205,H63471,H63624,H64627,H65572,H67638,H67951,H71256,H71378,H72679,H72997,H73024,H74300,H80228,H82291,H83151,H83179,H87557,H87620,H87881,H90361,H90798,H93801,H94837,N49818,N59040,N59708,N72787,N73220,N75755,N77353,N77462,N77715,N80545,N80974,N83266,N85035,N87798,N89252,N89292,N89453,N91992,N94157,R36372,R39707,R62208,R72572,R78479,R83717,R84466,R84657,R90941,R91020,R92370,R94417,R96874,R96953,R96987,R96989,R97477,R97656,R97925,R99039,R99745,T12242,T39577,T48830,T55369,T58263,W01640,W17341,W19358,W21202,W32955,W39331,W39401,|
1.66666666666667|GT AG|AF448855,BX343764,BC042151,BC036862,CR596316,BX363799,CR615748,CR605820,BX386780,|BU631138,AK074215,BG747993,BF514918,AW576042,AA551847,||AY172690,AI311664,
2.5|GT AG|BU191687,BQ669125,BQ673208,BQ674193,BQ881687,|AA280976,AW340665,|X85630,X85637,AF151060,AA383107,AY014283,BC022002,AI827647,AJ223811,BI825132,BI827081,BI828219,BI830284,BI831986,BU192126,CB151646,CD243768,CD243839,CD300238,CD358802,CD359919,CD558132,CV024136,Z21340,Z21392,BM563305,BI832404,AF012377,T36006,AA382232,AA459806,BU853554,BG705464,|
3.5|GT AG|CN366182,AK054787,AB037925,AF548362,CK429418,BC060800,BX476983,|AK091782,AX747180,||
2.5|GT AG|BX648539,U93239,CR618317,CR596837,D87127,|BC012035,BX352618,||BE780211,
2|GT AG|D32047,U59494,U11025,U59493,L36052,L33410,|AB014682,AB014683,U59495,||AB014681,
1.2|GT AG|BQ716538,BI224843,BI226346,AA150452,BE396748,AA156653,|AK057124,AK125801,AA972820,BI917612,AI684495,|CR605671,AL523872,AL703814,AU132594,AU132917,BE251507,BE336681,BF796900,BF913494,BG037053,BG335547,BG336040,BI753382,BI766277,BI767207,BI767749,BI827409,BP196029,BP200623,BP202878,BP212202,BP218680,BP235071,BP235418,BP237034,BP237147,BP320656,BP329035,BP348519,BP358174,BP359267,BQ706697,BQ882065,CA842655,CA842706,CN334564,AJ001019,AW372221,AA705090,BG110323,|
1.66666666666667|GT AG|BC044637,CD106069,CD644229,BG481067,BG328304,|BG337782,BI771415,CB158009,|AW886807,BQ067985,BQ068005,|
2|GT AG|AK093562,BI772027,BI771958,AK074093,BQ684262,AX748202,|CA487435,CA488989,BF826411,||AK000363,AK074402,AK126165,AK128258,BC030283,BG696093,BM311059,BP338422,BX366847,BX390216,CA772430,CA777279,CA842509,
1.5|GT AG|CR592129,CR618426,CR622278,CR608025,BC014418,J02947,CR606896,CR607978,CR595031,|CR597150,BX397185,BU781947,AA954385,AA628341,BG928200,||
1.5|GT AG|BQ270258,BP228417,BI914940,BF673353,BI772662,AL832723,|D55673,BM675317,BU860652,H49797,|AA010071,AA013331,AA046949,AF039575,AA160191,AA160192,AA204898,AA205538,AA283263,AA285116,AK057836,AA316323,AA344109,AA352838,AA398152,AA399572,AA410659,AA411615,BC002401,AA480614,AA483980,AA488767,AA505693,AA522627,AA574124,AA577517,AA579951,BC023977,BC026015,AA613845,AA627344,AA668933,AA683349,AA729692,AA825414,AA827418,AA830698,AA847462,AA861968,CR599364,AA885552,AA887151,AA946935,AA974450,AA987597,AI002518,AI031590,AI041755,AI051151,CR621925,AI085160,AI096462,AI096954,AI097281,D55671,D55672,D55674,AI174529,AI183669,AI188793,M94630,AI289133,AI306461,AI374096,AI421137,AI633090,AI688226,AI880678,AL540127,AL540128,AV717509,AV756764,AW007242,AW069308,AW069828,AW088772,AW131448,AW136004,AW245445,AW401438,AW401445,AW402084,AW404002,AW512086,AW512338,AW516671,AW750326,AW798342,AW818288,AW838490,AW872995,AW884759,AW959188,AW966743,AW968896,BE006891,BE075266,BE278101,BE617374,BE710964,BE710987,BE710988,BE711003,BE711034,BE833438,BE833446,BE833541,BE833643,BE889784,BE900430,BE900483,BE927946,BE935363,BE938760,BE940063,BF029478,BF037517,BF096106,BF096170,BF096228,BF184915,BF219889,BF229969,BF312243,BF337814,BF344095,BF356327,BF438522,BF440058,BF666066,BF686381,BF792027,BF792399,BF798438,BF817675,BF849224,BF850877,BF868617,BF887116,BF968421,BG004544,BG110031,BG166646,BG169372,BG235973,BG292440,BG342056,BG480304,BG498522,BG533680,BG614345,BG617678,BG655760,BG680951,BG764537,BG925912,BG993148,BG993790,BI003447,BI014792,BI014796,BI014797,BI014799,BI015219,BI255024,BI494154,BI767200,BI850234,BI850445,BM461496,BM470421,BM479016,BM559843,BM665815,BM671888,BM679303,BM690988,BM691013,BM715098,BM716147,BM720586,BM766521,BM824146,BM971462,BM985409,BP429820,BP429951,BQ005341,BQ005363,BQ028592,BQ212521,BQ232022,BQ300933,BQ304203,BQ304204,BQ304240,BQ304243,BQ304250,BQ304251,BQ304256,BQ310021,BQ310024,BQ332993,BQ370034,BQ575355,BQ581644,BQ632439,BQ632727,BQ774615,BU533363,BU542398,BU590376,BU595927,BU629067,BU632787,BU674161,BU679809,BU682604,BU685467,BU685748,BU687990,BU726316,BU726334,BU727499,BU858375,BU902276,BX281087,BX325020,BX352652,BX370773,CA310482,CA415267,CA422734,CA423891,CA426562,CA426884,CA426915,CA431437,CA443546,CA445862,CB045350,CB048924,CB048925,CB069785,CB528994,CB985321,CD236966,CD742731,CN352285,CN352292,CN352295,CN352296,CN352297,CN352304,CN352305,CN352306,CN352309,CN352324,D53019,D54861,D55170,D59165,F22113,F25850,H88233,N34405,N67235,R53382,W16765,W39592,W44942,W72288,W74620,W76314,W94321,|
12|GT AG|BF244545,BP207098,BP301393,BP222506,BG753451,CN301988,BM788287,CN301999,CN353424,BG777914,BP331413,BG704151,BF203863,AK095822,CD698063,AA218604,CN302007,BG751592,AU137572,BM751269,BX440035,BX440036,BX465163,AL601139,BP326860,BP243181,BP301389,CN301997,CN301986,BM541512,CB127386,BE788875,BM480354,AU117170,CN301995,BM016189,|AV693193,BP297215,BP297426,||AA022925,AA298269,AA307998,AA356710,AL833414,AA430994,BC003395,BC037894,BC066917,AA847764,CR608063,CR619029,CR620503,AI469029,AL518388,AL534425,AL537251,AL537962,AL555079,AL555557,AL599135,AU118179,AU128058,AU128524,AU131013,AU133705,AU134667,AU134803,AU135489,AU137729,AU138390,AU139604,AU139652,AU139659,AU143467,AU280511,AV708934,AV725477,AV752090,AV762782,AW402147,AW403052,AW960348,BE538930,BE540629,BE548349,BE620380,BE781548,BE866406,BE866615,BE868126,BE871187,BE873048,BE884430,BE888498,BE893923,BE958074,BF028846,BF126206,BF132199,BF175385,BF215733,BF666811,BF696047,BF698469,BF701590,BF791208,BF850184,BF978651,BG031268,BG031333,BG037166,BG112335,BG115991,BG165925,BG168259,BG259870,BG287747,BG291459,BG401730,BG427814,BG493948,BG500442,BG502982,BG505957,BG528663,BG530724,BG540046,BG567782,BG613555,BG699816,BG706214,BG771458,BG771991,BI089290,BI093619,BI546141,BI560942,BI561701,BI601941,BI759527,BI850521,BM153705,BM171947,BM352398,BM463855,BM468009,BM475703,BM509674,BM511452,BM549140,BM560138,BM750658,BM803481,BM829153,BM832520,BM834973,BM848626,BP192845,BP193664,BP193741,BP194447,BP196282,BP198266,BP198683,BP203609,BP203928,BP204110,BP204711,BP204903,BP204945,BP206754,BP207276,BP207815,BP208227,BP209528,BP220280,BP220317,BP221421,BP222161,BP226634,BP227197,BP229446,BP237613,BP239775,BP242364,BP249309,BP252696,BP257716,BP258709,BP260002,BP260224,BP261112,BP261521,BP261744,BP262628,BP262772,BP274959,BP275261,BP275476,BP281266,BP284491,BP292253,BP296278,BP298526,BP302167,BP322534,BP331717,BP331980,BP340476,BP342470,BP343269,BP345134,BP350417,BP350436,BP357431,BP363984,BP366647,BP368661,BP370031,BP371647,BP375442,BP375695,BP375836,BP375969,BP379357,BP380362,BQ219004,BQ219366,BQ272049,BQ420804,BQ428985,BQ431799,BQ548901,BQ635991,BQ636224,BQ893616,BQ921533,BU162437,BU164680,BU172139,BU186980,BU191651,BU192219,BU194228,BU197319,BU520770,BU521649,BU567649,BU570211,BU658605,BU660904,BX419210,CA398122,CB111799,CB127023,CB128960,CB129321,CB134393,CB141013,CB150158,CB151659,CB961475,CD107192,CD358278,CD358592,CD359700,CD519652,CD655438,CF272249,CK128820,CN301987,CN301990,CN301993,CN301994,CN301998,CN302002,CN302003,CN302004,CN302005,CN302008,CN302011,CN302012,CN302013,CN302014,CN302018,CN302021,CN302022,CN302025,CN302026,CN302028,CN302029,CN353423,BG898053,
3|GT AG|AK055555,BC006565,BI519833,BC007449,CA428851,CR614338,BX371993,AB046847,AL528894,|AA729914,AW138164,AA866127,||
12.3333333333333|GT AG|BM193861,BM925915,BI551700,BP229639,BI546815,CN264002,BX509858,BM146581,BI771039,CN481324,CR618242,AL527890,CR614534,BP225673,BI602173,BM172413,BP383241,AK096588,BI769310,BG706468,BP208166,BC028384,BP360392,BC012627,CN264004,BX647200,BX649180,CB156626,BP343582,Y15723,X66534,BX642784,BF679959,AL543909,BX505476,BP217382,BI551777,|AL707876,BP199345,CF594362,||
2|GT AG|BQ954611,BQ922568,BI222796,CB267090,|U28043,BG983330,||
1.16666666666667|GT AG|BM559657,BU506521,BG108260,BC014604,BI767342,BC044220,BG723234,|BC019918,BC053586,CR594650,AL523554,BI088639,BI913003,|AA262627,BC020552,BC045555,BC067863,AL705205,AL705206,AL705236,AW651689,BG028658,BI552765,BI598263,BI670455,BI753857,BM854078,BQ066942,|
2.8|GT AG|AI367171,CB306514,BX089745,AW958070,AA554066,AI225100,AI278277,BE875232,AA973343,AW589503,T72621,AI208978,AI807266,AK056817,|AA781819,AI674228,AI674547,AI862909,AW135757,|AA081134,|
7|GT AG|BX642317,CB995704,BI668289,AF073519,AI825654,BG545915,BC035932,BI334409,BX953263,BG701086,CF264673,CF265001,CB995117,BG699307,|CR626737,BX442874,|BF852351,|
10.25|GT AG|BQ432463,BG387847,BM470805,CN312005,BU850287,BQ431730,BM459215,BM455377,BE780840,BC070280,BG532440,AU130635,BU173159,AU124075,AW013865,AL525560,BU569023,BM466589,BC000192,BU177294,BM719920,BU632674,BM903845,CN312011,BI335533,BQ071727,BE617318,BU630686,BE883650,BF132819,CA426593,BX356815,AU130196,BE546025,J00140,CD389260,BU153773,BX364783,BM801818,BE909845,BQ228528,|AA974401,BI089165,BQ424279,CD014129,||
1.66666666666667|GT AG|BG622224,BC022266,AK023539,AK002104,AU136103,|AK023417,AU134573,BQ022845,||
3.5|GT AG|BU183816,AK025593,BI255460,BG219874,CR627037,BP263338,AW581901,|BG188700,AA431784,||
9|GT AG|AK093683,BC048769,BC072023,AL834166,AK093530,AA480071,Z47361,AK131428,CN274310,AL832816,X59871,X59870,Z47362,BM550544,AK057580,CN274309,AA410240,AX748258,|BM987599,BX426109,||
2|GT AG|BI765525,CD519603,BE866802,CD557041,CD105956,BC006428,|H01034,AI476798,R62543,||
2|GT AG|CN294148,AK074885,CN294149,AK125244,|AB049618,AB061224,||AB018247,AB079687,AB094990,AF224709,AF224710,AK075280,AA402998,BC013158,BI160586,BI757699,BI825673,BM050043,BU538944,BU857743,BX431612,BX095154,
6.33333333333333|GT AG|BI753524,AF152303,AF152316,AF152314,AF152307,AF152313,AF152308,AK075556,BC036674,AF152304,AF152315,BC063288,AF152305,AF152306,AF152312,AF152317,AF152309,AF152310,AF152311,|BC033735,BQ720698,CN428071,||
6|GT AG|BI855603,CN365971,BM794605,AU117760,AL120926,BX648012,BX647869,CA495363,BP340235,CN365967,BC006997,BP379497,|AI658515,BG776892,||BG120591,BG503151,
2.25|GT AG|CR619041,BQ227356,BM469614,X77794,BC000196,U53328,BC007093,BM452016,BE778307,|BX538035,AI925901,BM667899,BI522026,||
43.3333333333333|GT AG|CD367132,AW006707,BQ893043,BI861405,BE314601,BF797703,CF128464,BI861310,BM826387,BE797119,AF151875,AW102856,BQ013544,BF243718,AF161460,BG758618,AI131028,BM014945,AI446672,BQ672131,AA993228,AW298378,AL550004,BM464165,BM801703,AI814662,BE894343,BM973668,BI086811,AA400988,BE387588,AA152086,BE727618,BQ220893,BQ051363,AW138264,AA854605,CD367693,CF128865,AA625533,BE795383,BM562886,BU506511,CF454054,BX098478,BG470694,BG280945,AI830127,AW084495,AL550036,BQ433433,BC040106,CN388041,BU158790,BU626158,BU628228,AW954346,BE394461,CA440144,BI199009,AI871025,BM988284,BG236092,BI460989,AJ710016,BM916404,AI890915,BE409521,AI088800,BQ678515,BE733615,BI831664,CA488856,AI814112,BU741840,BE385275,BM666328,BE613491,BU594763,BF339950,AA167417,BU599714,BC032424,BE384920,BQ957599,AI571872,BU526572,BE620500,BG700286,BE620899,BI225460,CN388040,AA532375,BU956451,BF317449,BQ011526,BG332789,AW513074,AA582896,BQ020037,BG950100,BM998439,AW405978,AA846799,BE614317,BG033852,BI836623,AI188258,BU632587,BQ001930,BE732474,BE410812,BU598334,BU734262,AJ712183,BQ680451,CR611555,CB306445,CA432566,BU626200,AF151019,AI553745,AI923555,BC019331,CF529445,BE898404,AI819560,AW572294,BM459107,BE897310,|AI219077,BQ013650,BQ013934,||
2.5|GT AG|BM557650,AL533846,AI952575,AL533845,CR623655,|AW089629,CN271588,||CR594004,AW591841,BG056978,BU630490,AA330494,AW251030,BF765551,AA493459,AI052064,AJ705286,AW472901,BF209865,CB139665,H72602,AA102225,AA868545,AA878275,AA975347,AI141139,AI298010,AI708209,AI928086,AI984871,AW103950,AW189855,AW572524,N79557,BC021993,AA737928,AA834310,AA845229,AA845878,CR616147,AI343593,AI439273,AI439316,AI537104,AI719309,AI798354,AW472845,AW769625,BE300632,BE350467,BX330205,N38972,N38986,AA159827,AA548978,AA552651,AA635552,AA643103,AI090428,AI190104,AI224480,AI349453,AI358253,AI612960,AI680416,AI735226,AI864657,AI869928,AI887325,AV717517,AV756148,AW026875,AW338989,AW768449,BE138862,BE206564,BE208323,BE901838,BF763458,BM685391,BQ787769,CA847830,CB178028,CF129195,H63240,AA143194,AA204885,AA321131,AK095666,AA480431,AA482216,AA486387,AA506905,AA507509,AA551342,AA553898,BC029996,AA613542,AA618618,AA631556,AA780970,AA782371,AA844593,AA857081,AA879288,AA894940,AA988688,AI000113,AI034320,AI128610,AI263315,AI275922,AI433076,AI538713,AI613319,AI754879,AI814139,AI859976,AI953429,AW001306,AW069563,AW102954,AW169735,AW241164,AW248514,AW341947,AW440303,AW571939,AW615426,AW731835,BE205892,BE300661,BE742253,BE794220,BF764298,BF764312,BG111050,BG252500,BG827504,BG827765,BM014671,BM511640,BM511713,BM668994,BM974805,BU176941,BU178383,BU536966,BU683816,BU850179,BU902281,BU927885,CA307293,CB121897,CD369967,F18623,N63814,N71419,T56594,W38339,AA046435,AA055914,AA085468,AA131859,AA146789,AA159662,AA186926,AA190660,AA199882,AA206074,AA228861,AA339302,AA454575,AA478393,AA482311,AA508382,AA610731,AA622773,AA721792,AA729518,AA729800,CR590014,AA857670,AA860957,AA884406,AA890257,AA936057,AA947024,CR607176,AA989365,AI027658,AI080538,AI086557,AI124953,AI125294,AI138390,AI140091,AI200061,AI200180,AI224008,AI254356,AI338307,AI343721,AI371059,AI434180,AI434637,AI476119,AI568242,AI570030,AI589878,AI634740,AI660031,AI684009,AI783836,AI799245,AI799475,AI801310,AI829252,AI862969,AI866395,AI956028,AI970789,AI984754,AL561323,AV742583,AW006989,AW058003,AW245298,AW245468,AW245634,AW247512,AW248754,AW471302,AW514243,AW662563,AW673885,AW731783,BE560254,BE736810,BE790373,BF313368,BF732943,BF752203,BF752752,BF764308,BF764316,BF764332,BF765544,BF983296,BG025928,BG259637,BG484745,BG576796,BG686986,BG754189,BI089709,BI258715,BI468532,BI713522,BI855817,BM044665,BM051854,BM510348,BM511416,BM512568,BM554982,BM927352,BP224312,BP382537,BQ054842,BQ064803,BQ269708,BQ441940,BQ630977,BQ948284,BU165002,BU540152,BU598726,BU784866,BU850167,BX359238,BX452654,BX452655,C75185,CB114528,CD520512,CN410247,CN410273,CN410283,D19751,F13711,F15927,F17165,F17228,F21704,H27671,N55271,T51625,W45420,AA025003,AA046847,AA070892,AA081074,AA084347,AA127666,AA143242,AA160886,AA173302,AA181888,AA187623,AA192475,AA205936,AA223478,AA232402,AA303550,AA341798,AA343042,AA343043,AA352915,AA354160,AA355547,AA375292,AA376237,AA376529,AA398328,AA458596,AA471030,AA483166,AA513305,AA513316,AA523302,AA531394,AA531450,AA536115,AA542983,BC019093,BC019362,AA573764,AA576186,AA599274,BC032006,AA614711,AA639053,AA665172,AA666370,AA705610,AA730424,AA757823,AA807874,AA844217,AA847537,AA868757,AA888550,AA889917,AA890493,AA894482,AA904107,CR601263,AA953963,AA961551,AA961836,AA970351,AA976001,AA976944,AA983278,AI003163,AI005608,AI026839,AI041364,AI085122,AI167985,AI185345,AI201437,AI205861,AI245680,AI249815,AI251782,AI253704,AI339209,AI347301,AI357220,AI418079,AI469080,AI471661,AI474089,AI564162,AI568908,AI584161,AI628534,AI674888,AI685719,AI696329,AI697182,AI720193,AI720844,AI753550,AI754539,AI823724,AI830031,AI832825,AI870572,AI872328,AI872688,AI890065,AI890735,AI891128,AI913190,AI921421,AI955371,AI982848,AW027839,AW088692,AW129756,AW173521,AW193174,AW245097,AW264646,AW327767,AW328328,AW337379,AW337782,AW339735,AW411245,AW473970,AW513255,AW514946,AW575443,AW583221,AW591983,AW732232,AW768787,AW769413,AW778823,AW872545,BE042369,BE042851,BE047257,BE301803,BE302356,BE889759,BF316625,BF752227,BF765546,BF972757,BG031810,BG032404,BG256918,BG261237,BG474657,BG478210,BG519779,BI225344,BI468568,BI711851,BM016425,BM450477,BM452595,BM453970,BM466667,BM511693,BM511787,BM662691,BM913296,BM927875,BM928446,BM969163,BM973071,BM973636,BM984404,BM989353,BM990188,BM992616,BM996668,BM998824,BM999776,BQ000112,BQ018095,BQ019552,BQ028539,BQ181118,BQ182044,BQ182400,BQ182696,BQ224721,BQ272245,BQ441705,BQ581637,BQ647839,BQ648503,BQ651412,BQ653914,BQ773382,BQ773403,BQ773501,BQ774640,BQ775291,BQ776258,BQ923800,BQ927327,BQ947388,BU070418,BU070996,BU075631,BU077576,BU157700,BU164214,BU193871,BU500704,BU538474,BU538665,BU540018,BU579842,BU615457,BU617241,BU626783,BU628578,BU628616,BU629206,BU629827,BU675383,BU675581,BU678418,BU678981,BU682828,BU730982,BU731869,BU740017,BU751945,BU783946,BU947520,BU948123,BU957804,BU960261,CA309103,CA412031,CA412274,CA412909,CA413227,CA413998,CA414273,CA414456,CA414939,CA415943,CA415948,CA416455,CA416876,CA417483,CA421499,CA423087,CA423097,CA425503,CA427574,CA427878,CA428175,CA428700,CA431884,CA435489,CA439399,CA441132,CA441256,CA442926,CA443056,CA443460,CA443484,CA446965,CA777371,CB122337,CB305909,CB850500,CD105324,CD368987,CD370863,CD513433,CN484547,D51154,F00008,F35518,H41265,H57048,N33042,N54464,N55545,N74497,N89684,N93322,T29040,T63370,W84603,W95607,AA083074,AA205511,AA232524,AA536120,AA604293,AA829548,AA953743,AA988852,AI049725,AI140182,AI140184,AI190977,AI192503,AI857850,AV735822,AW023233,BG033412,BG059182,BG230784,BG682732,BI910580,BQ276537,BQ706490,BU075171,BU581185,BU599822,CA774128,N79847,W94674,AA088910,AA112653,AA146819,AA179197,AA312021,AA356196,AA468543,AA481912,AA488394,AA552039,AA583128,AA594939,AA633557,AA664798,AA707892,AA912479,AA947207,AI184038,M24194,AI597565,AI719789,AI830196,AV738696,AV742286,AW262628,AW305120,AW472969,BE260506,BF764317,BF765572,BG832263,BM800560,BM993225,BM996786,BQ774982,BU587447,BU629598,BU630700,BU860863,BX411963,CA415887,CB851515,CD641395,H68746,N55495,N55576,AA505903,AI332307,AI969995,AW023884,AW189782,BE044609,BE547636,BI834003,BQ642822,BQ648776,BU500251,BU950870,CA308357,CK003696,AA419367,AA508481,AA533649,AA533934,AA581383,AA586344,AA630736,AA725166,AA845954,AA847310,AA862730,AA863441,AA876846,AA989552,AI051471,CR621372,AI088980,AI185947,AI221006,AW584005,BE790535,BG332798,BU187455,BU615249,AA082312,AA600162,AA614789,CR602411,AI207049,AI248878,AI858912,BE378656,BE563448,BE891276,BF342353,BG033666,BG216483,BG391302,BM541570,BX411812,BX412862,BX454030,R50796,T41241,AA057547,AA100243,AA244002,AA502739,AA548189,CR597784,CR603958,AI708239,AI833194,AI889188,AL514163,BE386451,BF344792,BF700592,BG291763,CA431927,CA445367,R49265,AA482669,AA482689,AA483539,AA522938,AA576305,AA581695,AA626577,AA635121,AA652089,AA665348,AA687204,AA746999,AA774299,AA877939,AI523328,AI683240,AI721015,AI804830,AI805754,AI859338,AI874133,AL549970,AV702737,AV737926,AW193986,AW439726,BE394523,BE785724,BF340218,BF763484,BF811743,BG027627,BG029716,BG030235,BG110759,BG183028,BG188266,BG188798,BG215874,BG750035,BG761012,BI092282,BI825258,BI870484,BI912909,BI917686,BM550886,BM927414,BQ787425,BU075783,BU500793,BU528658,BU599642,BU601750,BX414686,CB050486,F17376,F18244,F22031,H50072,BF316737,BG034608,BG287235,BG913124,BI333163,BI710978,BM016452,BQ271610,AA227203,AA489462,AA635459,AA713941,AA721703,AA737216,AA737888,AA782501,AA860465,AA907650,AA923503,AA995078,AI001146,AI313408,AI926939,BE258235,BE877006,BF339974,BF982861,BG201640,BG230782,BI518591,BM804468,BQ641275,BQ945088,BU588733,BU954835,BX352333,F28186,H26246,AA155666,BE539490,AA482960,AA493274,AA527229,AA639123,AA730495,AI821238,AW972811,BE907141,BF752194,BF752210,BG337822,BI196655,AA535208,BQ933607,AA593265,BE744398,BI086975,AA506837,BE394120,BG674573,BI762202,AA513135,AA578404,BE618893,BF814378,AA507125,AA514045,AA532721,AA559281,AA569241,AA580565,AA742783,CR604041,BE076005,BF752191,BG183562,C06103,CN410311,AA569462,AA569709,AA714709,AI284439,BE515325,BF026393,BF752209,BG187217,BG198558,BG199079,BG211566,BI462521,CN410230,F35454,H42470,AA648646,AA844758,CR625157,BG197519,BG208449,BG216484,BG218358,AA501887,AA508709,AA564542,AA600788,AA648238,AA747048,BF568862,BG182340,BG186122,BG186723,BG219469,BG390478,H52393,R93511,AA642753,AA648677,AA657575,CR597855,AL520778,BE314139,BE883874,BF685117,BF983196,BI257306,BI762045,H66874,AA483955,AA484035,AA484203,AA484888,AA513158,AA638980,AA662596,AA730809,AA730858,AA737204,AI433153,AI521051,AV764345,BE910448,BM044855,AA303463,AA342633,AA367117,AA377583,AA480449,AA483137,AA483860,AA484052,AA484626,AA484635,AA491605,AA507619,AA514036,AA516064,AA516087,AA526674,AA527033,AA557692,AA558258,AA558639,AA595835,AA603306,AA635935,AA639070,AA648170,AA651972,AA670036,AA714864,AA730602,AA809234,AA837824,CR594601,AA857361,CR604224,CR604544,CR613365,AI000932,CR616532,CR619604,CR625098,AI240446,AI284482,AI284592,AI284668,AI458828,AI476614,AI554291,AI658901,AI690304,AI707759,AI914910,AI927780,AJ710253,AV757109,AW084001,AW166581,AW191952,AW247938,AW440670,AW471152,AW612965,AW975658,BE349869,BE393844,BF026760,BF314108,BF752206,BF752761,BF763477,BF763482,BF765543,BF812405,BG197518,BG756375,BG827651,BI090027,BI197147,BM312447,BM686675,BM894047,BQ055641,BQ130204,BQ270594,BQ425483,BU076746,BU538369,BX341699,BX411807,C75623,CB115012,CD640031,CN410496,F25942,F26002,H48023,H50113,H59138,H62269,H87498,H99342,N36829,N91154,AA558550,AA649802,BE206284,BE545654,BM050853,BM142679,H84979,H87437,N84529,AA649106,AA747040,AA838150,AI224385,AI886822,BE205969,BE207506,BE274688,BE612971,BF752200,BF752220,BF971490,BG118310,R78894,AA192520,AA489481,AA527130,AA552589,AA554860,AA581722,AA642792,AA737362,AA853554,CR624382,AI560824,AI814983,AI831318,AI865109,AI886542,AI912857,AW089812,AW105555,AW304424,BE302272,BE962827,BE963093,BE964056,BG055711,BG056685,BG152485,BX436989,AA090307,AA113064,AA181559,AA345040,AA533717,BC035460,AA641674,AA652356,AA715177,AI002778,AI049555,AI050011,AI174468,AI283356,AI284666,AI290019,AI358435,AI368958,AI432981,AI440194,AI470283,AI476122,AI524392,AI540266,AI564744,AI570953,AI610626,AI610880,AI612873,AI678400,AI686840,AI687193,AI687445,AI690396,AI691018,AI696568,AI697117,AI697444,AI798268,AI800353,AI805773,AI859886,AI862317,AI862708,AI890475,AI891076,AI913206,AI915082,AI951747,AI955336,AI961253,AI963513,AI971609,AI982735,AJ572324,AU151139,AV736159,AV743578,AW023295,AW057689,AW057817,AW071038,AW078859,AW084243,AW088860,AW103978,AW104844,AW105721,AW130915,AW169125,AW169611,AW191010,AW192925,AW197053,AW272938,AW273336,AW316645,AW338751,AW411545,AW440069,AW440509,AW473775,AW474989,AW515143,AW516065,AW518117,AW627871,AW769503,AW770157,BE221499,BE328522,BE742791,BF033168,BF339946,BF541020,BF726142,BG034456,BG117260,BG122672,BG170526,BG171026,BG179692,BG250021,BG259649,BG260047,BG284289,BG574243,BG820176,BI759666,BI861727,BI870297,BM461395,BM464517,BM472157,BM557261,BM662112,BM907489,BM907669,BM988662,BM993651,BM999320,BM999350,BP316713,BQ020624,BQ062111,BQ220902,BQ224105,BQ225600,BQ421721,BQ428173,BQ430485,BQ652875,BU075676,BU165207,BU186123,BU196218,BU508520,BU509341,BU534077,BU534151,BU854841,BU954389,BU958049,CA421212,CA437973,CA971118,CB069579,CB113012,CB126377,CB177286,CB985851,AA182667,AA188496,AA457324,AA480423,AA496892,AA548223,AA578057,AA586990,AA721596,AW517731,BU075151,CA774133,CB068383,CB108249,AA054440,AA059118,AA070151,AA071136,AA071376,AA079835,AA081052,AA081377,AA085494,AA112283,AA114242,AA115435,AA131186,AA132965,AA146710,AA149140,AA149625,AA157847,AA167275,AA187439,AA187693,AA190327,AA192354,AA192824,AA218725,AA219386,AA227216,AA232053,AA301806,AA302244,AA311551,AA312463,AA320625,AA343044,AA344280,AA356299,AA362454,AA362519,AA373518,AA375294,AA375331,AA376119,AA378331,AA380130,AA451930,BC000214,BC000366,AA467894,AA468364,AA477279,AA477319,AA477560,AA477808,AA491972,AA492328,BC010119,AA512899,AA515018,AA523109,AA523205,AA526156,BC014256,BC014788,AA535175,AA541472,AA547953,AA552801,AA552818,BC017287,AA557297,AA573828,AA577086,AA580290,AA581580,AA582281,AA582379,AA582468,AA584414,AA584942,AA587110,AA587789,AA588806,AA593772,AA593776,AA595149,AA595662,AA598968,AA602983,AA604022,AA604989,AA614283,AA614601,AA630590,AA635698,AA635996,AA642676,AA642832,AA642915,AA643171,AA644580,AA648561,AA649801,AA649868,AA654167,AA665226,AA666154,AA670048,AA688376,AA700502,AA719192,AA730075,AA730335,AA730871,AA746946,AA773571,AA781240,AA827277,AA827363,AA827579,AA837902,AA837949,AA838380,AA838583,AA844175,AA844908,AA846067,AA847350,CR594655,CR595309,AA863248,AA864834,AA865041,AA865438,AA875856,AA876522,AA886107,AA887309,AA888235,AA888941,AA888951,CR600581,AA913217,AA916159,AA919121,AA935325,AA936644,AA936713,AA961580,AA962654,AA971099,AA987894,AI025614,AI027402,AI040633,CR619321,AI051899,AI052541,CR621495,AI081283,AI083976,AI085925,AI085927,AI086774,AI090596,AI126555,AI141217,AI188309,AI189028,AI189797,AI207378,AI220887,AI246540,AI253588,AI264853,AI284648,AI288273,AI290007,AI309789,AI313504,AI349406,AI351273,AI354670,AI355578,AI355946,AI360631,AI365661,AI431456,AI432107,AI433212,AI433996,AI434000,AI468187,AI479817,AI497597,AI498542,AI499096,AI521326,AI538835,AI567285,AI570988,AI583158,AI608787,AI611156,AI612766,AI613157,AI619988,AI620012,AI625713,AI635455,AI635820,AI674267,AI682754,AI684157,AI688747,AI702062,AI744780,AI749226,AI750077,AI754167,AI754745,AI758809,AI765532,AI796644,AI798982,AI803873,AI806098,AI810707,AI811681,AI816277,AI817380,AI857404,AI857785,AI858349,AI864522,AI880734,AI888179,AI916396,AI924108,AI924833,AI927140,AI952662,AI953423,AI961534,AI972819,AI979255,AI983616,AI986418,AJ571916,AJ572258,AJ573324,AL518829,AL576471,AU151901,AU155704,AU159638,AV692473,AV694477,AV706488,AV707181,AV707906,AV735785,AV738234,AV738376,AV738472,AV738907,AV738977,AV739725,AV741912,AW015980,AW022723,AW024047,AW027195,AW051219,AW057682,AW057945,AW068892,AW079242,AW081939,AW082533,AW089270,AW105418,AW129063,AW131652,AW131663,AW149260,AW150081,AW166192,AW169504,AW169541,AW172874,AW189859,AW192999,AW193401,AW196038,AW236351,AW238677,AW242199,AW245083,AW245086,AW245134,AW245948,AW246774,AW250037,AW250201,AW251011,AW268137,AW272580,AW316666,AW328397,AW473048,AW473302,AW473920,AW474995,AW510319,AW514927,AW516139,AW516435,AW518680,AW583263,AW615298,AW615786,AW615816,AW673174,AW673886,AW673959,AW675688,AW675727,AW731955,AW770315,AW770361,AW779567,AW874481,AW964146,BE019420,BE047293,BE138792,BE253879,BE263815,BE300778,BE301054,BE301521,BE301984,BE302059,BE327995,BE328595,BE328653,BE349439,BE350189,BE350291,BE350519,BE391608,BE463628,BE562536,BE646118,BE646258,BE673199,BE793182,BE888734,BE892424,BF003054,BF476393,BF528731,BF752223,BF764301,BF971591,BF974594,BG029701,BG030029,BG030053,BG058663,BG059097,BG109596,BG121961,BG150780,BG271624,BG289158,BG289811,BG291264,BG370160,BG395146,BG480545,BG574899,BG576066,BG830345,BG939440,BG977949,BI200111,BI253934,BI256747,BI260372,BI491187,BI522667,BI762996,BI822287,BI828840,BI859509,BI859844,BI860917,BI910292,BM009381,BM463088,BM503301,BM509261,BM541418,BM545526,BM546184,BM667026,BM669940,BM671601,BM679487,BM679616,BM707207,BM894254,BM923412,BM925375,BM980028,BM982288,BM988422,BM988440,BM989134,BM989911,BM991419,BM994026,BM994727,BM995350,BM996293,BM999479,BM999586,BM999752,BM999942,BP431434,BQ000140,BQ000142,BQ000480,BQ000545,BQ000715,BQ001842,BQ001971,BQ009958,BQ016815,BQ019480,BQ020249,BQ020678,BQ021922,BQ060785,BQ069002,BQ072862,BQ102201,BQ102453,BQ181869,BQ182224,BQ222693,BQ230461,BQ232921,BQ277153,BQ286621,BQ446589,BQ574034,BQ647608,BQ679130,BQ679228,BQ681432,BQ683886,BQ774858,BU069712,BU071386,BU175787,BU182585,BU188398,BU191285,BU193188,BU536235,BU538118,BU557032,BU558306,BU566009,BU581199,BU587685,BU599809,BU615590,BU625046,BU627246,BU627314,BU627845,BU628498,BU629550,BU629897,BU630045,BU630491,BU631637,BU632454,BU674108,BU677811,BU677879,BU677944,BU678483,BU683373,BU684998,BU726675,BU727195,BU728032,BU728337,BU731243,BU735642,BU735892,BU736032,BU736083,BU752153,BU752785,BU782614,BU783433,BU786214,BU845772,BU860952,BU927572,BU939942,BU940825,BU941342,BU948175,BU949262,BU950333,BX336191,BX396902,BX447051,BX459415,CA308408,CA308849,CA310349,CA413048,CA414594,CA415750,CA417021,CA417582,CA418151,CA419405,CA421265,CA422140,CA422702,CA425362,CA426234,CA434374,CA434391,CA434438,CA434982,CA435044,CA435223,CA437166,CA437252,CA439615,CA439853,CA439975,CA440598,CA441140,CA442286,CA442882,CA444357,CA445428,CA446911,CA748561,CA771153,CA773561,CA774144,CA776353,CA841669,CA952024,CB050485,CB068699,CB115723,CB120681,CB122134,CB215387,CB305460,CB851538,CD109003,CD240144,CD517952,CD522991,CD556305,CD556871,CD679217,CF995436,CN410351,CN410518,CN481023,F17311,F26348,F31225,F34938,H22819,H25572,H27733,H27746,H41787,H50247,H79012,N27267,N57772,N69007,N75823,N80861,R45555,R67352,R97992,R99002,T60682,T60774,W16439,W61305,W72444,W84632,AA580242,CR610585,AL537800,AV738798,BE779376,BE890348,BF037967,AA503971,CR616617,BE789066,BF037333,AA847300,CR608645,AL518415,BE619181,BE877803,BE888477,BF752748,BX341038,H48761,H77848,AA131753,AA745099,CR614554,AL567581,BF036332,W95606,BE077614,BG258732,BI861307,BQ213943,AI272307,AW804605,BF433554,BF677569,BM509524,BQ267208,BU069604,CR614855,BM550910,BM685313,BQ300292,BQ300296,BU930905,BX459413,AJ715162,BF568568,BX456476,AA075527,AA188171,BE743746,BF684289,BF690573,BF752794,BF968518,BM478201,BQ300499,BQ300511,BQ300618,N27266,AA468197,AI972271,BG029704,BI858656,BM009862,BU599810,AA377713,CR605891,AL556279,BE076297,CN410480,CV334883,AA329341,AW603308,BQ300505,D53480,CR623659,BF875731,T40393,AA319200,AI720516,BG194496,BG211049,BQ654387,BX437927,AA968683,AL549937,BE383134,AW385955,AW606142,AW608383,AW608387,AW608426,BG258495,BI825504,CF129681,CR609042,AW879997,BE874560,BG749641,BP224309,BU558302,BE078177,BE614554,BF816401,BI759849,BX425360,AA664908,BG875340,CR456978,BI084843,BI262405,BX402898,CN410488,AA093074,AW392019,BG055515,CR541909,AI366478,BE619669,CN410521,BF735953,BG205290,BI252743,BI252836,AL519122,BQ277898,CD621956,AW935311,BE167899,BE939763,BF331639,BG744879,F18366,AL576382,BG178263,BI059957,BP203996,CV334834,BE619995,BE620025,BG437950,BM791997,BQ959115,AW883677,BQ059146,BX395223,AW804608,BF375339,BF765524,BI918473,BM041794,F29110,AA572904,AA809140,BE313789,AA807564,BF570162,BF807290,BF916881,BF917242,BI194892,BQ324458,CV334767,CV334865,CV334954,AA582523,BE546993,BM697080,H99171,W76293,AA532757,AA838363,AA857610,AA858334,AA936022,AA968644,AA987723,BF569190,BG685800,BM041051,BM042794,BE300253,BG574133,BX402897,CR610887,AL538811,AL541737,BE393180,BE893558,BF757480,BF806108,BG611893,BI860825,BQ300500,CR610245,AL562858,BE293437,BE614569,BG821452,BE620614,BE620890,BX333103,AL518416,BE379697,BI519592,BQ437056,BX460126,BF220166,BG195520,BQ893751,BU180839,BM458347,BM467873,BP428649,BU954092,BG573998,BQ051488,BE250734,BI520937,BQ055820,BQ220963,BU860486,BE619576,BF751343,CF126713,F21697,BE167964,BI519616,BU955133,BE738299,BG190435,BG397241,BG491940,BG683540,BG828392,BE619740,BG032144,BG683488,BE561741,BI085703,AA353694,AA662055,BE613431,BE619840,BG120478,CN410531,BM799811,AL553483,BG191931,BU156233,AA531070,BE870592,BF900960,BF901554,BG994313,BI035971,BF752806,BF886859,BG683397,BG683681,BI523488,BM800790,AW405990,BI035970,BI252864,BM041717,BM478165,BM557342,CN410319,CN410468,BG994310,BQ674492,F25369,BI222629,BG615224,BG994822,BQ053993,AA612752,BF901552,BF901555,BG994820,BG994825,BM512352,BM909842,BE409784,BF838773,BF876799,BF882400,BF925331,BG994323,BQ129952,BQ345119,BQ354818,BQ549052,BG191932,BI262208,BM803807,BM916549,F37333,AA613753,BG994821,BI868930,BG994316,BG994324,BF818936,BE729976,BE812715,
1.44444444444444|GT AG|AX775797,AL832960,BC009762,AX775801,AF258579,AX775789,BC018765,AX775799,AX775803,AX775791,AB100366,AK074052,AL137593,|AB063180,AB100367,AK027601,AX775793,AX775795,BC004956,BC071887,AL046617,CA430637,AI742499,||
4|GT AG|BP246683,CR601719,BM722267,AL546403,AA075806,BC017754,M36711,BM724073,BQ220260,CF593975,CD722290,BQ673192,BX409699,CB990517,BU527990,CR604637,CN395374,M61156,BU849967,X52611,|BC071713,BI223811,BM909638,BU944764,CB993770,||
3|GT AG|BF308436,BM727389,BC012200,BC037167,AA234211,AA235184,|AK092393,AX747519,||
10.5|GT AG|BF246577,BI224035,BF678894,BG573470,AK002168,BC017553,CR602029,BG529201,CR597293,BU943127,BG502867,AJ269473,BG562430,BU928818,AF223469,AJ420495,AF201687,CR595644,BM476771,BX115672,AA259166,|CR592636,BX422490,||
1.5|GT AG|AJ245417,|AJ315545,CF264683,||CR598133,BX363221,BX363222,
149|GT AG|BI829298,BM451402,BI856317,BI766834,BI821481,AI027189,BG260728,BE280087,BG484354,AA703132,CB158988,BM471879,W39055,BF340837,AI245618,AV752593,CN363646,BQ052034,BE674697,BQ679689,BE858757,BQ654310,AA937820,BE746761,BE748439,BF791427,AI050991,AI027132,AI087362,AI274762,BU596336,AA725127,AA766372,AV745541,AA909129,AA468809,BU956611,BF109534,AJ708756,AL038996,BQ052555,BU662026,AA716160,AA622278,AI582796,BG713977,CD250243,AA766039,BU621884,AI031526,BE274896,BU623333,CN363648,CD239673,AW439911,N80206,BE384729,CN363645,BU785543,T73812,BG823271,BG819281,AA846105,BI521159,CA841419,CN363644,AI340198,AI567726,BE840497,BP209518,AA743813,N34313,AA807160,AA937386,CD700336,BE792377,AI792323,BG030194,BG821025,AI762297,AI929640,BG743659,BQ018726,AI311658,AA759289,BX334868,AV727167,AI766601,AW194108,BG332952,AA430686,BG339442,BF678882,AW963827,AW183502,AV722417,BF982606,CA773947,AI340323,BF341600,AA854780,AA446226,AA514452,BX396632,BI496932,AI129092,BF526627,BE871860,AV721412,AI369725,BE843315,AW953950,CN481193,AI004315,AA703144,AI073391,N32014,BX378877,AA503486,BG765675,BG253121,CD387518,AF106943,CR620346,BI861375,AI476771,BI825177,BQ683635,AI168128,AA379516,BE563945,BQ434412,BU622948,BE271709,BE313869,R24597,BU680887,AI826132,BX331728,BQ933147,BM988425,BF434045,AI299117,AI244831,AA035663,AA642573,CD641400,AW341580,N71594,BF683354,T49589,AI313425,BI860143,BI758070,AA703121,AW270607,AI524460,CR590722,BM983048,AI197772,BU785859,BU170954,BG548242,BM782722,BU187678,CV026594,W93462,N89798,AA971499,AA620804,BX334867,AA707865,BQ787417,AI342536,AA843316,BG394911,BG250294,AF230924,W04572,BF718638,AW629813,BE906260,AJ572030,BM547316,CR595524,BG576752,CD684023,BE253406,BE386188,AV722555,BF314550,BG472676,AI096824,BG104911,BU536629,AI200340,BE386713,CD173974,BQ230602,BI860483,AA708477,AI267936,CA438792,BU527146,AW327658,CD246982,BG113951,BE778905,AI028045,AV725793,AA643503,AA069440,BQ676568,BE266473,BG437125,AW327350,BF025812,AA009784,BU728232,CB215075,AA181976,BI216996,AA708233,BM562837,AW872894,BF306376,BQ027512,BM782388,AA707816,BU070409,AI950144,N23640,BU603422,CA748683,CN363654,BQ232018,CA441996,AA056366,BG255556,BE253218,BX331727,BU789826,AA934024,D52353,BG824890,BG751382,BU535396,BM794546,AL533787,BC005890,AA843230,BE748737,CB852657,BQ683293,BM014285,BU069220,BM980380,BI764161,AI928603,BU158743,AI373814,BF308876,CB053567,CA842515,R72650,BE897286,BE790179,BE792779,AI342398,BU176177,AA302516,AA446227,BU196660,BG775156,BE252524,N70920,AA887934,BM706906,CR613274,AV745368,AA890024,AI332801,W70287,AV685050,CR606293,CN363650,BP431524,BU857567,BE832326,BG249284,AA931729,BG747365,BI053484,CD676219,BE840574,AI220370,BP214134,BQ315325,|BE743258,BP272614,||
1.33333333333333|GT AG|AK092732,AX747694,AK131079,AX721073,|AK097981,BC053655,CD366726,||
4.11111111111111|GT AG|CB156342,BI597614,BX425104,BG708498,BE968591,CN347971,AV705259,BM837628,CN347979,BI551210,BI753562,BM311242,BG699783,BG535638,CR599808,BG716037,BX641808,CD513761,AV764408,BG429708,AV756854,CD242718,BM311831,AL520382,BI597675,CA454082,CN347980,BG484667,BM479519,BI667635,CR604353,BI757008,AV759504,CN347972,BI764182,CN347974,BI553097,|AA029205,AI745153,AJ707560,BF671705,BF790582,BM264399,BM927225,CF553005,W20301,|AA176194,AF274949,AA205497,AA284242,AA341657,AY043282,AI126749,L40357,AI334077,AI672466,AI986450,AV682812,AW392116,AW392143,AW950585,BE218537,BF082829,BF350440,BF694087,BF697525,BF932814,BF933178,BF933206,BF933258,BF933276,BF934294,BF934507,BF934524,BF934548,BG195235,BG204975,BG208800,BG216645,BG500324,BG506154,BG564864,BG777799,BI255314,BI670037,BI913956,BM351922,BM352235,BM352763,BM353040,BM668766,BM843451,BQ008607,BQ429684,BU502219,BU508991,BU561603,BU569793,BU930496,CA336545,CA948252,CB068638,CB068676,CB069941,CB153027,CB957757,CD695182,CK001779,CK002923,CK822321,CN347970,CN347976,CN347978,CN479050,R24082,W05458,W19124,W52083,|
1.5|GT AG|AY314748,AY314751,AY314750,|AY314749,AY314752,|AY314745,AY314746,AY314747,BX430875,|
2|GT AG|BQ707133,BC036514,BQ888690,AK160384,|AW854339,BF356001,|AB048948,AK021999,AK025392,BC009972,BC042144,BC052983,AL527026,AL528850,AU125837,BF689542,BG761287,BG769740,BG769802,BI825146,BP301383,BQ344884,BX445521,CF619327,CN425698,CN425704,CO400404,|
1.5|GT AG|BC036493,AK128717,BC028615,|BX640761,BI520859,||
2.66666666666667|GT AG|BP224882,D89974,AB026705,BF902187,BI028056,AJ132100,AA746352,BI836539,|CR609799,BX344729,BX388196,|BC064641,BQ050239,|
11.2|GT AG|CD557784,BM549256,CR610864,AW949639,BF672437,BM453486,CR622276,BX417603,CF145501,CF145626,AF277190,AL531094,CD107194,BI824769,BG483837,BU508203,CR606450,CD558022,BX423672,CR602556,BG623737,BI227212,BQ777138,AL552028,AK127822,CR605059,BG614342,AL554684,D14661,AL532635,AA243754,BQ925311,BM472081,BX095338,BQ647373,BX426584,CR607182,AL532682,AL559989,CF145460,BF829910,CR602734,BQ427834,|BF244268,BF971322,BQ423178,BQ948913,CN284477,|AF374416,AJ276706,BC069192,AI905831,AU121632,BF920995,BF930039,BF930054,BG389986,BM919279,BX366103,BX387163,BX395380,AW840199,AW816681,BE937270,BQ364113,AL583911,AW371655,BF753107,|
8|GT AG|BP213692,BP310690,CD657569,BP228922,BP201483,BG818577,BP228820,BP340555,CD172195,BP375578,BP349409,BP349350,BP214125,BP232902,AK125561,BP372685,|BX488786,CA396367,|AA053705,AA055746,AA077069,AA082130,AA092785,AA101458,AA102324,AA113948,AA115653,AA121194,AA126297,AA127208,AA133067,AA137235,AA143253,AA143400,AA146748,AA158661,AA160359,AA160579,AA173245,AA182519,AA182523,AA190798,AA196110,AA204907,AA205024,AA205033,AA206646,AA206654,AA209377,AA214715,AA224506,AA232306,AA233356,AA233432,AA233575,AA243031,AA295519,AA295931,AK025375,AA306023,AA306281,AA306338,AA306447,AA306858,AA306934,AA306999,AA307100,AA307273,AA307555,AA308804,AA310636,AA311283,AA311286,AA311480,AA311899,AA312127,AA312615,AA312622,AK058019,AA314115,AA314297,AA314577,AA315778,AA315790,AA316426,AA321187,AA325253,AA325428,AA330957,AA331466,AA331994,AA339746,AA340883,AK098751,AA346624,AA351252,AA351474,AA351532,AA352181,AA352278,AA352400,AA352417,AA352546,AA352900,AA355608,AA355805,AA356465,AA356826,AA356944,AA357120,AA358840,AA359177,AA359210,AA359465,AA359542,AA360049,AA360271,AK130062,AK130157,AA361905,AA361912,AA366848,AA368889,AA373374,AA373608,AA373668,AA373853,AA373920,AA374294,AA376004,AA378240,AA380272,AA380451,BC001301,AA468489,BC002409,BC004251,AA486270,AA489450,BC008633,AA513048,BC012854,BC013380,BC013835,BC014401,BC014861,BC016045,BC023204,AA582632,AA654823,AA657685,CR589970,CR590046,CR590103,CR590210,CR590288,AA824629,CR590411,CR590447,CR590683,CR590710,CR590978,CR591097,CR591224,AA829465,CR591465,CR591660,CR591927,CR592262,CR592292,CR592305,CR592670,CR592795,CR593072,CR593321,CR593592,CR593598,CR593734,CR593813,CR593865,CR593896,CR594038,CR594076,CR594099,CR594381,CR594884,CR594985,CR595182,CR595291,CR595306,CR595496,AA856794,CR595695,CR595806,CR595832,CR596176,CR596290,CR596673,CR596787,CR597018,CR597103,CR597466,CR597659,CR598089,CR598272,CR598372,CR599235,CR599624,CR599635,CR599891,CR600392,CR600532,CR600579,CR601026,CR601052,CR601086,CR601448,CR601524,CR601565,CR601870,CR602020,CR602333,CR602339,CR602443,CR602445,CR602851,CR602874,CR602929,CR602945,CR603213,CR603387,CR603390,CR603726,CR604921,CR605511,CR605646,CR605718,CR605790,CR605924,CR606116,CR606701,CR606861,CR607015,CR607692,CR607921,CR607957,CR608132,CR608226,CR608297,CR608353,CR608667,CR608988,CR609007,CR609017,CR609136,CR609188,CR609310,CR609542,CR610012,CR610041,AA984340,CR611051,AA984453,CR611285,CR611384,CR611429,CR611696,CR611749,CR611763,CR612057,CR612491,CR612788,CR612812,CR612952,CR612992,CR613422,CR613471,CR613926,CR614505,CR614558,CR614723,CR614901,CR615388,CR616113,CR616143,CR616607,CR616639,CR616679,CR616681,CR616694,CR616918,CR616986,CR617137,CR617259,CR617334,CR618716,CR618940,CR619592,CR619607,CR619615,CR619970,CR620171,CR620197,CR620258,CR621112,CR621117,CR621183,CR621189,CR621402,CR621548,CR621625,CR621635,CR622089,CR622223,CR622502,CR622603,CR622634,CR622700,CR622834,CR623430,CR624202,CR624251,CR624284,CR624351,CR624852,CR625087,CR625492,CR625602,CR626030,AI160114,AI207530,X00351,X63432,AI368360,AI630541,AI878999,AI879199,AI928924,AI929504,AI929623,AJ709231,AL035721,AL035814,AL035822,AL035854,AL035995,AL036099,AL036242,AL036269,AL036734,AL036746,AL037720,AL037807,AL046832,AL047070,AL047269,AL047946,AL048085,AL048149,AL048359,AL048557,AL048703,AL048758,AL513614,AL513686,AL513792,AL514192,AL514290,AL514364,AL514544,AL514612,AL514616,AL514676,AL514836,AL514870,AL514910,AL514934,AL515036,AL515154,AL515294,AL515316,AL515448,AL515537,AL515555,AL515563,AL515663,AL515681,AL515939,AL516026,AL516148,AL516343,AL516383,AL516440,AL516956,AL517495,AL517640,AL518165,AL518268,AL518305,AL518410,AL518438,AL518697,AL519260,AL519271,AL523038,AL531280,AL533610,AL533669,AL533962,AL534063,AL534339,AL534344,AL534478,AL534554,AL534625,AL534896,AL534983,AL535125,AL537213,AL538240,AL538589,AL540348,AL540579,AL540927,AL541058,AL541073,AL541126,AL541502,AL541651,AL541680,AL541881,AL542296,AL542299,AL542738,AL556975,AL557098,AL557121,AL557127,AL557254,AL557332,AL557400,AL557530,AL557541,AL557594,AL557625,AL559912,AL559967,AL560055,AL560058,AL560418,AL560448,AL560542,AL564538,AU280785,AV695634,AV697731,AV735526,AV739930,AV740704,AV741420,AV742805,AW068600,AW160377,AW160552,AW161273,AW163111,AW163388,AW163435,AW163800,AW163838,AW238794,AW238800,AW238923,AW238928,AW239074,AW239130,AW239150,AW239157,AW239195,AW239207,AW239237,AW239272,AW239342,AW239366,AW239383,AW239386,AW239399,AW239451,AW239506,AW239556,AW245244,AW245763,AW246277,AW249098,AW249116,AW249350,AW327260,AW327929,AW401374,AW401723,AW401730,AW401750,AW401767,AW401841,AW401869,AW401883,AW401916,AW401956,AW402022,AW402027,AW402037,AW402055,AW402079,AW402121,AW402137,AW402152,AW402157,AW402164,AW402181,AW402198,AW402288,AW402349,AW402367,AW402390,AW402393,AW402413,AW402439,AW402445,AW402479,AW402529,AW402707,AW402731,AW402734,AW402753,AW402758,AW402782,AW402783,AW402790,AW402811,AW402815,AW402866,AW402870,AW402880,AW402884,AW403140,AW403391,AW403426,AW403495,AW403584,AW403597,AW403723,AW403832,AW403873,AW403894,AW403923,AW405553,AW408282,AW408331,AW408461,AW408486,AW410857,AW411458,AW498506,AW498528,AW498612,AW498672,AW498743,AW498876,AW498946,AW582951,AW583089,AW583891,AW629622,AW673624,AW673643,AW674819,AW675378,AW732274,AW732283,AW732311,AW732456,AW732679,AW802803,AW883117,AW883188,AW883310,AW883649,AW957130,AW960312,AW972821,BE018317,BE018981,BE093161,BE094160,BE122825,BE170899,BE179511,BE179820,BE179911,BE207330,BE207349,BE208609,BE249826,BE250829,BE252493,BE252548,BE252680,BE253552,BE253651,BE254849,BE256084,BE256272,BE258049,BE258983,BE261493,BE261941,BE262104,BE263307,BE263646,BE263655,BE264441,BE264703,BE264864,BE265430,BE265692,BE265857,BE265986,BE266735,BE266861,BE266970,BE267554,BE267673,BE267876,BE267915,BE268230,BE268266,BE268402,BE268750,BE269085,BE269086,BE270279,BE270461,BE270474,BE270557,BE270591,BE271202,BE271232,BE271607,BE271730,BE271964,BE272240,BE272548,BE272723,BE273379,BE273503,BE273697,BE274011,BE274072,BE274085,BE274242,BE274498,BE274971,BE275129,BE275799,BE276087,BE276765,BE276909,BE277300,BE277473,BE277524,BE277979,BE277981,BE278174,BE278700,BE279615,BE279689,BE280223,BE280525,BE281541,BE293292,BE293513,BE294886,BE295026,BE295369,BE296700,BE296792,BE297101,BE297722,BE298106,BE298523,BE300736,BE304753,BE311668,BE312255,BE314039,BE314287,BE336691,BE382555,BE382840,BE383775,BE384173,BE385387,BE385703,BE385789,BE386223,BE386305,BE386323,BE386748,BE387087,BE387408,BE387409,BE388130,BE388428,BE388879,BE389846,BE389916,BE389921,BE390597,BE390620,BE390934,BE391829,BE393791,BE394776,BE396034,BE396473,BE396897,BE397142,BE397514,BE397714,BE397719,BE397796,BE397840,BE397916,BE398070,BE408299,BE409090,BE409236,BE409360,BE409964,BE409970,BE439798,BE513080,BE513251,BE513297,BE513623,BE513631,BE514083,BE514189,BE514290,BE514351,BE514378,BE515019,BE531023,BE535328,BE537231,BE538640,BE539878,BE540174,BE541226,BE541535,BE543929,BE543975,BE546702,BE547390,BE547560,BE547804,BE548264,BE548311,BE560637,BE560922,BE561881,BE562254,BE562262,BE562283,BE563628,BE612350,BE612810,BE613444,BE613461,BE613736,BE613777,BE614041,BE614084,BE614132,BE614139,BE614652,BE614919,BE615378,BE615383,BE615418,BE615845,BE615859,BE615942,BE615998,BE616918,BE617276,BE617518,BE618028,BE618445,BE620475,BE621102,BE621202,BE621393,BE621453,BE622150,BE707869,BE709353,BE709406,BE709467,BE709572,BE709724,BE711051,BE711466,BE727152,BE727461,BE727549,BE727577,BE727629,BE727952,BE728191,BE728458,BE728505,BE728657,BE728728,BE728730,BE729336,BE729599,BE730056,BE730266,BE730684,BE730689,BE730861,BE731157,BE731825,BE732277,BE732757,BE734289,BE734643,BE734655,BE734710,BE734716,BE734718,BE734900,BE735265,BE735668,BE735728,BE736282,BE736457,BE736467,BE737060,BE739212,BE740177,BE740396,BE740752,BE741260,BE743197,BE744037,BE744194,BE744778,BE744801,BE746254,BE746874,BE747170,BE747784,BE747894,BE748226,BE771135,BE771154,BE771161,BE771165,BE777989,BE778215,BE779099,BE780532,BE780786,BE782967,BE783384,BE783468,BE783882,BE784315,BE784513,BE784626,BE784977,BE785135,BE785263,BE785270,BE785861,BE786357,BE786439,BE786520,BE787074,BE788263,BE788644,BE790492,BE791197,BE791465,BE792506,BE792656,BE792690,BE793323,BE794545,BE795601,BE795970,BE797951,BE798317,BE798473,BE798798,BE799150,BE799342,BE799443,BE799540,BE799633,BE799931,BE812734,BE813895,BE814091,BE818218,BE833044,BE833046,BE836919,BE836922,BE836935,BE839504,BE866796,BE866996,BE867117,BE867133,BE867410,BE867524,BE868135,BE868916,BE869168,BE870300,BE870321,BE870327,BE870493,BE871632,BE871824,BE872105,BE872395,BE873064,BE873613,BE874154,BE874968,BE875229,BE876552,BE876670,BE877639,BE878975,BE879049,BE880528,BE880540,BE881484,BE882189,BE882770,BE883083,BE883203,BE883331,BE883607,BE883632,BE883760,BE883820,BE883881,BE884056,BE884241,BE884259,BE884538,BE884958,BE885047,BE885210,BE885494,BE885529,BE885668,BE885669,BE885805,BE886501,BE886517,BE886664,BE886810,BE887162,BE887183,BE887224,BE887317,BE887493,BE887561,BE888560,BE888567,BE888612,BE888671,BE889154,BE889155,BE889295,BE889691,BE889694,BE889790,BE889955,BE891090,BE892059,BE892384,BE892475,BE892517,BE892713,BE892775,BE893318,BE893415,BE893416,BE893535,BE893576,BE893638,BE893860,BE893904,BE893910,BE894878,BE895097,BE895114,BE895237,BE895433,BE895606,BE895961,BE896660,BE897315,BE897784,BE898296,BE898320,BE899148,BE899571,BE900198,BE900396,BE901097,BE901679,BE901785,BE901915,BE902284,BE903272,BE903480,BE903526,BE903750,BE904382,BE904660,BE904814,BE905073,BE905622,BE905705,BE905976,BE906138,BE906144,BE907309,BE907642,BE907732,BE908244,BE908310,BE908803,BE910096,BE926974,BE928852,BE931803,BE931805,BE938402,BF025723,BF025772,BF025853,BF025909,BF026251,BF026274,BF026510,BF027381,BF027438,BF027502,BF027541,BF032970,BF034196,BF034937,BF035064,BF035386,BF035720,BF036270,BF036324,BF036689,BF037135,BF037252,BF037370,BF082206,BF087134,BF088053,BF090278,BF102502,BF102549,BF103615,BF103633,BF124978,BF125147,BF125482,BF125501,BF125562,BF125654,BF125823,BF127788,BF127942,BF128597,BF131053,BF182667,BF182812,BF203652,BF203784,BF204802,BF205086,BF206423,BF206614,BF207236,BF212981,BF216387,BF216866,BF218022,BF218538,BF218945,BF219236,BF220125,BF237913,BF240424,BF303789,BF303973,BF305382,BF305506,BF306055,BF306795,BF307338,BF308132,BF308385,BF308809,BF309086,BF310315,BF312003,BF313971,BF315105,BF315203,BF315472,BF315601,BF315795,BF316368,BF316426,BF316968,BF317115,BF317476,BF337421,BF337913,BF338076,BF338719,BF338729,BF338837,BF338847,BF338994,BF339023,BF339052,BF339718,BF340653,BF341151,BF341175,BF341389,BF341449,BF342232,BF342913,BF343249,BF343506,BF343507,BF343762,BF343780,BF343788,BF344263,BF345022,BF345046,BF345069,BF345450,BF345827,BF346089,BF346125,BF346133,BF346280,BF346532,BF346779,BF347109,BF347312,BF347437,BF347529,BF348238,BF348372,BF525764,BF525837,BF525920,BF526021,BF526432,BF526545,BF527161,BF527199,BF527210,BF527259,BF527788,BF527809,BF527917,BF528164,BF528187,BF529009,BF529136,BF529226,BF529309,BF529982,BF530213,BF530552,BF530975,BF531049,BF531058,BF531076,BF541228,BF568127,BF568643,BF663023,BF663413,BF663587,BF663996,BF680462,BF683314,BF683761,BF684075,BF684199,BF684250,BF684435,BF684438,BF684895,BF685110,BF685607,BF685793,BF685903,BF685984,BF686060,BF686070,BF686177,BF686189,BF686283,BF686453,BF686466,BF688172,BF688202,BF688349,BF688387,BF688476,BF688701,BF688764,BF689571,BF689908,BF689909,BF689960,BF689975,BF690666,BF691475,BF698348,BF701629,BF724118,BF724358,BF724765,BF725107,BF725134,BF725393,BF725700,BF738153,BF740797,BF744350,BF744542,BF744640,BF744641,BF744642,BF745237,BF745243,BF747031,BF762680,BF763647,BF763654,BF763744,BF763819,BF763929,BF764784,BF768210,BF793241,BF793562,BF794254,BF794334,BF794413,BF794597,BF795886,BF796216,BF796295,BF796405,BF798793,BF798797,BF804864,BF806663,BF806809,BF810001,BF822551,BF822585,BF829771,BF830086,BF838751,BF841468,BF841474,BF843666,BF844228,BF846349,BF846428,BF847079,BF847090,BF847186,BF847190,BF848088,BF851715,BF869276,BF871710,BF871716,BF871733,BF871747,BF871752,BF871784,BF872027,BF876088,BF876093,BF876095,BF877378,BF882294,BF883680,BF883686,BF883689,BF883704,BF892179,BF892187,BF892239,BF892282,BF892307,BF894623,BF894643,BF896272,BF899545,BF899546,BF899549,BF899552,BF900689,BF901659,BF901665,BF901669,BF901712,BF902529,BF902802,BF902804,BF902806,BF902807,BF902810,BF902811,BF902813,BF904632,BF916279,BF918040,BF920287,BF920350,BF927052,BF928516,BF930415,BF930716,BF953025,BF959836,BF965571,BF968019,BF971513,BF971895,BF971927,BF972031,BF972253,BF972345,BF972890,BF973225,BF973616,BF974026,BF974252,BF974317,BF974334,BF974504,BF974543,BF974692,BF974769,BF974810,BF974852,BF974856,BF974861,BF974946,BF975013,BF975064,BF975108,BF975132,BF975246,BF975311,BF975517,BF975795,BF975798,BF975866,BF975945,BF975951,BF976057,BF976077,BF976234,BF976428,BF976469,BF976508,BF979330,BF981297,BF982600,BF982841,BF984006,BF994882,BG004179,BG010869,BG011633,BG011700,BG025745,BG025791,BG026911,BG027012,BG027824,BG028122,BG029117,BG030803,BG031452,BG031629,BG031686,BG031746,BG032666,BG034309,BG035230,BG035391,BG035483,BG036958,BG104390,BG105968,BG106448,BG106709,BG106876,BG107014,BG108511,BG109083,BG109331,BG110121,BG110151,BG112653,BG112678,BG114101,BG116695,BG117323,BG117326,BG117597,BG118090,BG118349,BG118942,BG119231,BG119498,BG119689,BG121486,BG121659,BG122151,BG122388,BG122760,BG122892,BG164567,BG165920,BG169882,BG176623,BG176731,BG177604,BG177664,BG179484,BG180084,BG180240,BG248394,BG250397,BG251665,BG251855,BG251885,BG251894,BG251958,BG252011,BG252170,BG252365,BG252667,BG253597,BG253929,BG254301,BG254759,BG255153,BG255345,BG256386,BG257071,BG258192,BG258974,BG259020,BG259192,BG259560,BG259751,BG281211,BG281280,BG281321,BG281579,BG281861,BG281941,BG281976,BG282407,BG282973,BG283603,BG283724,BG283820,BG284364,BG284500,BG286713,BG288134,BG290083,BG290104,BG323257,BG323559,BG323613,BG323686,BG323776,BG323936,BG323961,BG324141,BG324216,BG324297,BG324680,BG324744,BG324925,BG325185,BG325227,BG325519,BG325554,BG325580,BG325660,BG325732,BG325833,BG326215,BG326231,BG326236,BG326423,BG326554,BG327365,BG327386,BG327576,BG327714,BG328191,BG328563,BG328698,BG330638,BG330715,BG331017,BG331094,BG331740,BG332153,BG332347,BG332410,BG332454,BG332965,BG333223,BG333277,BG333355,BG333607,BG333715,BG333897,BG334143,BG335226,BG335664,BG336243,BG336649,BG336827,BG336912,BG337501,BG337561,BG337922,BG337984,BG338528,BG338625,BG338695,BG339061,BG339152,BG339363,BG339539,BG339554,BG339595,BG339746,BG339915,BG340046,BG340090,BG340183,BG340219,BG340499,BG340542,BG340579,BG340873,BG340886,BG340912,BG340973,BG341114,BG341132,BG341189,BG341236,BG341644,BG341674,BG341709,BG341793,BG341859,BG342045,BG385431,BG385461,BG385633,BG387162,BG388731,BG389402,BG389751,BG391348,BG391731,BG393593,BG393876,BG395252,BG396051,BG396789,BG397356,BG397462,BG397485,BG397781,BG397963,BG398067,BG398254,BG398332,BG398382,BG398438,BG400660,BG400975,BG418924,BG419355,BG419371,BG419559,BG419853,BG419884,BG419963,BG420122,BG420136,BG420307,BG420412,BG420597,BG420609,BG420634,BG420692,BG420718,BG420947,BG421014,BG421114,BG421278,BG421292,BG421435,BG421468,BG421703,BG422065,BG422246,BG422283,BG422379,BG422586,BG422716,BG422888,BG422979,BG423019,BG423031,BG423060,BG423135,BG423157,BG423356,BG423543,BG423556,BG423698,BG423750,BG423937,BG424039,BG424083,BG424489,BG424618,BG424723,BG424754,BG424795,BG425028,BG425061,BG425077,BG425206,BG425402,BG425554,BG425564,BG426112,BG426608,BG431142,BG437098,BG437643,BG437993,BG438266,BG438294,BG468709,BG468792,BG469872,BG469990,BG470242,BG470317,BG470410,BG470544,BG471079,BG471809,BG474379,BG474389,BG475078,BG475127,BG475473,BG475707,BG476123,BG476132,BG476397,BG476485,BG476907,BG477976,BG478326,BG478420,BG478463,BG478955,BG479774,BG479850,BG479879,BG480038,BG480554,BG480675,BG480826,BG481404,BG481476,BG481566,BG481840,BG481998,BG482069,BG482368,BG482435,BG483023,BG488627,BG488679,BG489332,BG489346,BG489477,BG489494,BG489714,BG489726,BG489908,BG489963,BG489985,BG490229,BG490473,BG490539,BG490622,BG490656,BG490937,BG490938,BG491170,BG491275,BG491758,BG497446,BG497617,BG502293,BG502788,BG505334,BG507014,BG531118,BG531947,BG534510,BG537130,BG539264,BG539627,BG541975,BG546471,BG548324,BG571756,BG574135,BG574185,BG574418,BG575317,BG611370,BG615574,BG615598,BG619159,BG619966,BG674380,BG674885,BG675352,BG675500,BG675875,BG677446,BG677862,BG679834,BG679915,BG680139,BG681509,BG682327,BG684085,BG684550,BG684579,BG684607,BG684652,BG684679,BG684705,BG684820,BG684887,BG684935,BG685099,BG685240,BG685344,BG685371,BG685426,BG685445,BG685486,BG685677,BG685691,BG685826,BG685864,BG686240,BG686394,BG686747,BG686815,BG686858,BG698383,BG698624,BG698928,BG705135,BG705761,BG706488,BG708167,BG708267,BG708723,BG714403,BG714414,BG714557,BG715215,BG718519,BG741557,BG742688,BG743138,BG743290,BG743822,BG743880,BG744068,BG744091,BG744243,BG744326,BG745460,BG746679,BG746733,BG746850,BG747299,BG747332,BG747727,BG747982,BG748219,BG748251,BG748291,BG748340,BG748379,BG748494,BG748505,BG748531,BG748586,BG748620,BG748639,BG748805,BG748893,BG749143,BG749257,BG749558,BG749707,BG749807,BG750000,BG750097,BG750112,BG750158,BG750177,BG750203,BG750301,BG750341,BG750455,BG750589,BG750815,BG750893,BG750901,BG751028,BG751062,BG751093,BG751108,BG751119,BG751166,BG751229,BG751257,BG751511,BG751523,BG751547,BG751559,BG751583,BG751668,BG751732,BG751811,BG751859,BG751868,BG751871,BG751966,BG752307,BG752467,BG752724,BG753235,BG753261,BG753536,BG753648,BG753876,BG754003,BG754069,BG754217,BG754230,BG754247,BG754280,BG754321,BG754407,BG754664,BG754746,BG754828,BG755173,BG755278,BG755320,BG755459,BG755546,BG755558,BG756168,BG756267,BG756332,BG756436,BG756472,BG756542,BG756572,BG756680,BG756686,BG756829,BG756870,BG756900,BG757041,BG757565,BG757813,BG757827,BG758102,BG758109,BG758179,BG758319,BG758330,BG758514,BG758591,BG758686,BG758947,BG759138,BG759300,BG759474,BG759774,BG759962,BG759986,BG760080,BG760401,BG761120,BG761207,BG761452,BG761633,BG761665,BG761823,BG762082,BG762194,BG762300,BG762552,BG762636,BG762663,BG762688,BG762940,BG763098,BG763339,BG763350,BG763992,BG765059,BG765320,BG765693,BG765787,BG765957,BG765966,BG766053,BG766380,BG766473,BG766632,BG766695,BG766727,BG766771,BG767317,BG767421,BG767737,BG767743,BG767921,BG767922,BG767967,BG768397,BG768683,BG768707,BG768805,BG768919,BG769496,BG770101,BG770251,BG770266,BG770360,BG770715,BG770733,BG771217,BG773790,BG774143,BG774594,BG774799,BG775513,BG777270,BG778360,BG778701,BG779306,BG779463,BG818142,BG818194,BG818596,BG818755,BG819000,BG819280,BG819447,BG820187,BG820229,BG820291,BG821019,BG821283,BG821427,BG821768,BG822448,BG822766,BG822916,BG823017,BG823829,BG825175,BG825355,BG825389,BG826360,BG826527,BG826638,BG827526,BG828338,BG829224,BG829637,BG829745,BG829772,BG829800,BG830496,BG830514,BG831109,BG831550,BG831551,BG831925,BG832037,BG832387,BG874664,BG875520,BG875593,BG876353,BG876382,BG876549,BG877638,BG878434,BG897094,BG899834,BG911056,BG911545,BG912070,BG912099,BG912170,BG912206,BG912505,BG912688,BG912734,BG912813,BG912871,BG913133,BG913482,BG913622,BG913704,BG939436,BG945655,BG951247,BG954048,BG960289,BG978680,BG996523,BI001915,BI005710,BI008461,BI012262,BI014573,BI028757,BI029108,BI029204,BI029269,BI038918,BI039368,BI040987,BI041053,BI041103,BI051069,BI051132,BI051139,BI051454,BI061398,BI083905,BI084031,BI084401,BI084405,BI084458,BI085585,BI086712,BI086737,BI086836,BI087369,BI087483,BI087557,BI087803,BI088355,BI090934,BI090948,BI091685,BI092332,BI092434,BI092447,BI093225,BI093543,BI094066,BI114655,BI115775,BI115873,BI159869,BI160009,BI160130,BI160316,BI160532,BI160601,BI161083,BI192724,BI192847,BI193454,BI193697,BI193853,BI193908,BI194025,BI194569,BI194730,BI196608,BI196769,BI197047,BI198259,BI198301,BI198612,BI198848,BI222642,BI222872,BI223516,BI224619,BI224797,BI224814,BI224837,BI225093,BI225488,BI225900,BI225963,BI226038,BI226060,BI226167,BI226178,BI226553,BI226715,BI252083,BI252263,BI252398,BI253792,BI254032,BI254979,BI255178,BI255465,BI255579,BI255975,BI257816,BI258374,BI258680,BI258681,BI258968,BI259245,BI259389,BI261319,BI261325,BI261369,BI261410,BI261446,BI261516,BI261581,BI261648,BI261766,BI457022,BI457235,BI457503,BI461544,BI554230,BI554267,BI554301,BI669198,BI710908,BI769752,BI771162,BI816909,BI822687,BI855616,BI856404,BI857344,BI859485,BI861628,BI862446,BI869287,BI869354,BI869942,BI870504,BI870611,BI870735,BI870798,BI871209,BI871472,BI871512,BI906328,BI908193,BI912010,BM006334,BM006363,BM008173,BM008218,BM009402,BM009554,BM009641,BM009663,BM009897,BM010128,BM010665,BM010885,BM010940,BM010992,BM011360,BM011462,BM011521,BM011849,BM011854,BM012438,BM012669,BM012673,BM013380,BM013396,BM014066,BM014112,BM014998,BM015329,BM015564,BM015872,BM016092,BM016694,BM016915,BM016944,BM016970,BM017026,BM017391,BM017529,BM017906,BM018172,BM018320,BM018460,BM019047,BM019158,BM019262,BM019266,BM019360,BM019451,BM019544,BM019990,BM020018,BM020363,BM020420,BM020472,BM020716,BM020717,BM043153,BM043401,BM043464,BM043519,BM043567,BM044099,BM044164,BM044437,BM044490,BM045126,BM045192,BM045255,BM045889,BM046331,BM046643,BM046694,BM046855,BM046945,BM046989,BM047007,BM047091,BM047158,BM047447,BM047684,BM047716,BM047846,BM047992,BM048373,BM048836,BM049351,BM049411,BM049771,BM049785,BM049828,BM050380,BM050508,BM050519,BM050536,BM050554,BM050582,BM050750,BM050881,BM050978,BM051084,BM051111,BM051218,BM051221,BM051244,BM051255,BM051409,BM051425,BM051497,BM051599,BM051766,BM083421,BM146097,BM272014,BM423362,BM424180,BM449535,BM449828,BM449947,BM450098,BM452978,BM453373,BM453443,BM453530,BM453770,BM454273,BM454820,BM454958,BM455024,BM455615,BM456264,BM456369,BM456420,BM457387,BM457395,BM457636,BM457750,BM458186,BM458343,BM458366,BM458543,BM458583,BM458705,BM458846,BM458894,BM459106,BM459543,BM459553,BM459649,BM459650,BM459971,BM460032,BM460057,BM460583,BM460717,BM460743,BM460994,BM461706,BM461746,BM461868,BM462101,BM462278,BM462317,BM462338,BM463357,BM463381,BM463553,BM464180,BM464219,BM464273,BM464778,BM464803,BM464854,BM465187,BM465629,BM467833,BM468280,BM468671,BM469243,BM469562,BM469872,BM470019,BM470194,BM470462,BM470544,BM470711,BM470721,BM472235,BM472999,BM473916,BM473918,BM474049,BM474231,BM475695,BM476627,BM476711,BM476916,BM476935,BM477040,BM477174,BM477634,BM477686,BM477920,BM477985,BM478056,BM478187,BM479140,BM479968,BM480068,BM510447,BM541293,BM541356,BM541389,BM541460,BM541875,BM541900,BM542467,BM542800,BM549496,BM550060,BM550148,BM550502,BM551517,BM551588,BM552350,BM552378,BM552627,BM552634,BM552825,BM552873,BM553201,BM553266,BM553546,BM554384,BM554609,BM555107,BM555189,BM556082,BM556617,BM556980,BM556990,BM557166,BM557332,BM557538,BM557581,BM557715,BM557805,BM559835,BM560000,BM560481,BM560574,BM560631,BM560906,BM561486,BM561629,BM562445,BM562584,BM563042,BM563190,BM563560,BM563734,BM564023,BM564141,BM564557,BM685552,BM686607,BM687529,BM696833,BM696928,BM697941,BM698278,BM698526,BM737682,BM737791,BM737834,BM737862,BM737869,BM738097,BM738179,BM738194,BM738398,BM738461,BM738656,BM738666,BM739303,BM740486,BM740531,BM740825,BM741651,BM742107,BM742149,BM742783,BM743133,BM743270,BM743449,BM744445,BM744540,BM744780,BM745981,BM746416,BM746442,BM747658,BM747678,BM747691,BM747692,BM747749,BM748223,BM748231,BM750020,BM750041,BM750250,BM750254,BM750280,BM750284,BM750413,BM750427,BM750648,BM750725,BM750844,BM750889,BM750990,BM751392,BM751424,BM751531,BM751593,BM751606,BM751615,BM752796,BM753274,BM754015,BM754604,BM754996,BM755056,BM755295,BM757285,BM757782,BM757787,BM757794,BM758139,BM758418,BM758537,BM758553,BM758628,BM759262,BM759499,BM759500,BM759536,BM759542,BM759717,BM759842,BM760682,BM760789,BM761140,BM761141,BM761747,BM762046,BM762415,BM762433,BM762521,BM762558,BM762690,BM762723,BM762899,BM762919,BM762932,BM762958,BM762997,BM763054,BM763143,BM763206,BM763212,BM763219,BM763222,BM763295,BM763313,BM763362,BM763385,BM763475,BM763492,BM763502,BM763543,BM763649,BM763866,BM763938,BM763951,BM763990,BM764028,BM764070,BM764186,BM764192,BM764196,BM764213,BM764681,BM764769,BM773341,BM781851,BM782709,BM782717,BM783114,BM783257,BM783323,BM783456,BM783649,BM784171,BM785034,BM785498,BM785599,BM785810,BM785874,BM786041,BM786320,BM786340,BM786358,BM786366,BM786377,BM786439,BM786484,BM786511,BM786522,BM786523,BM786562,BM786932,BM786937,BM787783,BM787839,BM788006,BM788413,BM788884,BM789143,BM790342,BM790352,BM790804,BM790850,BM791200,BM791380,BM791498,BM791622,BM795198,BM795391,BM795490,BM796327,BM799242,BM799393,BM800425,BM800699,BM801415,BM802638,BM803742,BM806148,BM806193,BM807981,BM808216,BM808690,BM809445,BM809794,BM809914,BM810108,BM810582,BM810587,BM811096,BM811405,BM817605,BM818397,BM818622,BM818643,BM819479,BM819581,BM820142,BM820416,BM820441,BM820597,BM822101,BM822220,BM822226,BM822276,BM827364,BM827382,BM827687,BM827762,BM827824,BM827889,BM827940,BM827941,BM828035,BM828119,BM828126,BM828191,BM828203,BM828385,BM828415,BM828502,BM828707,BM828743,BM828748,BM829233,BM829253,BM829257,BM829307,BM829392,BM829438,BM829525,BM830550,BM832682,BM832718,BM833019,BM833700,BM833708,BM833943,BM834024,BM834054,BM834117,BM834523,BM835459,BM835809,BM836435,BM836577,BM836699,BM836712,BM836715,BM836736,BM836885,BM836960,BM836986,BM837035,BM837097,BM837112,BM837119,BM837185,BM837222,BM837278,BM837358,BM837417,BM837463,BM837573,BM837647,BM837724,BM837733,BM837757,BM837770,BM837777,BM837789,BM837791,BM837837,BM837845,BM837859,BM837889,BM837891,BM837919,BM837922,BM837966,BM837972,BM838193,BM838225,BM838311,BM838502,BM838780,BM838814,BM839194,BM839198,BM839314,BM839402,BM839427,BM839630,BM839647,BM839783,BM839867,BM840159,BM842305,BM842326,BM842422,BM842579,BM842796,BM843094,BM843099,BM843210,BM843407,BM843635,BM843756,BM843948,BM844034,BM844055,BM844133,BM844158,BM844289,BM844370,BM844531,BM845021,BM845103,BM845178,BM845195,BM845418,BM845470,BM845471,BM845476,BM845809,BM845852,BM846158,BM846205,BM846215,BM846223,BM846275,BM846438,BM846467,BM846507,BM846666,BM846689,BM846953,BM846980,BM847086,BM847163,BM847181,BM847254,BM847320,BM847440,BM847455,BM847471,BM847494,BM847495,BM847612,BM847625,BM847686,BM847690,BM847855,BM847896,BM847933,BM848000,BM848011,BM848031,BM848037,BM848126,BM848142,BM848148,BM848222,BM848253,BM848297,BM848351,BM848358,BM848375,BM848416,BM848421,BM849227,BM849259,BM849282,BM849285,BM849396,BM849458,BM849468,BM850155,BM851648,BM851982,BM852072,BM853240,BM853315,BM853350,BM855043,BM856012,BM856391,BM904198,BM904250,BM904575,BM904838,BM905865,BM907235,BM907257,BM907348,BM908441,BM909089,BM909185,BM909393,BM909533,BM909579,BM909788,BM909961,BM909964,BM909983,BM910090,BM910098,BM910183,BM910326,BM910443,BM910676,BM911504,BM911671,BM911801,BM912370,BM913011,BM913532,BM914768,BM914848,BM914916,BM915717,BM916096,BM916457,BM916794,BM916910,BM917651,BM917829,BM917979,BM918062,BM918130,BM918149,BM927346,BM927391,BM927431,BM927438,BM927461,BM927501,BM927550,BM927554,BM927600,BM927651,BM927863,BP192831,BP192832,BP192905,BP193031,BP193063,BP193365,BP193428,BP193434,BP193687,BP193751,BP193935,BP193985,BP194025,BP194200,BP194444,BP194673,BP194680,BP194735,BP194738,BP194752,BP194807,BP195235,BP195565,BP195607,BP195684,BP195822,BP195997,BP196026,BP196073,BP196091,BP196118,BP196196,BP196212,BP196290,BP196667,BP196683,BP196695,BP196703,BP196704,BP196731,BP196798,BP196966,BP197112,BP197195,BP197475,BP197568,BP197637,BP197666,BP197737,BP197839,BP197938,BP197986,BP198192,BP198371,BP198662,BP198682,BP198726,BP198757,BP199949,BP200012,BP200036,BP200415,BP200599,BP200675,BP200720,BP200971,BP201159,BP201303,BP201593,BP201677,BP201716,BP201773,BP202102,BP202203,BP202214,BP202244,BP202427,BP202513,BP202523,BP202724,BP202861,BP202869,BP202882,BP202883,BP202917,BP203548,BP203604,BP203700,BP203729,BP203854,BP203856,BP203921,BP204063,BP204068,BP204132,BP204188,BP204290,BP204366,BP204370,BP204400,BP204464,BP204483,BP204491,BP204506,BP204526,BP204528,BP204569,BP204712,BP204731,BP204741,BP204827,BP204894,BP204906,BP204910,BP204951,BP205092,BP205099,BP205137,BP205149,BP205264,BP205273,BP205467,BP205510,BP205627,BP205692,BP205701,BP205730,BP205736,BP205803,BP205838,BP206040,BP206078,BP206139,BP206170,BP206325,BP206407,BP206485,BP206492,BP206513,BP206585,BP206696,BP206739,BP206746,BP206833,BP206936,BP206967,BP206973,BP206976,BP206991,BP207004,BP207043,BP207061,BP207084,BP207146,BP207234,BP207283,BP207301,BP207500,BP207537,BP207690,BP207780,BP207793,BP207823,BP207841,BP207874,BP207939,BP208044,BP208160,BP208193,BP208249,BP208436,BP208585,BP208694,BP208699,BP208726,BP208734,BP208848,BP209129,BP209170,BP209226,BP209284,BP209320,BP209380,BP209508,BP209757,BP210214,BP210219,BP210299,BP210324,BP210857,BP211107,BP211387,BP211421,BP211432,BP211451,BP211516,BP211527,BP211636,BP211641,BP211647,BP211657,BP211678,BP211716,BP211726,BP211732,BP211762,BP211784,BP211847,BP211858,BP211903,BP211914,BP211948,BP211960,BP212019,BP212022,BP212065,BP212083,BP212154,BP212163,BP212173,BP212249,BP212251,BP212254,BP212325,BP212352,BP212364,BP212373,BP212376,BP212427,BP212439,BP212478,BP212492,BP212501,BP212508,BP212509,BP212529,BP212570,BP212627,BP212812,BP213025,BP213239,BP213289,BP213302,BP213327,BP213344,BP213502,BP213515,BP213537,BP213580,BP213599,BP213640,BP213770,BP213834,BP213836,BP213923,BP213968,BP214087,BP214088,BP214284,BP214298,BP214306,BP214321,BP214508,BP214521,BP214686,BP214876,BP214940,BP215006,BP215031,BP215081,BP215189,BP215223,BP215257,BP215281,BP215404,BP215517,BP215538,BP215755,BP215817,BP215897,BP215967,BP216117,BP216134,BP216170,BP216198,BP216218,BP216328,BP216378,BP216450,BP216464,BP216488,BP216518,BP216626,BP216682,BP216700,BP216705,BP216804,BP216931,BP216934,BP217019,BP217221,BP217257,BP217309,BP217326,BP217333,BP217376,BP217407,BP217498,BP217512,BP217566,BP217596,BP217697,BP217813,BP217821,BP217918,BP217982,BP218068,BP218081,BP218083,BP218122,BP218161,BP218233,BP218350,BP218468,BP218606,BP218683,BP218698,BP218732,BP218739,BP218746,BP218885,BP218970,BP218977,BP218995,BP219130,BP219203,BP219217,BP219232,BP219239,BP219270,BP219463,BP219486,BP219596,BP219660,BP219854,BP219908,BP219953,BP219954,BP220331,BP221788,BP221904,BP221922,BP222110,BP222214,BP222239,BP222241,BP222407,BP222558,BP222563,BP222564,BP222594,BP222674,BP222697,BP222772,BP222896,BP223212,BP223274,BP223385,BP223411,BP223465,BP223496,BP223548,BP223550,BP223556,BP223559,BP223567,BP223581,BP223656,BP223750,BP223764,BP223882,BP223929,BP223937,BP224003,BP224020,BP224036,BP224064,BP224070,BP224081,BP224083,BP224149,BP224155,BP224323,BP224325,BP224380,BP224413,BP224499,BP224534,BP224565,BP224573,BP224600,BP224626,BP224629,BP224630,BP224639,BP224645,BP224665,BP224667,BP224675,BP224683,BP224692,BP224720,BP224728,BP224749,BP224793,BP224813,BP224837,BP224839,BP224852,BP224872,BP224932,BP225031,BP225050,BP225051,BP225105,BP225107,BP225128,BP225131,BP225188,BP225193,BP225199,BP225234,BP225235,BP225238,BP225282,BP225305,BP225475,BP225490,BP225498,BP225517,BP225532,BP225546,BP225554,BP225573,BP225616,BP225658,BP225809,BP226148,BP226165,BP226391,BP226411,BP226678,BP226758,BP226840,BP226851,BP226901,BP227065,BP227187,BP227192,BP227313,BP227499,BP227605,BP227669,BP227718,BP227741,BP227847,BP227944,BP228097,BP228475,BP231803,BP232828,BP233356,BP233409,BP233420,BP233426,BP233432,BP233584,BP233662,BP233726,BP233766,BP233862,BP233895,BP233919,BP233993,BP234137,BP234224,BP234241,BP234287,BP234329,BP234369,BP234459,BP234550,BP234717,BP234724,BP234783,BP234885,BP234922,BP234960,BP234992,BP235045,BP235133,BP235358,BP235510,BP235591,BP235712,BP235718,BP235764,BP235884,BP235896,BP236033,BP236166,BP236206,BP236314,BP236323,BP236611,BP236619,BP236716,BP236722,BP236748,BP237025,BP237029,BP237074,BP237110,BP237157,BP237206,BP237236,BP237284,BP245358,BP250684,BP250858,BP251032,BP251035,BP251043,BP251330,BP251887,BP251888,BP251936,BP251969,BP252014,BP252029,BP252088,BP252119,BP252130,BP252134,BP252141,BP252153,BP252356,BP252394,BP252425,BP252426,BP252451,BP252478,BP252486,BP252502,BP252542,BP252579,BP252691,BP252710,BP252729,BP252731,BP252763,BP252768,BP252783,BP252803,BP252838,BP252859,BP252896,BP252909,BP253002,BP253018,BP253035,BP253066,BP253067,BP253092,BP253112,BP253116,BP253180,BP253275,BP253281,BP253290,BP253299,BP253340,BP253355,BP253364,BP253381,BP253390,BP253476,BP253483,BP253488,BP253499,BP253524,BP253559,BP253590,BP253643,BP253667,BP253683,BP253707,BP253739,BP253806,BP253827,BP253834,BP253914,BP253933,BP253934,BP253939,BP253951,BP253975,BP254033,BP254034,BP254078,BP254089,BP254092,BP254152,BP254208,BP254234,BP254252,BP254297,BP254377,BP254416,BP254423,BP254499,BP254638,BP254641,BP254644,BP254655,BP254710,BP254737,BP254795,BP254808,BP254811,BP254846,BP254868,BP254883,BP254911,BP254992,BP255056,BP255201,BP255212,BP255255,BP255301,BP255336,BP255417,BP255422,BP255441,BP255450,BP255473,BP255506,BP255612,BP255621,BP255623,BP255681,BP255729,BP255779,BP255804,BP255871,BP255874,BP255898,BP255923,BP255943,BP255945,BP255954,BP255956,BP255981,BP255992,BP256003,BP256083,BP256091,BP256122,BP256124,BP256163,BP256189,BP256191,BP256228,BP256259,BP256270,BP256305,BP256313,BP256349,BP256356,BP256453,BP256454,BP256470,BP256477,BP256506,BP256556,BP256576,BP256643,BP256680,BP256688,BP256735,BP256847,BP256851,BP256853,BP256872,BP256889,BP256894,BP256981,BP256996,BP257014,BP257042,BP257683,BP261007,BP261066,BP261100,BP261426,BP261470,BP261575,BP261627,BP261671,BP262016,BP262031,BP262035,BP262171,BP262223,BP262428,BP262696,BP262791,BP263026,BP263077,BP263124,BP263162,BP263225,BP263430,BP263537,BP263584,BP263631,BP263666,BP263814,BP263966,BP264051,BP264099,BP264128,BP264178,BP264430,BP264470,BP264495,BP264512,BP264540,BP264576,BP264599,BP264621,BP264687,BP264700,BP264710,BP264716,BP264723,BP264732,BP264737,BP264738,BP264745,BP264770,BP264776,BP264778,BP265118,BP265127,BP265200,BP265384,BP265436,BP265473,BP265476,BP265480,BP265543,BP265627,BP265657,BP265874,BP265890,BP265902,BP266059,BP266091,BP266103,BP266124,BP266125,BP266133,BP266183,BP266272,BP266277,BP266281,BP266364,BP266382,BP266411,BP266422,BP266448,BP266552,BP266566,BP266595,BP266596,BP266626,BP266742,BP266756,BP266784,BP266803,BP266826,BP266874,BP266895,BP266939,BP267024,BP267066,BP267143,BP267234,BP267293,BP267348,BP267412,BP267506,BP267522,BP267650,BP267731,BP267771,BP267832,BP267863,BP267894,BP267982,BP268057,BP268090,BP268091,BP268153,BP268256,BP268340,BP268357,BP268396,BP268442,BP268472,BP268520,BP268523,BP268566,BP268588,BP268602,BP268616,BP268728,BP268743,BP268823,BP268848,BP268947,BP269012,BP269015,BP269029,BP269041,BP269067,BP269092,BP269110,BP269111,BP269145,BP269148,BP269200,BP269215,BP269236,BP269247,BP269261,BP269262,BP269295,BP269306,BP269331,BP269352,BP269356,BP269359,BP269396,BP269422,BP269435,BP269461,BP269485,BP269489,BP269536,BP269602,BP269795,BP269885,BP269928,BP269934,BP269946,BP269954,BP269970,BP269992,BP270002,BP270219,BP270799,BP270827,BP271049,BP271140,BP271146,BP271202,BP271243,BP271260,BP271489,BP271593,BP271605,BP271623,BP271664,BP271666,BP271872,BP272047,BP272604,BP273164,BP273401,BP274185,BP274201,BP274704,BP274752,BP275660,BP275796,BP276022,BP276423,BP276490,BP276509,BP276530,BP276891,BP277045,BP277179,BP277237,BP277276,BP277955,BP277993,BP277997,BP278108,BP278207,BP278228,BP278243,BP278254,BP278302,BP278326,BP278340,BP278468,BP278505,BP278558,BP278660,BP278701,BP278704,BP278848,BP278954,BP278978,BP279273,BP279471,BP279493,BP279675,BP279677,BP279741,BP279756,BP279779,BP279796,BP279833,BP279864,BP279873,BP279881,BP279917,BP280027,BP280051,BP280105,BP280126,BP280174,BP280307,BP280381,BP280476,BP280499,BP280560,BP280656,BP280664,BP280689,BP280900,BP281380,BP281405,BP281416,BP281485,BP281602,BP281705,BP281712,BP281766,BP281775,BP281811,BP281824,BP281841,BP282210,BP282219,BP282270,BP282290,BP282399,BP282421,BP282508,BP282618,BP282660,BP282808,BP282816,BP282902,BP282984,BP283089,BP283095,BP283255,BP283272,BP283281,BP283288,BP283312,BP283354,BP283409,BP283464,BP283492,BP283518,BP283556,BP283714,BP283796,BP283812,BP283860,BP283903,BP283937,BP284051,BP284062,BP284244,BP284325,BP284387,BP284516,BP284540,BP284566,BP288960,BP289134,BP289385,BP290002,BP290034,BP290075,BP290289,BP290500,BP290516,BP290653,BP290822,BP291138,BP291417,BP291478,BP294650,BP294748,BP294791,BP294991,BP295015,BP295112,BP295116,BP295121,BP295225,BP295282,BP295303,BP295344,BP295368,BP295547,BP295630,BP295663,BP295772,BP295886,BP296016,BP296123,BP296146,BP296177,BP296205,BP296220,BP296232,BP296258,BP296291,BP296360,BP296375,BP296483,BP296653,BP296678,BP296720,BP296810,BP297037,BP297087,BP297096,BP297277,BP297406,BP297507,BP297518,BP297562,BP297599,BP297646,BP297649,BP297670,BP297684,BP297864,BP297865,BP297904,BP297957,BP298130,BP298169,BP298176,BP298212,BP298334,BP298381,BP298521,BP298524,BP298531,BP298645,BP298801,BP298812,BP298866,BP298911,BP298944,BP299009,BP299026,BP299030,BP299042,BP299053,BP299060,BP299077,BP299185,BP299225,BP299237,BP299325,BP299369,BP299458,BP299504,BP299585,BP299661,BP299669,BP299792,BP299838,BP299912,BP299975,BP300113,BP300181,BP300303,BP300312,BP300314,BP300357,BP300383,BP300482,BP300518,BP300528,BP300576,BP300645,BP300695,BP300710,BP300752,BP300771,BP300784,BP300843,BP301072,BP301075,BP301084,BP301134,BP301202,BP301227,BP301349,BP301358,BP301377,BP301470,BP301575,BP301582,BP301664,BP301690,BP301734,BP301763,BP302069,BP302076,BP302079,BP302082,BP302121,BP302136,BP302157,BP302315,BP302566,BP302594,BP302618,BP302688,BP302744,BP302770,BP302784,BP302872,BP303077,BP303246,BP303442,BP303455,BP303528,BP303565,BP303626,BP303643,BP303706,BP303874,BP303957,BP304070,BP304077,BP304319,BP304410,BP304921,BP305340,BP305460,BP305530,BP305539,BP305741,BP305984,BP306111,BP306198,BP306478,BP306578,BP306782,BP306842,BP306936,BP307182,BP307198,BP307400,BP307452,BP307658,BP307670,BP307696,BP307725,BP307740,BP307743,BP307770,BP307794,BP307797,BP307826,BP307876,BP308004,BP308026,BP308060,BP308081,BP308156,BP308175,BP308221,BP308269,BP308309,BP308319,BP308347,BP308475,BP308535,BP308591,BP308636,BP308692,BP308751,BP308831,BP308867,BP308911,BP308998,BP309063,BP309109,BP309126,BP309127,BP309237,BP309260,BP309344,BP309359,BP309380,BP309414,BP309439,BP309543,BP309579,BP309729,BP310551,BP310773,BP310807,BP310837,BP310870,BP310918,BP312151,BP312243,BP312307,BP312462,BP312578,BP312612,BP312659,BP312993,BP313429,BP313616,BP313728,BP313838,BP313890,BP313956,BP313974,BP314000,BP314745,BP314795,BP315019,BP315432,BP315560,BP316528,BP317386,BP317605,BP318178,BP320038,BP320199,BP320340,BP320440,BP320456,BP320623,BP320646,BP320877,BP321095,BP321647,BP322036,BP322439,BP322585,BP324019,BP324907,BP325115,BP325336,BP325402,BP325783,BP326220,BP326260,BP326483,BP326688,BP326855,BP326858,BP327612,BP327724,BP328273,BP328653,BP328679,BP328861,BP328863,BP328885,BP328888,BP329011,BP329107,BP329141,BP329142,BP329310,BP329383,BP329397,BP329427,BP329434,BP329460,BP329469,BP329678,BP329783,BP329812,BP329900,BP329908,BP330022,BP330040,BP330065,BP330093,BP330147,BP330151,BP330158,BP330212,BP330238,BP330386,BP330409,BP330488,BP330559,BP330685,BP330749,BP330767,BP330902,BP330903,BP330980,BP331112,BP331314,BP331392,BP331483,BP331541,BP331599,BP331693,BP331727,BP331731,BP331740,BP331844,BP331881,BP331938,BP332368,BP332430,BP332477,BP332825,BP332833,BP332971,BP332989,BP333076,BP333093,BP333263,BP333282,BP333551,BP333574,BP333985,BP334057,BP334072,BP334095,BP334147,BP334279,BP334417,BP334512,BP334551,BP334621,BP334773,BP334864,BP335007,BP335145,BP335592,BP335641,BP335675,BP336014,BP336950,BP336981,BP337384,BP337910,BP337966,BP337971,BP338043,BP338067,BP338202,BP338213,BP338239,BP338253,BP338289,BP338449,BP338498,BP338527,BP338578,BP338634,BP338707,BP338714,BP338769,BP338888,BP338919,BP339034,BP339043,BP339065,BP339072,BP339135,BP339147,BP339209,BP339221,BP339241,BP339352,BP339354,BP339362,BP339439,BP339479,BP339498,BP339632,BP339675,BP339739,BP339792,BP339809,BP339815,BP339918,BP339966,BP339981,BP340036,BP340037,BP340100,BP340125,BP340130,BP340173,BP340348,BP340500,BP340549,BP340569,BP340601,BP340827,BP340848,BP340858,BP340879,BP341024,BP341047,BP341066,BP341089,BP341092,BP341203,BP341279,BP341372,BP341408,BP341539,BP341558,BP341566,BP341578,BP341600,BP341662,BP341679,BP341760,BP341774,BP341796,BP341832,BP341855,BP341914,BP341962,BP341966,BP342028,BP342049,BP342069,BP342195,BP342220,BP342388,BP342468,BP342508,BP342541,BP342551,BP342573,BP342584,BP342618,BP342709,BP342760,BP342802,BP342826,BP342937,BP342942,BP343004,BP343007,BP343039,BP343082,BP343115,BP343133,BP343143,BP343223,BP343248,BP343295,BP343404,BP343439,BP343461,BP343514,BP343531,BP343542,BP343610,BP343632,BP343675,BP343707,BP343740,BP343747,BP346476,BP346584,BP346593,BP346644,BP346652,BP346663,BP346817,BP346835,BP346872,BP346926,BP347051,BP347133,BP347145,BP347211,BP347218,BP347288,BP347317,BP347398,BP347514,BP347549,BP347685,BP347700,BP347746,BP347748,BP347758,BP347789,BP347811,BP347890,BP347945,BP347954,BP347965,BP347998,BP348055,BP348116,BP348123,BP348124,BP348151,BP348189,BP348306,BP348309,BP348313,BP348372,BP348436,BP349082,BP349369,BP349892,BP349947,BP349981,BP350031,BP350053,BP350543,BP350553,BP350692,BP350699,BP350730,BP350844,BP351186,BP351226,BP351244,BP351273,BP351389,BP351457,BP351591,BP351632,BP351765,BP352146,BP352242,BP352298,BP352377,BP352640,BP352809,BP353026,BP353125,BP353194,BP353197,BP353238,BP353271,BP353339,BP353385,BP353413,BP353429,BP353460,BP353488,BP353505,BP353530,BP353549,BP353599,BP353669,BP353687,BP353704,BP353712,BP353868,BP353885,BP353904,BP353912,BP353943,BP354002,BP354008,BP354056,BP354088,BP354117,BP354176,BP354188,BP354219,BP354238,BP354239,BP354322,BP354360,BP354363,BP354374,BP354395,BP354399,BP354417,BP354420,BP354443,BP354517,BP354530,BP354577,BP354608,BP354609,BP354684,BP354697,BP354703,BP354739,BP354743,BP354829,BP354842,BP354867,BP354873,BP354882,BP354905,BP354993,BP355000,BP355015,BP355017,BP355030,BP355091,BP355105,BP355127,BP355193,BP355231,BP355238,BP355248,BP355290,BP355322,BP355387,BP355410,BP355440,BP355471,BP355476,BP355558,BP355560,BP355608,BP355631,BP355793,BP355958,BP355966,BP355970,BP355982,BP355987,BP355992,BP356019,BP356052,BP356144,BP356202,BP356327,BP356330,BP356398,BP356408,BP356464,BP356749,BP357139,BP357281,BP357874,BP358074,BP358792,BP358895,BP359930,BP360025,BP360264,BP360506,BP360549,BP360601,BP360735,BP360816,BP360819,BP360847,BP360885,BP360896,BP361037,BP361135,BP361376,BP361687,BP361717,BP361724,BP362306,BP362403,BP362466,BP362472,BP362517,BP362522,BP362573,BP362609,BP362771,BP362996,BP363086,BP363093,BP363131,BP363157,BP363159,BP363201,BP363230,BP363269,BP363310,BP363348,BP363355,BP363362,BP363455,BP363465,BP363676,BP363800,BP363862,BP363926,BP363942,BP363957,BP363990,BP363994,BP364005,BP364007,BP364012,BP364030,BP364056,BP364124,BP364164,BP364165,BP364181,BP364213,BP364230,BP364351,BP364417,BP364433,BP364437,BP364444,BP364453,BP364459,BP364460,BP364563,BP364571,BP364617,BP364632,BP364764,BP364819,BP364861,BP364877,BP364956,BP364981,BP365002,BP365025,BP365039,BP365048,BP365132,BP365134,BP365151,BP365165,BP365186,BP365188,BP365239,BP365276,BP365285,BP365293,BP365349,BP365352,BP365426,BP365501,BP365513,BP365524,BP365586,BP365602,BP365629,BP365636,BP365665,BP365692,BP365697,BP365704,BP365706,BP365722,BP365747,BP365850,BP365856,BP365870,BP365904,BP365912,BP365923,BP365924,BP366010,BP366014,BP366168,BP366186,BP366194,BP366216,BP366269,BP366340,BP366364,BP366375,BP366428,BP366681,BP366776,BP367114,BP367170,BP367250,BP367282,BP367488,BP367593,BP367778,BP367857,BP367888,BP367927,BP368063,BP368125,BP368145,BP368201,BP368225,BP368244,BP368409,BP368491,BP368987,BP369397,BP369490,BP369497,BP369521,BP370109,BP370625,BP370643,BP371790,BP371807,BP371828,BP371834,BP371857,BP371861,BP371884,BP371907,BP371910,BP371915,BP371952,BP371961,BP372024,BP372092,BP372112,BP372130,BP372141,BP372191,BP372226,BP372243,BP372269,BP372291,BP372305,BP372337,BP372339,BP372404,BP372412,BP372425,BP372435,BP372445,BP372465,BP372495,BP372498,BP372506,BP372530,BP372541,BP372544,BP372569,BP372581,BP372583,BP372616,BP372664,BP372697,BP372710,BP372757,BP372770,BP372777,BP372783,BP372790,BP372808,BP372837,BP372846,BP372874,BP372889,BP372912,BP372964,BP372971,BP372984,BP373006,BP373007,BP373046,BP373069,BP373075,BP373133,BP373148,BP373169,BP373199,BP373222,BP373244,BP373245,BP373254,BP373257,BP373260,BP373261,BP373291,BP373297,BP373305,BP373343,BP373349,BP373400,BP373415,BP373416,BP373468,BP373509,BP373547,BP373620,BP373624,BP373690,BP373698,BP373703,BP373704,BP373707,BP373722,BP373758,BP373761,BP373767,BP373778,BP373803,BP373806,BP373887,BP373930,BP373945,BP373986,BP374019,BP374054,BP374095,BP374118,BP374127,BP374149,BP374156,BP374169,BP374207,BP374218,BP374259,BP374308,BP374316,BP374324,BP374357,BP374432,BP374453,BP374464,BP374481,BP374492,BP374493,BP374500,BP374525,BP374568,BP374601,BP374609,BP374616,BP374621,BP374625,BP374636,BP374671,BP374690,BP374749,BP374776,BP374802,BP374810,BP374821,BP374840,BP374845,BP374846,BP374920,BP374938,BP374958,BP374976,BP375027,BP375037,BP375067,BP375072,BP375082,BP375133,BP375136,BP375154,BP375168,BP375177,BP375185,BP375187,BP375193,BP375232,BP375252,BP375263,BP375267,BP375289,BP375325,BP375340,BP375365,BP375669,BP375677,BP375710,BP375779,BP375921,BP375930,BP376027,BP376044,BP376141,BP376177,BP376219,BP376374,BP376417,BP376424,BP376489,BP376754,BP376778,BP376786,BP376800,BP376829,BP376999,BP377145,BP377286,BP377563,BP377800,BP377826,BP378055,BP378250,BP378484,BP378730,BP378894,BP378953,BP379059,BP379125,BP379190,BP379618,BP379693,BP379925,BP380034,BP380190,BP380431,BP380561,BP380582,BP380791,BP380794,BP380981,BP381147,BP381447,BP381513,BP381514,BP381575,BP381585,BP381586,BP381639,BP381830,BP381907,BP382169,BP382206,BP382353,BP382463,BP382618,BP383452,BP383460,BP383552,BP429144,BQ048855,BQ048990,BQ049164,BQ049207,BQ049402,BQ049920,BQ050138,BQ050402,BQ050589,BQ050759,BQ051246,BQ051258,BQ051361,BQ051770,BQ052231,BQ052309,BQ052632,BQ053801,BQ053942,BQ054158,BQ054857,BQ054987,BQ055534,BQ055654,BQ055680,BQ055728,BQ055962,BQ056345,BQ056485,BQ056540,BQ056662,BQ056677,BQ057007,BQ057467,BQ057499,BQ057532,BQ057569,BQ057724,BQ057763,BQ057765,BQ057825,BQ057881,BQ057970,BQ058008,BQ058099,BQ058285,BQ058350,BQ058365,BQ058402,BQ058521,BQ058568,BQ058634,BQ058639,BQ058698,BQ058757,BQ058839,BQ059027,BQ059067,BQ059084,BQ059100,BQ059248,BQ059269,BQ059388,BQ059471,BQ059473,BQ059475,BQ059566,BQ059593,BQ059620,BQ059976,BQ059999,BQ060019,BQ060054,BQ060948,BQ060974,BQ060981,BQ061027,BQ061201,BQ061255,BQ061260,BQ061267,BQ061281,BQ061324,BQ061374,BQ061393,BQ061524,BQ061620,BQ061633,BQ061692,BQ061709,BQ061715,BQ061805,BQ061869,BQ061910,BQ062000,BQ062059,BQ062074,BQ062094,BQ062315,BQ062413,BQ062520,BQ062669,BQ062742,BQ062768,BQ062842,BQ062843,BQ062934,BQ063017,BQ063101,BQ063125,BQ063141,BQ063229,BQ063247,BQ063316,BQ063620,BQ063627,BQ063796,BQ063929,BQ063964,BQ064016,BQ064243,BQ064354,BQ064472,BQ064631,BQ064817,BQ064950,BQ065102,BQ065116,BQ065434,BQ065478,BQ065689,BQ065708,BQ065948,BQ066180,BQ066323,BQ066473,BQ066623,BQ066669,BQ066735,BQ068416,BQ068442,BQ068603,BQ068712,BQ069121,BQ069674,BQ069727,BQ069788,BQ070172,BQ070309,BQ070582,BQ071286,BQ071367,BQ071555,BQ071732,BQ071736,BQ072017,BQ072063,BQ072113,BQ072292,BQ083236,BQ108670,BQ212822,BQ214246,BQ215194,BQ215228,BQ215468,BQ215843,BQ216960,BQ217292,BQ217437,BQ217568,BQ217574,BQ218233,BQ218267,BQ218522,BQ219437,BQ219467,BQ220591,BQ220611,BQ220951,BQ221004,BQ221569,BQ222141,BQ222728,BQ222946,BQ223495,BQ223758,BQ223893,BQ223977,BQ224733,BQ224746,BQ225163,BQ225280,BQ225462,BQ225603,BQ225876,BQ227108,BQ227227,BQ227466,BQ229584,BQ229646,BQ229663,BQ229877,BQ230188,BQ230531,BQ232064,BQ232281,BQ232760,BQ232805,BQ232945,BQ233503,BQ233699,BQ233782,BQ267625,BQ276294,BQ276449,BQ277308,BQ277650,BQ277809,BQ278017,BQ286374,BQ301725,BQ314701,BQ315000,BQ321029,BQ321044,BQ321071,BQ327136,BQ328704,BQ356492,BQ420427,BQ420889,BQ421877,BQ422024,BQ422323,BQ422732,BQ423053,BQ423584,BQ423868,BQ424033,BQ424264,BQ424493,BQ424523,BQ425156,BQ425305,BQ427448,BQ427956,BQ427978,BQ428369,BQ430145,BQ430223,BQ430832,BQ431373,BQ431654,BQ431781,BQ431933,BQ432228,BQ432394,BQ433062,BQ433529,BQ435101,BQ435284,BQ435324,BQ435375,BQ436531,BQ436633,BQ437141,BQ437373,BQ437490,BQ437521,BQ437526,BQ437544,BQ437562,BQ437643,BQ437931,BQ438137,BQ438162,BQ438314,BQ438882,BQ440173,BQ440244,BQ440547,BQ440773,BQ549940,BQ639977,BQ641389,BQ641519,BQ641554,BQ641556,BQ641591,BQ641831,BQ641862,BQ641964,BQ642050,BQ642512,BQ642557,BQ642656,BQ642750,BQ642759,BQ642864,BQ643302,BQ643440,BQ643886,BQ644069,BQ644392,BQ644754,BQ645154,BQ645173,BQ645530,BQ647349,BQ647453,BQ647826,BQ648036,BQ648294,BQ648580,BQ649286,BQ649663,BQ649948,BQ650703,BQ650987,BQ651983,BQ652071,BQ652313,BQ652853,BQ653415,BQ653636,BQ654315,BQ668534,BQ668731,BQ669652,BQ669754,BQ669874,BQ669992,BQ670187,BQ672118,BQ673260,BQ673447,BQ673738,BQ673993,BQ674246,BQ674527,BQ674634,BQ674794,BQ674992,BQ675086,BQ675169,BQ675339,BQ675344,BQ675425,BQ675773,BQ675796,BQ675817,BQ676258,BQ676639,BQ676912,BQ677810,BQ677905,BQ678340,BQ678438,BQ678844,BQ679461,BQ680173,BQ680482,BQ681395,BQ681399,BQ681581,BQ681723,BQ681904,BQ683154,BQ683319,BQ683641,BQ683796,BQ683906,BQ683946,BQ684009,BQ684319,BQ685178,BQ686215,BQ686600,BQ686608,BQ686643,BQ686876,BQ687558,BQ688199,BQ688392,BQ688442,BQ688578,BQ688902,BQ688913,BQ689693,BQ689824,BQ690518,BQ690641,BQ690724,BQ691079,BQ691218,BQ691935,BQ691961,BQ695289,BQ706922,BQ708016,BQ708482,BQ708726,BQ708870,BQ708995,BQ709489,BQ709528,BQ710491,BQ711152,BQ711498,BQ711699,BQ712291,BQ717693,BQ718833,BQ719010,BQ719111,BQ720187,BQ721739,BQ721777,BQ722038,BQ722560,BQ722772,BQ876334,BQ876337,BQ876454,BQ877299,BQ877466,BQ877769,BQ878207,BQ878272,BQ878648,BQ878779,BQ878855,BQ878907,BQ879135,BQ879250,BQ879574,BQ879993,BQ879998,BQ880014,BQ880015,BQ880050,BQ880210,BQ880254,BQ880360,BQ880719,BQ880842,BQ880865,BQ881120,BQ881186,BQ881187,BQ881220,BQ881222,BQ881302,BQ881538,BQ881542,BQ881594,BQ881645,BQ881796,BQ881848,BQ882027,BQ882180,BQ882253,BQ882262,BQ882389,BQ882442,BQ882460,BQ882485,BQ882640,BQ882727,BQ882834,BQ882993,BQ883035,BQ883109,BQ883129,BQ883368,BQ883498,BQ883569,BQ883697,BQ883898,BQ883908,BQ887364,BQ887871,BQ887964,BQ888325,BQ888450,BQ888626,BQ889192,BQ889703,BQ890084,BQ890156,BQ892538,BQ892888,BQ893548,BQ893610,BQ893619,BQ893729,BQ893923,BQ893930,BQ894048,BQ894296,BQ894654,BQ896131,BQ896321,BQ896669,BQ896731,BQ897200,BQ897776,BQ897878,BQ897965,BQ897997,BQ898266,BQ898601,BQ898762,BQ898772,BQ898851,BQ898970,BQ898997,BQ899130,BQ899230,BQ900661,BQ918856,BQ919313,BQ920899,BQ921155,BQ921349,BQ921574,BQ923122,BQ923184,BQ923390,BQ923528,BQ923545,BQ923672,BQ923699,BQ923891,BQ923926,BQ924065,BQ924311,BQ924728,BQ924963,BQ926419,BQ926777,BQ927006,BQ927165,BQ927492,BQ927701,BQ927757,BQ927845,BQ928584,BQ928948,BQ929023,BQ929108,BQ929156,BQ929511,BQ929585,BQ929670,BQ929752,BQ929957,BQ930536,BQ930711,BQ931842,BQ931846,BQ931849,BQ932198,BQ932312,BQ932741,BQ932986,BQ933540,BQ933604,BQ934039,BQ934082,BQ935351,BQ935382,BQ935517,BQ936656,BQ936834,BQ937233,BQ937419,BQ937474,BQ938189,BQ939828,BQ940266,BQ940300,BQ940361,BQ940497,BQ940668,BQ940982,BQ941068,BQ941326,BQ941380,BQ941804,BQ942086,BQ942919,BQ944293,BQ945171,BQ945305,BQ945645,BQ945850,BQ945901,BQ946038,BQ946448,BQ946624,BQ946819,BQ947351,BQ947561,BQ947807,BQ947980,BQ948107,BQ948557,BQ948970,BQ949182,BQ949267,BQ949374,BQ949794,BQ950005,BQ950077,BQ951294,BQ951313,BQ951512,BQ951611,BQ951652,BQ951960,BQ952203,BQ953006,BQ953025,BQ953078,BQ953128,BQ953176,BQ953460,BQ954900,BQ955148,BQ955296,BQ955407,BQ955585,BQ956004,BQ956406,BQ956884,BQ957369,BQ958585,BQ958617,BQ958810,BQ958921,BQ959367,BQ959719,BQ959760,BQ959933,BQ960219,BQ961407,BQ961436,BQ961581,BQ961647,BQ962654,BQ962822,BQ962950,BU070622,BU077687,BU145573,BU146019,BU146069,BU146416,BU146604,BU146715,BU146770,BU146977,BU147007,BU149662,BU149901,BU149990,BU149999,BU150238,BU150279,BU150281,BU150319,BU150416,BU150465,BU150611,BU150623,BU150657,BU150729,BU150893,BU151267,BU151314,BU152977,BU153218,BU153851,BU154286,BU154644,BU154801,BU154806,BU155296,BU156550,BU157193,BU157721,BU158784,BU159786,BU161147,BU161161,BU161196,BU161367,BU161669,BU162364,BU162549,BU162555,BU163601,BU163710,BU164690,BU164849,BU164917,BU165346,BU165873,BU166013,BU166348,BU166437,BU167054,BU167265,BU168684,BU168768,BU169179,BU169542,BU169884,BU170463,BU170506,BU170554,BU170966,BU171322,BU171833,BU171866,BU172043,BU172710,BU173017,BU173113,BU173666,BU174219,BU174424,BU174744,BU175431,BU175606,BU175959,BU176193,BU177338,BU177550,BU177597,BU177958,BU177981,BU178170,BU178190,BU178302,BU178507,BU178784,BU178827,BU179045,BU179270,BU179313,BU180435,BU180595,BU180695,BU180895,BU181031,BU181171,BU181209,BU181289,BU181326,BU182459,BU182644,BU182850,BU183464,BU183635,BU184517,BU184576,BU185094,BU185379,BU185523,BU185535,BU185967,BU186151,BU186334,BU186338,BU186514,BU187695,BU188223,BU189203,BU189327,BU189553,BU189857,BU190230,BU190533,BU190672,BU190952,BU191043,BU191995,BU192202,BU194434,BU194757,BU195257,BU195288,BU195444,BU195535,BU195618,BU196267,BU196482,BU196493,BU196631,BU196657,BU197092,BU197094,BU197256,BU500864,BU500871,BU501025,BU501044,BU501056,BU501057,BU501092,BU501131,BU501293,BU501342,BU501572,BU501951,BU502287,BU502524,BU502625,BU502644,BU502693,BU506600,BU506909,BU506969,BU506992,BU507103,BU507177,BU507407,BU507494,BU507818,BU508478,BU508663,BU508984,BU509435,BU509487,BU509678,BU509711,BU509744,BU509782,BU517177,BU517198,BU517301,BU520838,BU520927,BU521024,BU521048,BU521474,BU521740,BU521812,BU526465,BU526606,BU526640,BU526740,BU526744,BU526784,BU526807,BU526948,BU527081,BU527254,BU527357,BU527371,BU527594,BU527619,BU527969,BU528089,BU528120,BU528141,BU528307,BU528440,BU528753,BU528798,BU528883,BU528929,BU529050,BU529081,BU529099,BU535481,BU537971,BU538132,BU538580,BU539740,BU540461,BU540783,BU541580,BU541651,BU541957,BU542446,BU543271,BU543483,BU543709,BU552559,BU552584,BU552686,BU552698,BU552858,BU552931,BU553084,BU553112,BU553276,BU553297,BU554014,BU554063,BU556588,BU556825,BU557000,BU557207,BU557279,BU557326,BU594461,BU594962,BU595038,BU595320,BU595548,BU595716,BU595726,BU596062,BU596228,BU596288,BU596592,BU596659,BU596665,BU597143,BU597202,BU597429,BU597615,BU597621,BU598027,BU598684,BU599037,BU599204,BU599462,BU599824,BU599943,BU599995,BU600104,BU600467,BU600636,BU600647,BU600689,BU600718,BU601123,BU601180,BU601561,BU601829,BU601911,BU601970,BU602098,BU602107,BU602260,BU602395,BU602514,BU602579,BU602783,BU603214,BU603250,BU603267,BU603540,BU788139,BU838098,BU838270,BU838284,BU838348,BU838451,BU838633,BU838848,BU838907,BU839110,BU839644,BU844421,BU844474,BU844525,BU844866,BU844892,BU845153,BU845244,BU846178,BU846197,BU846308,BU848826,BU849095,BU849773,BU850188,BU855174,BU855428,BU855699,BU855914,BU855957,BU856132,BU856155,BU856259,BU856532,BU856942,BU857703,BU858500,BU858598,BU859269,BU859431,BU859798,BU859870,BU860255,BU860377,BU902206,BU902341,BU902591,BU902901,BU902914,BU902933,BU928377,BU928396,BU931679,BU931955,BU932329,BU933956,BU934033,BU934159,BU934744,BU934879,BU940310,BU944793,BU945500,BU945620,BU956149,BU956575,BU957186,BU957323,BU959144,BX326613,BX326649,BX328605,BX328645,BX328724,BX328744,BX328764,BX328810,BX334632,BX335898,BX338389,BX340018,BX340314,BX340716,BX341138,BX341539,BX341881,BX347670,BX349605,BX349742,BX349786,BX349833,BX357978,BX358002,BX358155,BX360000,BX361242,BX361278,BX361704,BX361822,BX361827,BX363208,BX363416,BX368866,BX368867,BX371171,BX371182,BX371209,BX371241,BX379435,BX381874,BX382385,BX382959,BX383982,BX389137,BX389165,BX391397,BX391400,BX391463,BX395131,BX398986,BX400284,BX401211,BX401262,BX403679,BX403770,BX403783,BX403881,BX403920,BX403931,BX403965,BX403968,BX404039,BX404160,BX404283,BX404620,BX404924,BX404951,BX404952,BX405140,BX405209,BX406330,BX409021,BX409046,BX409074,BX409132,BX409250,BX409346,BX409347,BX409374,BX409375,BX409481,BX409487,BX409566,BX410379,BX410387,BX410388,BX410422,BX410423,BX410442,BX410443,BX410446,BX410447,BX410494,BX410497,BX410501,BX410502,BX410510,BX410511,BX410524,BX410529,BX410543,BX410544,BX410613,BX410633,BX410650,BX410651,BX410670,BX410671,BX410686,BX410687,BX410692,BX410694,BX410695,BX410730,BX410731,BX410734,BX410750,BX410751,BX410767,BX410768,BX410777,BX410785,BX410786,BX410791,BX410794,BX410802,BX410803,BX410827,BX410828,BX410830,BX410832,BX410833,BX410840,BX410841,BX410845,BX410873,BX410874,BX410879,BX410889,BX410893,BX410894,BX410904,BX410922,BX410923,BX410938,BX410939,BX410942,BX410943,BX410946,BX410947,BX410950,BX410951,BX410958,BX410959,BX410968,BX410982,BX410983,BX410995,BX410996,BX410999,BX411000,BX411004,BX411005,BX411006,BX411007,BX411012,BX411013,BX411022,BX411023,BX411025,BX411026,BX411036,BX411041,BX411047,BX411065,BX411085,BX411086,BX411088,BX411089,BX411095,BX411107,BX411125,BX411126,BX411129,BX411130,BX411176,BX411180,BX415523,BX416165,BX416205,BX416298,BX416346,BX416644,BX416769,BX416806,BX416813,BX416849,BX416948,BX417117,BX417127,BX417177,BX417197,BX417298,BX417307,BX417457,BX417495,BX417529,BX417598,BX417649,BX417761,BX417854,BX417883,BX417931,BX418403,BX418849,BX418922,BX419117,BX419130,BX419295,BX419306,BX419331,BX419777,BX419915,BX420220,BX420295,BX420458,BX420594,BX420701,BX420730,BX420732,BX420830,BX420990,BX421075,BX421137,BX421172,BX421183,BX421245,BX421305,BX421410,BX421418,BX421473,BX421516,BX421556,BX421557,BX421583,BX421633,BX421653,BX421679,BX421681,BX421691,BX421717,BX421729,BX421799,BX421816,BX421821,BX421948,BX421949,BX422047,BX422096,BX422102,BX422269,BX422312,BX422315,BX422339,BX422741,BX422850,BX422857,BX422998,BX423118,BX424098,BX424133,BX424526,BX424594,BX424839,BX424985,BX425173,BX425287,BX425442,BX425445,BX425467,BX425525,BX426245,BX426277,BX426296,BX426427,BX426433,BX426455,BX426501,BX426796,BX427021,BX427259,BX430138,BX430146,BX430212,BX430570,BX430618,BX430652,BX432100,BX432101,BX432121,BX432146,BX432147,BX432175,BX432176,BX432189,BX432190,BX432212,BX432215,BX432216,BX432226,BX432245,BX432246,BX432262,BX432263,BX432277,BX432279,BX432280,BX432296,BX432297,BX432305,BX432308,BX432310,BX432312,BX432313,BX432323,BX432324,BX432326,BX432344,BX432345,BX432351,BX432359,BX432364,BX432365,BX432369,BX432382,BX432392,BX432405,BX432422,BX432468,BX432469,BX432484,BX432485,BX432527,BX432528,BX432553,BX432554,BX432569,BX432589,BX432597,BX432598,BX432605,BX432606,BX432611,BX432612,BX432619,BX432620,BX432631,BX432632,BX432637,BX432638,BX432641,BX432647,BX432648,BX432651,BX432652,BX432686,BX432687,BX432700,BX432714,BX432719,BX432720,BX432725,BX432726,BX432734,BX432735,BX432739,BX432740,BX432742,BX432743,BX432744,BX432745,BX432749,BX432750,BX432751,BX432766,BX432776,BX432782,BX432787,BX432797,BX432803,BX432807,BX432808,BX432811,BX432812,BX432841,BX432845,BX432854,BX432858,BX432907,BX432915,BX436556,BX436792,BX436925,BX437126,BX437715,BX437858,BX437945,BX437980,BX438088,BX438238,BX438407,BX438486,BX438490,BX438577,BX438606,BX438633,BX438653,BX438672,BX438883,BX439011,BX439141,BX439156,BX439251,BX439270,BX439353,BX439370,BX439415,BX439559,BX439575,BX439761,BX439807,BX439821,BX439978,BX439979,BX440675,BX440716,BX440814,BX440955,BX441018,BX441055,BX441091,BX441211,BX441318,BX441319,BX441352,BX441392,BX441475,BX441726,BX441727,BX441750,BX441944,BX442007,BX442165,BX442192,BX442256,BX442320,BX442476,BX442498,BX442616,BX442720,BX442722,BX442773,BX442857,BX442884,BX442932,BX442937,BX443146,BX443164,BX443215,BX443256,BX443260,BX443264,BX443293,BX443299,BX443306,BX443365,BX443465,BX443512,BX443563,BX443577,BX443612,BX443658,BX443682,BX443693,BX443753,BX443759,BX444026,BX444368,BX444459,BX444539,BX444936,BX445162,BX445192,BX445194,BX445302,BX445473,BX445532,BX445623,BX445769,BX446376,BX446597,BX446702,BX446741,BX446812,BX446919,BX446982,BX447074,BX447085,BX447109,BX447596,BX447688,BX447709,BX447731,BX447825,BX447826,BX448810,BX448993,BX449019,BX449022,BX450971,BX450972,BX450984,BX451021,BX451023,BX452807,BX452808,BX452813,BX452814,BX452862,BX452891,BX452892,BX452894,BX452897,BX452907,BX452908,BX452920,BX452921,BX452932,BX452949,BX452955,BX452956,BX452958,BX452959,BX452969,BX452974,BX452975,BX452983,BX452984,BX453043,BX453052,BX453078,BX453084,BX453094,BX453095,BX453113,BX453114,BX453128,BX453129,BX453145,BX453161,BX453162,BX453178,BX453188,BX453189,BX453199,BX453200,BX453207,BX453209,BX453218,BX453247,BX453250,BX453251,BX453261,BX453262,BX453265,BX453266,BX453267,BX453268,BX453274,BX453308,BX453309,BX453314,BX453315,BX453325,BX453326,BX453344,BX453350,BX453364,BX453369,BX453378,BX453392,BX453398,BX453405,BX453410,BX453413,BX453440,BX456301,BX457743,BX457823,BX457936,BX458145,BX458337,BX458407,BX458645,BX458692,BX458825,BX458997,BX459122,BX459465,BX459466,BX459750,BX459775,BX459846,BX460073,BX460636,BX460702,BX460771,BX460781,BX460832,BX460967,BX460974,BX461297,BX461341,BX461389,BX461390,BX461635,BX461699,BX461756,BX461768,BX461819,BX461898,BX462070,BX462074,BX462114,BX462195,BX462235,BX462236,BX462259,BX462273,BX462320,BX462337,BX462388,BX462449,BX462496,BX462574,BX462596,BX462610,BX462654,BX462665,BX462710,BX462722,BX462726,BX462794,BX462807,BX462813,BX463125,BX463436,BX463575,BX463656,BX463679,BX463843,BX464091,BX464573,BX464586,BX464611,BX464628,BX464892,C02631,C19039,CA389246,CA390964,CA392092,CA392124,CA392915,CA394144,CA395069,CA395439,CA397280,CA406319,CA407036,CA407419,CA407461,CA407611,CA424378,CA487512,CB043991,CB044247,CB044545,CB106710,CB106809,CB106851,CB106976,CB107203,CB107816,CB108784,CB108847,CB110144,CB110280,CB110415,CB110470,CB110561,CB110928,CB110935,CB111017,CB111080,CB111097,CB111452,CB111470,CB111667,CB111835,CB111836,CB112160,CB112209,CB112299,CB112521,CB112560,CB112651,CB112796,CB113350,CB113665,CB113789,CB116453,CB116887,CB119578,CB120077,CB121235,CB121277,CB122900,CB122946,CB123351,CB123385,CB123452,CB123456,CB124034,CB124108,CB124296,CB124436,CB124649,CB124781,CB124791,CB124793,CB124981,CB125057,CB125074,CB125080,CB125231,CB125268,CB125277,CB125317,CB125444,CB125727,CB125735,CB125816,CB125938,CB126534,CB126585,CB126993,CB127040,CB127805,CB127878,CB127953,CB128023,CB128499,CB128797,CB128828,CB129026,CB129898,CB130135,CB130656,CB130757,CB131070,CB131094,CB131689,CB131749,CB132934,CB134252,CB134509,CB134910,CB135221,CB135259,CB135313,CB135833,CB135854,CB135981,CB136339,CB136401,CB136495,CB136855,CB137474,CB137531,CB138116,CB138354,CB138504,CB138616,CB138685,CB138705,CB138743,CB138845,CB139050,CB139538,CB139762,CB140004,CB140491,CB143834,CB145524,CB145834,CB145958,CB145977,CB147126,CB147315,CB147389,CB147413,CB148849,CB149180,CB149436,CB150346,CB150596,CB150744,CB150840,CB150939,CB150942,CB151010,CB151149,CB151378,CB151534,CB151692,CB152371,CB153257,CB154906,CB155252,CB155445,CB155496,CB156391,CB157292,CB215006,CB215779,CB216633,CB216940,CB265985,CB266036,CB266046,CB266411,CB267828,CB267944,CB268259,CB269838,CB270204,CB270585,CB956583,CD000599,CD047925,CD048253,CD049244,CD050732,CD050893,CD050958,CD050972,CD051065,CD051147,CD107444,CD172300,CD172373,CD241897,CD243023,CD243048,CD243251,CD243759,CD243853,CD244738,CD244859,CD244860,CD247537,CD300071,CD300401,CD356634,CD357563,CD358507,CD385118,CD385847,CD387096,CD387457,CD387561,CD388017,CD389253,CD390053,CD515314,CD516805,CD517140,CD517150,CD517478,CD518124,CD518792,CD519219,CD556018,CD556111,CD558349,CD558777,CD579214,CD579241,CD579245,CD579329,CD579535,CD580114,CD580391,CD610665,CD610666,CD610667,CD610668,CD610669,CD610670,CD610673,CD610674,CD610678,CD610679,CD610680,CD610681,CD610683,CD610685,CD610686,CD610687,CD610688,CD610689,CD610690,CD610693,CD610694,CD610696,CD610697,CD610698,CD610699,CD610700,CD610701,CD610702,CD610703,CD610704,CD610705,CD610706,CD610707,CD610708,CD643324,CD643717,CD653993,CD654456,CD654589,CD655749,CD656378,CD656492,CD657331,CD657455,CD685927,CD686550,CD689654,CD691790,CD691907,CD692857,CD696968,CD697016,CD697059,CD699098,CD704460,CD706271,CD707145,CD708034,CD709142,CD709633,CD710194,CD710537,CF122329,CF122799,CF126090,CF131196,CF131769,CF132103,CF134810,CF139421,CF140341,CF141099,CF141944,CF141972,CF142116,CF144309,CF144391,CF146282,CF146670,CF147189,CF551916,CF618732,CF780757,CK002556,CN299539,CN299546,CN386992,CN386994,CN386996,CN386998,CN387004,CN387005,CN387007,CN387009,CN387010,CN387011,CN387016,CN387018,CN387019,CN387020,CN387022,CN387023,CN387024,CN387025,CN387029,CN387032,CN387035,CN387036,CN387037,CN387039,CN387040,CN387041,CN387042,CN387043,CN387044,CN387045,CN387047,CN387048,CN387052,CN387053,CN387054,CN387055,CN387056,CN387058,CN387060,CN387063,CN387064,CN387066,CN387071,CN387074,CN387075,CN387083,CN387086,CN387087,CN387089,CN387097,CN387098,CN387099,CN387100,CN387102,CN387103,CN387106,CN387109,CN387111,CN387113,CN387115,CN387116,CN387118,CN387120,CN387121,CN387122,CN387124,CN387128,CN387130,CN387132,CN387133,CN387134,CN387135,CN387139,CN387140,CN387141,CN387142,CN387143,CN387145,CN387146,CN387149,CN387154,CN387156,CN387157,CN387158,CN387160,CN387163,CN387164,CN387166,CN387167,CN387173,CN387176,CN387177,CN387179,CN387181,CN387182,CN387183,CN387184,CN387185,CN387186,CN387187,CN387188,CN387190,CN387193,CN387196,CN387198,CN387201,CN387202,CN387203,CN387204,CN387206,CN387210,CN387211,CN387212,CN387213,CN387214,CN387216,CN387218,CN387220,CN387227,CN387229,CN387230,CN387234,CN387235,CN387236,CN387238,CN387240,CN387241,CN387242,CN387243,CN387244,CN387246,CN387247,CN387248,CN387249,CN387250,CN387252,CN387256,CN387257,CN387258,CN387259,CN387260,CN387263,CN387264,CN387265,CN387266,CN387267,CN387268,CN387272,CN387273,CN387274,CN387276,CN387278,CN387280,CN387281,CN387282,CN387284,CN387286,CN387287,CN387289,CN387293,CN387294,CN387296,CN387297,CN387300,CN387301,CN387303,CN387304,CN387306,CN387307,CN387308,CN387309,CN387311,CN387315,CN387316,CN387318,CN387322,CN387323,CN387324,CN387325,CN387326,CN387327,CN387332,CN387333,CN387336,CN387337,CN387338,CN387341,CN387343,CN387346,CN387348,CN387349,CN387350,CN387351,CN387352,CN387353,CN387354,CN387355,CN387357,CN387358,CN387360,CN387361,CN387362,CN387363,CN387364,CN387365,CN387366,CN387367,CN387369,CN387372,CN387373,CN387374,CN387375,CN387377,CN387379,CN387380,CN387382,CN387383,CN387385,CN387386,CN387387,CN387388,CN387389,CN387391,CN387392,CN387395,CN387399,CN387400,CN387401,CN387403,CN387404,CN387405,CN387406,CN387407,CN387408,CN387410,CN387413,CN387414,CN387418,CN387419,CN387420,CN387421,CN387422,CN387424,CN387429,CN387431,CN387435,CN387437,CN387439,CN387452,CN387454,CN387457,CN387458,CN387464,CN387465,CN387466,CN387467,CN387468,CN387471,CN387472,CN387474,CN387477,CN387478,CN387479,CN387480,CN387481,CN387483,CN387485,CN387493,CN387494,CN387495,CN387497,CN387498,CN387499,CN387502,CN387504,CN387505,CN387506,CN387507,CN387511,CN387515,CN387516,CN387518,CN387519,CN387521,CN387522,CN387524,CN387525,CN387527,CN387528,CN387529,CN387530,CN387531,CN387533,CN387534,CN387535,CN387536,CN387539,CN387541,CN387542,CN387543,CN387547,CN387548,CN387549,CN387551,CN387553,CN387554,CN387555,CN387557,CN387558,CN387559,CN387561,CN387563,CN387567,CN387569,CN387570,CN387572,CN387573,CN387574,CN387575,CN387577,CN387579,CN387583,CN387584,CN387585,CN387587,CN387588,CN387589,CN387590,CN387594,CN387596,CN387597,CN387598,CN387599,CN387600,CN387601,CN387602,CN387603,CN387605,CN387606,CN387607,CN387608,CN387609,CN387610,CN387612,CN387613,CN387615,CN387616,CN387617,CN387619,CN387622,CN387624,CN387625,CN387626,CN387627,CN387628,CN387629,CN387631,CN481099,CN481106,CN481124,CN481184,CN481404,CN481749,CN481847,CN481906,CN481955,CN482122,CN482292,CN482486,CN482667,CN482713,CN483060,CN483110,CN483152,CN483462,CN483844,CN483979,CN484114,CN484201,CN484770,CN484888,CN485293,CR747822,CR747875,CV023631,CV023900,CV309975,CV317197,CV318044,CV320325,CV320345,CV325741,CV325744,CV325745,CV328220,CV330596,CV339858,CV339868,CV339955,CV339956,CV340102,CV340115,CV340128,CV340143,CV354635,CV360238,CV361700,CV361763,CV362930,CV376535,CV377448,CV379852,CV382496,CV382497,CV385840,CV389065,CV393796,CV393797,CV393803,CV393804,CV393939,CV394625,CV394628,CV420170,CV422293,CV423968,CV426240,F00634,F07182,F07248,H71555,M77920,M78178,R26478,R33057,T47362,T47451,T47663,T68941,W68030,W73126,|
7|GT AG|BF306292,CA454040,BM792866,CF141890,BQ673183,BM465711,BX457539,BM925453,BM463214,BM015712,AK056149,BE299998,CN256565,CR620057,|BC001076,BC005121,||
101|GT AG|BG420246,BQ065684,BG254238,BE265251,BQ647593,BM017385,BG334773,BI334989,CA489758,BP320288,BP371316,BQ723161,BE793654,BM551791,BI198713,CN261119,CD632866,BP281596,AU126130,AU125394,BP341175,AA852842,BP297967,AK022575,BI668781,BM424145,BG438265,BU161630,BM452571,BG029491,BQ674597,BG394902,CV023256,BE274799,BP356946,BI772579,BP339202,BE898117,AW961541,BM044507,AL518414,BE251527,BM905178,CD653520,BM800256,CF593390,BG337968,BG822172,BP264587,AA151997,CB150640,AL517099,BI910599,BI089305,BP259230,BQ929873,CB128608,BX464409,BE255653,BI755212,BP364783,CF131699,BM915520,AW249321,BM833017,BU520939,BP207528,BG177518,BQ217220,BQ928408,BE900248,BI254710,BP224097,BG340338,BU854766,BP337052,BP338233,BF793593,BI912480,BE274338,BI093484,BE794998,BE253171,BG282292,CD632867,BI085616,BP380254,BG387355,BP255811,BG281285,BG396546,BC014918,BP312204,BP336955,AA355784,AU124823,BF984630,BI333792,BM048300,BG611070,BI914825,AB023165,BE896911,BE254132,BX385658,CB154439,BI753349,BM457067,BE313673,BP226609,BQ954216,CN261124,BU188731,BM455451,BF313555,CB151062,AL516793,AU131283,BE392185,CB155878,BP223317,BI909770,AU124147,CN261134,BX459139,AL520947,BM808261,BU164502,BM047331,BQ641358,AK001281,CR620307,BP365150,BM020953,AL559340,BP332644,BG478319,BF311518,BM477499,CD248199,BG703429,BM804701,AL833840,BQ646212,BM556042,BM843772,BE730837,AL526106,BP361209,BI819381,BX447213,BM801669,AL560847,CN261129,BG419605,BI824646,CD632864,CF132304,BU855046,AL557467,CD632865,BM194446,BQ650530,BF026937,CN261120,BE392580,BM463025,BC017235,BG394273,CB141010,BM915153,CB267880,BE730639,BQ645339,BI768536,CN261127,BF313232,BF686042,BG282014,BP337222,BF530972,BQ898804,BF982999,BU195084,BQ641649,BG829722,BM809380,BF984225,BQ653255,BM837379,AL554047,BI770826,BF795670,BE892102,CN261133,CF141751,BX460784,BG761250,BF972509,AL514406,|BM045239,BU190589,||
6|GT AG|BC027856,BP381075,AA308394,BC051867,AK023142,AK027537,CN344263,AU131109,CB990516,BE154892,CA391098,BU160092,|AL834387,CN344264,||
3.5|GT AG|AI949027,BC036817,AF447060,AF038847,AW204750,AW118620,BE502562,|AI458162,AW135721,||
19.5|GT AG|BE620086,BG165744,BF791962,BQ421395,AU149085,BF378044,AW386247,AK095645,BQ422644,BG287254,AU118894,N39982,AK093663,BG117938,BG113590,BX100074,CN368605,BQ221789,BG259788,BE763990,CN368581,BM462295,CD654354,AK057670,BE513487,BG107989,BU188718,BC045632,H06435,BG387949,BG679998,R77694,AU117670,BI259354,AF036613,BE719507,BF214845,BG819360,CD106092,|AA393465,BG202932,||CO249290,BU431364,
1.16666666666667|GT AG|AW953106,AK056608,AK095056,CR749506,BX487444,BC033723,BC065200,|AJ007798,BC028684,BC047490,BE729033,BF026637,CD557593,||
1.25|GT AG|AW965823,CN482503,BQ719884,CB999166,BP250270,|BM909473,BQ058921,BX283308,CB270580,|AJ277740,AL520850,AW160945,AW402635,BE297680,BE562249,BE562250,BE867024,BE905469,BF032261,BG178107,BG331774,BG332588,BG575057,BG910795,BI046617,BI333945,BI756815,BI820118,BI833966,BI907605,BP215439,BQ636668,BU151226,BU509087,CN348509,CN348519,CN348520,CN417621,R85011,|
1.5|GT AG|AK124542,AX748121,AK093431,|AK123170,BU102155,||
1.25|GT AG|CR596972,AJ431184,AJ582015,BC063462,AK056199,|AI150052,AI805917,BP371717,BX119225,||
1.5|GT AG|BP380081,AU119411,AK021829,BM981987,R21705,BC025676,|AA393754,AA400927,BM968769,BP376567,|BU687052,|
6.25|GT AG|BQ434006,BP261804,BI458824,BP203653,BU521615,BE563986,BG532595,BE798539,BP347960,BG180438,BE263972,BG716581,BP206385,BP290186,BM762528,BM842560,BI603839,BG327332,BM017008,BG755415,BG700537,CF994494,BF316928,U65928,CB961083,BG281914,BF684119,R11685,CN300732,BP198257,BM844548,CB156552,BE251665,BM914050,BP208571,BQ642665,BM474236,BP330463,BI667302,AW161453,BU941410,BC001859,BP340287,BM842785,CR747845,BG827877,BF686621,BG827094,CB216542,CN300745,BU602926,BM908566,BE264578,BM910233,BG530875,BQ054578,CD385849,BM018108,BC001187,BQ063807,BM843176,BI113963,BQ687477,BF686550,BG506244,BG332906,BG330396,BI870371,BM918086,CB995535,BG722989,BM451856,AW401629,BF307718,BQ278118,BG323401,BQ707484,BM844311,BI837526,CF146722,BI548651,BG332931,BG329595,BG254751,BE314424,U70734,CN300733,CF134732,BF306012,BU932310,BI160422,AA314307,CB156615,BI457054,BU856447,BG827045,BU665405,BU538769,N31767,BF976687,BP211044,BF308016,BC007272,BG676287,BG179088,T36298,BG477212,BF316730,BP346830,BI752436,AA147970,CN300744,BP367586,CF146717,BF975459,BG757559,BG705540,BP206736,CB069991,BG826927,BQ712515,BG828066,BP264085,BF205084,CD692267,BG475009,BU957679,AL701853,BF304823,AU280472,BU943309,AL701854,BI116287,T08697,BP334481,CF128426,BG386519,BG701810,BG396986,BF308499,BM761704,BG282127,BP205476,BU950062,BP378145,BP347607,BG331700,BM016730,BQ893958,BG678791,BG400734,BM844843,BG469622,BI085176,BG824473,BQ068973,CB146024,BG506429,CB148620,BG826521,CD558499,CN300730,BP272861,CF134735,BE903399,BP379309,BG432617,BG340448,BG491123,CF146781,BQ637505,BM837198,BE269684,CB990492,BI599012,|AA203444,AK056967,AA312462,BX648542,AW958681,BE296023,BE298922,BF243592,BF303829,BF304065,BF306731,BF310065,BG386731,BG387001,BG387397,BG499860,BG504892,BG718206,BG721708,BG724269,BG824953,BG826133,BI562453,BM009204,BM554653,BM556471,CD697854,CN300743,|BF665286,BG257908,BG434627,BU071441,CD684021,|
8|GT AG|CB962009,BE154585,BI834174,AV715550,BC033630,AF305779,BF672277,BG505147,AL833763,CB997507,CN309724,BE154452,BG387966,CV030747,BG724312,BG739930,|BG700892,BI461072,||
1.25|GT AG|AL833555,AK124995,BC053948,BC037843,BC044598,|BF102704,BQ716376,C04552,CN344812,||AA301769,AB020703,AF006010,AK002172,AI125532,U95000,AU128956,AV758189,BF724803,BF965471,BF968973,BG117266,BG190466,BG194516,BG537833,BG547365,BG741133,BM718663,BM727462,BP288732,BP338104,BQ004878,BU189728,BU674527,BX097763,CB156828,CN296056,CN296057,U69567,W95857,BG001662,BG678652,AA055867,BE890521,
1.5|GT AG|BM762874,AF289596,BM844522,|CR606189,BX398996,||BI828598,BC029031,BE531093,BI764098,
1.5|GT AG|AK090471,CR590987,BC053506,|BG424395,BM716653,||
3.16666666666667|GT AG|BI917642,BE903182,CF272292,BM045280,BX387173,BF340196,BE747228,BE781466,BF182730,BG424051,BE612566,BU195238,BU500707,BI758376,BQ277855,BX374544,BX403305,BG831423,CD624228,|AU124841,BI196552,BM783708,BQ214691,BQ323504,BU145466,||
1.33333333333333|GT AG|BQ052210,BI117048,BI258219,BM475316,BG177561,BU620977,BG677116,BG177735,|AI570550,BE559701,BI860175,BU625140,AA971741,AI245486,|AF151850,AK025376,AK126646,BC011895,CR594347,CR601285,CR602433,CR607746,CR616941,AL533159,AL537635,AL556733,AL556739,BE561942,BE793778,BF107359,BG171487,BG468976,BG480947,BG696153,BG741883,BG824234,BI093450,BI226566,BI599734,BI763420,BI766852,BM013141,BM051955,BM724581,BM764375,BM767648,BM810118,BM906642,BM921724,BM926962,BP223232,BP295034,BP314349,BP338219,BP365109,BQ685658,BU172815,BU535538,BX401389,CB111694,CB129766,CB141642,CB142790,CB152801,CD048070,CD106598,CN335708,CN335709,CN335710,CN335711,CN392208,CR743671,T09214,T32202,BE252229,BE254101,BE257494,AL565097,BI823408,BE047648,C17444,|
1.5|GT AG|AL834359,BM682984,AB046844,|BC039728,CN337959,||
3|GT AG|BX381731,CR609845,BX380783,CR593184,BX398000,CR600602,|CR593160,BX380440,|AB125649,AF186111,AK091964,AL512735,AY358901,AY358902,AY358903,BC012377,CR594154,CR599039,CR609259,CR611472,CR615335,CR616630,AI193719,BF038688,BG325908,BG327582,BG394437,BG491401,BG492093,BG539743,BG676079,BG772666,BI222985,BI766061,BI837062,BM042251,BM042867,BM546327,BM725366,BM851585,BM914729,BM919940,BQ278612,BQ676944,BQ962580,BU944135,BU944591,BX338481,BX375399,BX375400,BX376956,BX386141,BX386142,BX393405,BX393406,BX393740,CA389606,CD517785,CF453502,CV023611,BU187050,BF667512,BG999799,BM829738,BI821642,BF337420,|
2.3|GT AG|BQ188885,AL577624,BE906415,BC042667,AL555017,BE537964,BG253740,BC055011,AL523026,AL527093,BE858213,AL524167,BM054949,BI488737,CR599011,AI829997,AI142548,CA847933,AI391504,BF526060,BQ007429,BE410603,AI762559,CK825910,BF590067,BQ012836,CD676330,BE670549,AI459137,AL530947,CR625763,BF112238,AW083322,BF360056,BF056059,BM712813,AL583462,BF196679,BU169601,CK300254,AL523047,BE327654,BQ778136,BM083303,BX387194,BQ050436,BG109320,AI148710,CN290480,BE644982,CR603416,CK825909,BQ287759,BG333490,BX446831,BF529536,BI824765,CA842318,BG912301,BI820551,BC059956,CR625351,BE409222,BQ652612,BG700305,BM676154,BU154914,AL582469,BF115279,CR611143,AW207539,AL527057,CR616236,AW593262,AL561063,BF196713,BI838546,CR599965,BF795026,BM791960,BF360037,BG681120,AI076620,CR617249,BU171806,AL528652,BC042369,BM457827,BG108337,BQ650577,BX454056,CD047868,|BC061888,CR614579,AI097584,AI167180,AI339776,AI373860,AI803364,AI936640,AL527988,AL527989,AL533103,AL565008,AW028614,AW518575,BE464991,BE645078,BE674527,BF002462,BF195536,BF195714,BG028753,BI223588,BI256665,BI599231,BI833051,BI833127,BI835070,BM313875,BM314154,BM682598,BM726172,BQ086168,BQ102278,BQ924138,BX464753,C01766,CA433925,CB991810,CD671920,CD674271,|AK054908,BF870069,|
3.5|GT AG|AI041180,BX368989,BC045634,CR618952,AF148464,AL521632,CA313657,|AF052510,AI247953,||
2.42857142857143|GT AG|BQ687350,BC071974,BC000044,BQ689654,BQ888442,BE900755,BU174111,BQ687832,BG774094,BQ880135,AF356353,BU180319,BU168594,BQ691589,BU157998,BE731164,BQ689707,|AI055887,AI092293,AI419293,AI924859,BF740071,BQ575336,BX953266,|BE088613,|
9|GT AG|AF071309,BI196171,BM459139,CN289494,BX436754,D83783,BE744403,CD619874,CD619870,AB102668,CA455192,CD619872,CD619873,U80742,BU846191,AF117755,CD619869,CD619871,|AW997250,BF825809,||
1.5|GT AG|AA581714,AA581725,AA479425,|AA922109,BF526846,|AF441770,AK001758,AK023659,AA452823,AA652047,AA662038,AI624925,AI889275,AI970250,AU157866,AW572030,AW974703,BE072838,BE382349,BE503911,BE504049,BE780338,BF541144,BF970150,BG291659,BM470528,BM471301,BQ002659,BQ364097,BQ425526,BQ774216,BU165212,CA944450,|
9|GT AG|AK124801,CB989513,AL049685,BF697348,AL832461,CB989025,CN308921,BC003403,BI822723,BC035382,CD686127,AY298955,CN308917,BG497789,CN308916,BF698201,CB989026,BC051467,|BX647223,BI767215,||
1.14285714285714|GT AG|BE274123,BC002833,BI861547,AJ223040,AJ012835,BI856831,BG575764,BE391232,|AJ012833,AJ012834,AJ223041,BE410697,BM684237,BM719406,BU629220,||
1.5|GC AG|AK127543,AX775873,CR611925,BC053600,AL832390,BX640987,|AX775875,AX775877,AX775879,BM675368,||
2.66666666666667|GC AG|AA057407,BX640741,BQ933783,BX538232,U10439,AW451110,X79449,BF196384,AL121035,X98559,AU280231,BC038227,AV698031,U18121,X79448,AW015069,|AK097241,AI369681,AI934656,BP193252,BP328103,CK000896,||
38.5|GC AG|CR602691,CR611442,BX357143,BX338487,BI905913,BX336509,CR615242,BX379784,CR599806,BX356848,CR590237,CF272215,AL531020,CR606687,BI457192,CR626115,BX340220,CR625658,BX335254,BX379026,BX402000,CR615072,BM920434,CR619137,BX336482,BX447163,CR594757,BF526588,BG751810,AL542548,BM553003,BX377391,CR600917,BQ716636,CR615821,D14874,CR599617,BX438876,BF339164,AL542831,CR594627,BX379041,BX379399,BX360215,N30459,CR609222,CR619174,BG750118,BX359121,CR612290,CR622517,BM550846,BI870603,BX448844,BX337536,BC015961,CR615314,BM561701,BX398973,CR615227,BX381761,CR603539,BM474856,CR603338,CR625700,BU849743,BU931807,BX416973,BX403538,BX359683,CR621314,CR608713,BG751080,BX356858,CR619368,CR620623,CR622013,|BE735223,CA305914,||
12.6666666666667|GC AG|CR621063,CR618748,BG748678,AB007836,BC032545,BM019594,BC001830,BC017288,CR624726,CR604915,AL571387,CR617942,CR616164,AL526530,AL526564,AL576672,BX404916,CA489493,CR604999,AL526376,AK122975,BX385848,AL574731,CK429271,CA438321,CR608741,CR602627,AL575341,CR608842,CR603592,CR618728,BC001507,AL575133,BG828641,CN363664,AL523324,BU501301,BX370154,|AA628784,AI436309,AA992556,||
19.5|GC AG|AL548534,CR605860,CR618605,BI753584,AL516876,AL515975,AL529765,BC009946,CR604380,BX399163,CD389031,BU855461,CN358826,AL525356,BE297518,AL530728,AL162066,AK057185,BC004957,BE740666,BU930962,CD673233,BI548261,BE378521,BE383485,AL520335,BX365699,BG705282,BF313950,BQ717835,BE314531,BI549505,BI198989,BF316099,BQ420472,BE910020,CR616725,AL552633,AL555967,|BC063518,BF797805,||
2|GC AG|AK056837,AW955101,BI908547,CR624659,BG488916,AV761411,|BM017749,BM044765,BM560307,||AA045769,AA047327,AA053437,AA053748,AA055618,AA074841,AA075661,AA076234,AA079042,AA082521,AA083280,AA083490,AA083663,AA086031,AA088386,AA088552,AA088814,AA091043,AA091352,AA093279,AA094352,AA094914,AA096431,AA099780,AA100820,AA112523,AA115413,AA126100,AA128729,AA129987,AA132045,AA132340,AA132589,AA135024,AA135243,AA143368,AA143526,AA146600,AA147267,AA148293,AA148999,AA150327,AA151889,AA152254,AA155870,AA158094,AA158939,AA159523,AA160203,AA165055,AA167469,AA171539,AA173129,AA173239,AA176565,AA179251,AA180870,AA181614,AA186559,AA186571,AA186752,AA186791,AA187364,AA187459,AA187901,AA188135,AA188283,AA190413,AA190471,AA195820,AA195971,AA204906,AA205252,AA206260,AA206620,AA227382,AA228361,AA229415,AA229736,AA232332,AA232477,AA243270,AA244256,AA244343,AA248116,AA248254,AA294884,AA296167,AA299432,AA299562,AA300284,AA300384,AA300519,AA300522,AA300848,AA300856,AA300992,AA301011,AA301031,AA301055,AA301290,AA301551,AA301759,AA301982,AA302110,AA302120,AA302161,AA302291,AA302377,AA303324,AA303610,AA303805,AA303973,AA303990,AA304765,AA305567,AA305723,AA306348,AA306576,AA306677,AA307161,AA307314,AA307516,AA308003,AA308068,AA308118,AA308264,AA308298,AA308663,AA308788,AA308803,AA308952,AA308953,AA309846,AA310054,AA310064,AA310592,AA310635,AA310702,AA310735,AA310958,AA311033,AA311107,AA311121,AA311446,AA311451,AA311542,AA311677,AA311873,AA311948,AA312247,AA312295,AA312484,AA313022,AA313430,AA313569,AA313718,AA313753,AA313878,AA314227,AA314324,AA314974,AA314977,AA315141,AA315294,AA315918,AA316332,AA316364,AA316445,AA316469,AA316734,AA316899,AA317103,AA318534,AA319187,AA319650,AA319879,AA320444,AA320473,AA320581,AA320582,AA320659,AA321151,AA322455,AA324935,AA326890,AA327000,AA327005,AA327015,AA327532,AA327877,AA327979,AA328005,AA328044,AA328090,AA328274,AA328340,AA328615,AA328675,AA328898,AA329118,AA329175,AA329408,AA329425,AA329717,AA329827,AA329858,AA331236,AA331261,AA332826,AA333342,AA335476,AA335734,AA335881,AA336105,AA337201,AA337730,AA337899,AA338087,AA338110,AA338182,AA338313,AA338416,AA338524,AA338861,AA339190,AA339226,AA339285,AA339337,AA339705,AA339736,AA339793,AA339826,AA339846,AA339916,AA339936,AA339987,AA339999,AA340052,AA340209,AA340267,AA340343,AA340457,AA340703,AA340828,AA340895,AA340949,AA340992,AA341016,AA341109,AA341122,AA341279,AA341280,AA341282,AA341298,AA341337,AA341588,AA341682,AA344325,AA344774,AA345506,AA345625,AA347939,AA348956,AA349827,AA351995,AA352958,AA353324,AA353368,AA353415,AA353986,AA354106,AA354422,AA354617,AA354861,AA354958,AA355267,AA355361,AA355563,AA355636,AA356039,AA356406,AA356696,AA356846,AA357459,AA357568,AA357579,AA357666,AA358461,AA358529,AA358585,AA358650,AA359072,AA359300,AA359447,AA359578,AA359790,AA359934,AA360119,AA360673,AA360959,AK130605,AA362720,AA362905,AA362975,AA363362,AA363489,AA365105,AA365868,AA366040,AA366580,AA366944,AA367439,AA368877,AA369160,AA369345,AA371126,AA371162,AA371891,AA372515,AA373108,AA373136,AA373171,AA373632,AA374092,AA374332,AA374539,AA374598,AA374658,AA374742,AA374840,AA374896,AA375021,AA375051,AA375448,AA375703,AA375714,AA377617,AA377708,AA377727,AA377729,AA377747,AA377780,AA377790,AA377814,AA377902,AA377932,AA378037,AA378203,AA378212,AA378302,AA378412,AA378644,AA378917,AA378982,AA379062,AA379118,AA379191,AA379217,AA379672,AA379708,AA379808,AA379946,AA380020,AA380081,AA380082,AA380106,AA380146,AA380234,AA380239,AA380288,AA380315,AA380337,AA380369,AA380677,AA380742,AA381060,AA381320,AA381357,AA381368,AA381481,AA381894,AA382878,AA383037,AA383954,AA384234,AA402337,AA410863,AA419035,AA420461,AA420840,BC000514,AA464126,AA468144,BC001675,BC001836,AA470343,AA470357,BC004900,AA483951,AA486847,AA502466,AA503953,AA514018,BC013230,AA531059,AA531229,AA531515,AA531573,AA532943,AA533210,AA535562,AA541464,AA548456,AA548816,AA551417,AA551440,AA552451,AA555251,AA569741,AA570173,AA573963,AA578947,AA580659,AA581880,AA604063,BC032107,AA610782,AA613264,AA614178,AA622744,AA626436,AA641061,AA641078,AA641253,AA642139,AA642180,AA643124,AA652768,AA653925,AA654597,AA658081,AA662591,AA664115,AA670013,AA679201,AA683247,BC062537,BC065236,AA715551,AA724982,BC070223,BC071929,AA736737,AA737227,AA740200,AA742891,AA775771,AA809249,CR591301,CR591518,CR592554,AA843143,AA847373,AA852279,CR595200,CR596607,CR599383,AA890625,CR603453,AA935179,CR606179,CR607352,CR607407,CR607799,CR607854,CR608676,AA974847,CR612270,CR613016,CR613935,CR615101,CR616905,AI028448,CR618182,CR618336,CR618372,CR619845,CR620187,CR622131,CR622347,CR622697,CR622930,AI084771,CR623949,AI088200,CR625138,AI114465,D17004,AI133471,AI147525,AI190756,AI192357,AI192778,AI247138,AI247140,X56932,AI268154,AI278653,AI279310,AI306460,AI336196,AI338749,AI401723,AI420276,AI469378,AI499440,AI523532,AI540980,AI547294,AI572904,AI579997,AI627607,AI628951,AI654243,AI659331,AI660592,AI675798,AI679627,AI680170,AI683468,AI687586,AI708298,AI709308,AI719743,AI719978,AI735561,AI735756,AI743390,AI748809,AI750660,AI805011,AI811071,AI815404,AI815662,AI815779,AI815857,AI815870,AI816012,AI817386,AI830271,AI830884,AI831142,AI831509,AI832011,AI862810,AI870265,AI878943,AI879006,AI879008,AI879093,AI879101,AI879133,AI879163,AI879189,AI879298,AI879964,AI889854,AI890316,AI902602,AI902605,AI923198,AI928843,AI928922,AI928968,AI928975,AI929114,AI929448,AI929476,AI929490,AI929570,AI929621,AI929635,AI929665,AI952082,AI952293,AI982532,AI986000,AJ705378,AJ705660,AJ706747,AJ707698,AJ707734,AJ708178,AJ708201,AJ708540,AJ708634,AJ709112,AJ709344,AJ710559,AJ711898,AJ711904,AJ712371,AJ712557,AJ712656,AJ712685,AJ712686,AJ712829,AJ712851,AJ713036,AJ713161,AJ713304,AJ713305,AJ713326,AJ713427,AJ713478,AJ713583,AJ713659,AJ713723,AJ713876,AJ714102,AJ714163,AL048095,AV651266,AV653326,AV654768,AV655987,AV658076,AV659590,AV660578,AV681496,AV684561,AV685309,AV687742,AV688273,AV688519,AV690489,AV692776,AV695892,AV696337,AV697890,AV700599,AV702689,AV702786,AV703236,AV703448,AV703681,AV703964,AV704126,AV704780,AV705722,AV705745,AV706529,AV707309,AV708397,AV712557,AV712813,AV714176,AV714302,AV717344,AV717795,AV721580,AV724764,AV727424,AV729209,AV737359,AV741158,AV747061,AV750804,AV750896,AV751083,AV752075,AV752723,AV753130,AV756058,AV757299,AV757815,AV758985,AV759335,AV759451,AV759836,AV759904,AV760132,AV760323,AV760580,AV760630,AV761750,AV762125,AV762153,AV762318,AV762451,AV762471,AV762688,AV763226,AV763532,AV763718,AV763931,AV764076,AW001152,AW008108,AW029242,AW073023,AW080801,AW084607,AW090274,AW104852,AW117795,AW156917,AW157030,AW157145,AW157306,AW157350,AW157536,AW157570,AW157741,AW157747,AW157762,AW157792,AW160349,AW160493,AW160510,AW160548,AW160590,AW160650,AW160899,AW160994,AW161067,AW161081,AW161179,AW161248,AW161367,AW161608,AW161656,AW161677,AW161775,AW161784,AW161823,AW161927,AW161948,AW162110,AW162125,AW162170,AW162181,AW162447,AW162633,AW162639,AW162673,AW162681,AW162726,AW162779,AW162835,AW162896,AW162999,AW163114,AW163179,AW163338,AW163362,AW163409,AW163446,AW163658,AW163714,AW163777,AW163785,AW163802,AW163833,AW169115,AW238909,AW245549,AW245871,AW245897,AW246070,AW246307,AW249077,AW250499,AW250511,AW277209,AW300859,AW316655,AW327388,AW327903,AW327967,AW328234,AW328412,AW328457,AW328466,AW328682,AW372082,AW404184,AW404204,AW404214,AW404249,AW404329,AW404405,AW404412,AW404942,AW405028,AW405227,AW405348,AW405447,AW405486,AW405490,AW405680,AW405748,AW405805,AW405826,AW405945,AW405983,AW406100,AW406103,AW406199,AW406238,AW406438,AW406651,AW406879,AW406936,AW406956,AW407060,AW407167,AW407178,AW407711,AW407716,AW407810,AW407856,AW410877,AW411288,AW419129,AW439619,AW439891,AW467504,AW467743,AW474058,AW474879,AW513885,AW517335,AW571520,AW572413,AW630297,AW672779,AW674576,AW674897,AW770363,AW780424,AW793879,AW872503,AW951275,AW952010,AW959364,AW959393,AW965896,AW966313,AW966816,AW967306,AW973077,BE018117,BE018137,BE018147,BE018263,BE019416,BE208497,BE249824,BE250003,BE250814,BE250872,BE250889,BE251235,BE251251,BE251327,BE251721,BE251852,BE252042,BE252181,BE252347,BE253057,BE253086,BE253291,BE253540,BE253717,BE253971,BE254127,BE254522,BE254986,BE255058,BE255541,BE255951,BE256340,BE256360,BE256365,BE256876,BE257232,BE257611,BE257805,BE257843,BE257909,BE258061,BE258273,BE258325,BE258553,BE258729,BE258813,BE259092,BE259174,BE259735,BE260079,BE260253,BE260422,BE261331,BE261568,BE261781,BE263119,BE263394,BE263586,BE264143,BE264155,BE264193,BE264382,BE264396,BE264471,BE264736,BE265108,BE265896,BE266116,BE267885,BE267938,BE268840,BE269113,BE269201,BE269647,BE269702,BE269773,BE269897,BE270038,BE270592,BE270895,BE272676,BE274506,BE274986,BE275115,BE276246,BE276387,BE276821,BE277065,BE277170,BE277320,BE278222,BE279330,BE279392,BE279641,BE279908,BE280278,BE280454,BE280775,BE280783,BE280982,BE280995,BE281197,BE292801,BE293022,BE293201,BE293204,BE293207,BE293239,BE293281,BE293349,BE293396,BE293707,BE294005,BE294180,BE294462,BE294680,BE295019,BE295064,BE295269,BE295913,BE295999,BE296252,BE296275,BE297094,BE297847,BE297940,BE297960,BE298326,BE298918,BE299134,BE299164,BE299839,BE300169,BE301601,BE301618,BE301741,BE302768,BE302896,BE304540,BE304630,BE304806,BE305245,BE311469,BE311743,BE312274,BE312306,BE312513,BE312540,BE312589,BE313001,BE313523,BE313545,BE313966,BE314532,BE378080,BE378610,BE378873,BE378953,BE379027,BE379089,BE379189,BE379302,BE379310,BE382341,BE382731,BE383611,BE383699,BE384283,BE384376,BE384726,BE384958,BE385104,BE385937,BE386073,BE386165,BE386176,BE386551,BE386961,BE387103,BE387144,BE387580,BE388224,BE389242,BE389775,BE390166,BE392321,BE392459,BE392479,BE392639,BE392677,BE393798,BE394333,BE394352,BE394370,BE394414,BE394744,BE394986,BE395030,BE395439,BE395530,BE395540,BE396048,BE396411,BE396443,BE396563,BE397666,BE407093,BE407702,BE408240,BE408467,BE408928,BE408946,BE409378,BE409417,BE409443,BE409821,BE410057,BE410385,BE410705,BE512741,BE512840,BE512880,BE513156,BE513597,BE513781,BE514004,BE514236,BE514400,BE531260,BE535993,BE536634,BE537323,BE540000,BE540625,BE540943,BE541327,BE541913,BE543537,BE544628,BE544753,BE545354,BE545736,BE545792,BE546291,BE546664,BE546706,BE547190,BE547332,BE547363,BE548464,BE548503,BE548616,BE548832,BE548856,BE548926,BE549322,BE559945,BE560233,BE561825,BE562590,BE563030,BE563036,BE563195,BE563239,BE563683,BE563695,BE564298,BE565196,BE612418,BE612822,BE613083,BE613789,BE614402,BE614721,BE615004,BE615034,BE615259,BE615286,BE615499,BE615524,BE616089,BE616926,BE616955,BE617014,BE617591,BE618064,BE618509,BE618616,BE620278,BE621411,BE622182,BE622611,BE677003,BE727116,BE727341,BE727419,BE728961,BE729798,BE729922,BE730005,BE730016,BE730749,BE730814,BE730908,BE731093,BE731423,BE731509,BE731921,BE733308,BE733385,BE733760,BE733930,BE734290,BE734300,BE735291,BE735469,BE736153,BE736442,BE736732,BE736758,BE736919,BE739855,BE741173,BE741397,BE742957,BE743303,BE743463,BE743552,BE744034,BE744365,BE744396,BE744776,BE745094,BE745384,BE746309,BE747246,BE747868,BE777869,BE778069,BE778530,BE778934,BE779107,BE780125,BE780264,BE780750,BE781910,BE782499,BE784511,BE784721,BE785378,BE785414,BE785584,BE785766,BE785814,BE786091,BE786317,BE786638,BE786795,BE787140,BE787444,BE787503,BE788317,BE788329,BE788651,BE788783,BE788797,BE788907,BE788994,BE789735,BE789987,BE790033,BE790175,BE790399,BE790715,BE790730,BE790972,BE791101,BE791716,BE791867,BE792280,BE792305,BE792488,BE792841,BE793112,BE793567,BE794319,BE794508,BE795012,BE795022,BE795081,BE795664,BE796527,BE796587,BE796637,BE796863,BE797555,BE797892,BE797913,BE798549,BE798608,BE798970,BE858919,BE866863,BE867643,BE868077,BE868134,BE868207,BE868233,BE868353,BE868876,BE869024,BE869345,BE870118,BE870579,BE870693,BE871177,BE872163,BE872859,BE873070,BE874064,BE874701,BE876936,BE877823,BE879031,BE879910,BE880220,BE880289,BE880824,BE881868,BE881906,BE882108,BE882258,BE884090,BE884301,BE884561,BE885301,BE885775,BE887925,BE888266,BE889138,BE889938,BE890281,BE890377,BE893227,BE893813,BE894888,BE894963,BE895482,BE895598,BE895732,BE896016,BE899625,BE900187,BE900370,BE900643,BE900717,BE900827,BE901093,BE901241,BE901399,BE901427,BE901543,BE902019,BE902571,BE903384,BE903607,BE904143,BE904225,BE904386,BE905285,BE905306,BE905508,BE906089,BE906957,BE909912,BE910007,BE958282,BE966168,BE969686,BE973615,BF025673,BF026688,BF029240,BF029801,BF029996,BF030086,BF031357,BF031613,BF032427,BF035470,BF035750,BF036290,BF036402,BF036509,BF036872,BF037107,BF037276,BF037310,BF037519,BF037851,BF055301,BF107100,BF107184,BF128858,BF128911,BF128934,BF129058,BF129089,BF129165,BF132737,BF132931,BF132940,BF174933,BF175079,BF175193,BF176114,BF176279,BF182664,BF183019,BF183266,BF184503,BF203287,BF203300,BF203358,BF203509,BF203680,BF203793,BF204128,BF204136,BF204143,BF204287,BF204560,BF205452,BF205572,BF205618,BF205752,BF206088,BF206977,BF211029,BF212102,BF212561,BF214897,BF216539,BF220109,BF238129,BF239057,BF243905,BF303622,BF304233,BF304273,BF304304,BF304333,BF305000,BF305087,BF305092,BF307048,BF307069,BF307435,BF307573,BF308554,BF309554,BF309564,BF309658,BF310133,BF310375,BF310419,BF310437,BF311122,BF311317,BF311483,BF312027,BF312168,BF312228,BF312260,BF312431,BF312495,BF312504,BF312683,BF312739,BF314571,BF314724,BF315605,BF316286,BF316500,BF316970,BF337070,BF338448,BF339263,BF340033,BF340376,BF342410,BF344443,BF345308,BF345391,BF345606,BF348288,BF525763,BF527208,BF527803,BF530625,BF540923,BF570726,BF573337,BF573587,BF594869,BF663172,BF663187,BF663452,BF664244,BF665574,BF666289,BF666700,BF667423,BF667738,BF668826,BF669921,BF674590,BF675362,BF676680,BF679011,BF679610,BF680157,BF680885,BF683361,BF684573,BF684880,BF684956,BF685369,BF685396,BF685837,BF686045,BF686336,BF688145,BF688289,BF688630,BF689076,BF695832,BF696180,BF696802,BF697754,BF698673,BF699731,BF699825,BF701104,BF724295,BF724513,BF724586,BF724899,BF725322,BF725612,BF726192,BF726524,BF726551,BF726729,BF726827,BF726857,BF726867,BF727116,BF727129,BF727291,BF727422,BF740176,BF792910,BF793115,BF794300,BF794347,BF794590,BF794763,BF794852,BF795716,BF795835,BF795911,BF796101,BF796427,BF796981,BF797224,BF797354,BF797532,BF799164,BF814107,BF815494,BF816238,BF923306,BF935970,BF964852,BF964952,BF967129,BF967463,BF968146,BF968531,BF969103,BF970376,BF970541,BF970577,BF972078,BF973656,BF973949,BF974000,BF974242,BF974401,BF974421,BF974525,BF974566,BF974576,BF974672,BF974912,BF975046,BF975303,BF976085,BF976107,BF976115,BF976241,BF976274,BF976276,BF976332,BF976364,BF976390,BF976439,BF976911,BF977085,BF979419,BF979519,BF980769,BF981190,BF981541,BF982206,BF983214,BF983702,BG024737,BG025444,BG025560,BG026205,BG026248,BG026411,BG026499,BG026887,BG027143,BG027193,BG027721,BG027768,BG027908,BG028153,BG028556,BG029092,BG029197,BG029274,BG029931,BG029954,BG030353,BG031039,BG031250,BG033052,BG033118,BG033358,BG033615,BG035510,BG035615,BG035672,BG036423,BG036544,BG036826,BG104241,BG104266,BG104580,BG106014,BG106392,BG106504,BG106671,BG106939,BG107141,BG107263,BG109231,BG109285,BG109492,BG110086,BG110276,BG110998,BG111079,BG112539,BG112689,BG113174,BG114109,BG114216,BG114505,BG114963,BG115090,BG115305,BG115414,BG116022,BG117981,BG118590,BG119088,BG119527,BG119697,BG119835,BG120571,BG121333,BG122980,BG142171,BG142193,BG163521,BG163760,BG164642,BG164734,BG165718,BG166762,BG167331,BG167831,BG168406,BG168676,BG168688,BG169160,BG169937,BG170989,BG171078,BG171398,BG176718,BG177390,BG177611,BG177650,BG178094,BG179071,BG179335,BG179345,BG180751,BG181070,BG222644,BG230897,BG230960,BG248207,BG248355,BG248451,BG248479,BG249429,BG249491,BG249684,BG250461,BG250482,BG251363,BG251980,BG252595,BG253013,BG253751,BG254848,BG255184,BG255855,BG256011,BG256885,BG257089,BG258795,BG259126,BG259425,BG273003,BG281584,BG281845,BG281911,BG282662,BG283580,BG283590,BG284049,BG284209,BG284313,BG284839,BG285478,BG285685,BG285734,BG285853,BG287487,BG287724,BG288177,BG289164,BG290634,BG291378,BG292132,BG292323,BG292446,BG323415,BG324426,BG324901,BG327015,BG328376,BG328380,BG328686,BG328744,BG329599,BG329653,BG329685,BG329698,BG329991,BG330301,BG330562,BG330576,BG330676,BG330702,BG331008,BG331176,BG331227,BG331279,BG331545,BG331645,BG331798,BG331999,BG332338,BG332441,BG332649,BG332727,BG333199,BG333278,BG333354,BG333656,BG333854,BG333867,BG334424,BG334578,BG335037,BG335332,BG335340,BG335841,BG335908,BG336632,BG338184,BG339935,BG340451,BG341197,BG341584,BG341622,BG341801,BG341811,BG342028,BG342177,BG385338,BG385368,BG385423,BG385447,BG385721,BG385778,BG386115,BG386376,BG386608,BG386658,BG386775,BG387184,BG387325,BG387705,BG388208,BG388500,BG389069,BG389640,BG390332,BG390496,BG391061,BG391961,BG392452,BG392925,BG393257,BG393310,BG393328,BG393464,BG394608,BG394936,BG395318,BG396241,BG396617,BG397049,BG397155,BG397705,BG397987,BG398132,BG398428,BG403467,BG403937,BG420422,BG420629,BG421989,BG422191,BG422740,BG423125,BG425545,BG425909,BG431941,BG436645,BG437052,BG437271,BG437511,BG437642,BG437672,BG437689,BG437713,BG437892,BG438199,BG468174,BG468399,BG468470,BG468520,BG468740,BG468819,BG469599,BG469690,BG469695,BG469821,BG470028,BG470169,BG470296,BG470318,BG470336,BG470525,BG471170,BG471821,BG471875,BG471878,BG472153,BG472183,BG472753,BG472857,BG472998,BG473770,BG474062,BG474771,BG475424,BG476482,BG477196,BG477714,BG477736,BG478609,BG479266,BG479304,BG479466,BG480227,BG480908,BG481134,BG481734,BG482080,BG482298,BG482323,BG482519,BG488633,BG488678,BG488970,BG489244,BG489252,BG489291,BG489581,BG489638,BG489954,BG490014,BG490075,BG490085,BG490093,BG490166,BG490260,BG490300,BG490409,BG490489,BG490597,BG490702,BG490833,BG490863,BG490900,BG491258,BG491282,BG491482,BG491692,BG492010,BG492025,BG492266,BG492613,BG492998,BG493161,BG493573,BG494743,BG495411,BG495902,BG495998,BG496344,BG496725,BG496926,BG497121,BG497157,BG502702,BG502787,BG502991,BG505355,BG505798,BG519805,BG526992,BG527650,BG527815,BG528117,BG528915,BG529190,BG529230,BG529910,BG529935,BG532525,BG536330,BG538664,BG539559,BG574880,BG575093,BG575709,BG576430,BG576812,BG576866,BG576944,BG577142,BG614370,BG614388,BG614944,BG618223,BG655443,BG661216,BG674294,BG674612,BG674615,BG679607,BG680628,BG684271,BG684275,BG684568,BG684919,BG684970,BG685349,BG685516,BG685614,BG686223,BG686425,BG686814,BG686847,BG686917,BG687093,BG687245,BG695891,BG696530,BG697276,BG697464,BG697547,BG698116,BG699214,BG699312,BG701888,BG702263,BG702274,BG702327,BG705057,BG705575,BG705628,BG706766,BG707392,BG708629,BG708985,BG709323,BG714131,BG714249,BG714705,BG714723,BG714839,BG715761,BG739808,BG740828,BG742171,BG742280,BG746366,BG746819,BG747094,BG747232,BG747309,BG748143,BG750349,BG751122,BG751281,BG751991,BG752451,BG753889,BG753930,BG754021,BG754108,BG754147,BG754192,BG754391,BG754514,BG754748,BG754867,BG754995,BG755587,BG755881,BG756218,BG756303,BG756379,BG756380,BG756669,BG756684,BG756696,BG757061,BG758056,BG758201,BG758493,BG758532,BG759108,BG759176,BG759305,BG759634,BG759858,BG759914,BG760150,BG760157,BG761496,BG761659,BG763800,BG764739,BG765175,BG765607,BG767122,BG768851,BG769464,BG769719,BG771613,BG773800,BG773971,BG774058,BG774681,BG775225,BG775602,BG775855,BG776505,BG776651,BG776656,BG776664,BG777013,BG777108,BG777159,BG777735,BG818290,BG819944,BG821167,BG821198,BG821525,BG821673,BG821676,BG821795,BG821954,BG822136,BG822188,BG822195,BG822386,BG822444,BG822730,BG822980,BG822997,BG823018,BG823051,BG823137,BG823324,BG823580,BG823666,BG823778,BG823795,BG823843,BG824126,BG824368,BG824483,BG824666,BG825173,BG825317,BG825444,BG826658,BG826835,BG827918,BG828370,BG828804,BG828897,BG878392,BG897045,BG897221,BG897278,BG897478,BG897750,BG898263,BG899038,BG899111,BG899220,BG899462,BG899682,BG900072,BG900261,BG900397,BG900440,BG900568,BG900589,BG900710,BG900869,BG910765,BG911829,BG913132,BG913742,BG914182,BG924438,BG924787,BG925027,BG926071,BG926547,BG926710,BG927379,BG927511,BG928598,BG928717,BG929370,BG944109,BG944694,BG944862,BI085563,BI085743,BI086595,BI086846,BI087141,BI088332,BI088346,BI088712,BI088793,BI092001,BI092261,BI092429,BI093775,BI094112,BI113983,BI114150,BI114167,BI114424,BI114467,BI114609,BI115315,BI115418,BI115701,BI115988,BI116345,BI117145,BI117429,BI117536,BI117744,BI117915,BI160452,BI160481,BI160641,BI194616,BI194958,BI195150,BI195337,BI195707,BI195821,BI196437,BI196965,BI197134,BI197625,BI197696,BI197708,BI197780,BI197820,BI197922,BI197932,BI198174,BI198221,BI198222,BI198595,BI199213,BI199366,BI199655,BI200073,BI223177,BI224149,BI224586,BI225146,BI225369,BI225377,BI225658,BI225659,BI226155,BI227169,BI227379,BI227397,BI252141,BI253179,BI253412,BI254029,BI255134,BI255429,BI255581,BI255590,BI255626,BI257456,BI257764,BI257850,BI258016,BI258167,BI258241,BI258276,BI258718,BI258959,BI259405,BI259847,BI259997,BI260337,BI260809,BI260814,BI333199,BI333562,BI333925,BI333965,BI334376,BI335057,BI335389,BI438201,BI438257,BI438492,BI438500,BI438579,BI438721,BI438906,BI438979,BI439050,BI439054,BI439585,BI439592,BI457991,BI465074,BI467249,BI468422,BI468423,BI480642,BI490833,BI517913,BI521223,BI521237,BI522057,BI522793,BI523594,BI524766,BI545547,BI547143,BI547218,BI547240,BI551321,BI552021,BI552110,BI552669,BI596888,BI597217,BI597612,BI599315,BI600138,BI600285,BI602040,BI602604,BI602741,BI602833,BI603329,BI603331,BI666749,BI667864,BI712463,BI712702,BI712921,BI713012,BI713776,BI715186,BI753318,BI761562,BI761984,BI762033,BI763327,BI763510,BI765173,BI768785,BI791754,BI825290,BI826095,BI826569,BI827462,BI827880,BI830527,BI831820,BI831841,BI833356,BI834036,BI834342,BI835549,BI835879,BI837620,BI855801,BI855923,BI856338,BI856593,BI856778,BI856894,BI857199,BI857258,BI857360,BI857616,BI857712,BI857738,BI857892,BI858359,BI859186,BI859232,BI859392,BI859617,BI859719,BI859775,BI861121,BI861517,BI862100,BI868649,BI868995,BI869005,BI869199,BI869392,BI869458,BI869725,BI869855,BI871511,BI906084,BI906377,BI909066,BI909501,BI910712,BI911734,BI914476,BI916979,BM005884,BM008504,BM008664,BM008665,BM008738,BM008979,BM009388,BM009586,BM009737,BM009900,BM010369,BM010599,BM010650,BM010781,BM012192,BM013570,BM013632,BM013785,BM014234,BM014465,BM014610,BM014626,BM014629,BM014732,BM015072,BM016605,BM016691,BM016729,BM016776,BM017014,BM017253,BM017746,BM017802,BM018064,BM018137,BM018779,BM019586,BM020471,BM020506,BM020810,BM041152,BM041304,BM041906,BM042071,BM042633,BM042716,BM043472,BM045541,BM045940,BM045947,BM045986,BM050872,BM051910,BM051934,BM090549,BM090997,BM091054,BM091110,BM091140,BM091178,BM091270,BM091292,BM091306,BM091416,BM091445,BM091482,BM091567,BM147436,BM149232,BM264010,BM264313,BM264369,BM272050,BM272436,BM272741,BM272993,BM310405,BM310531,BM310621,BM310702,BM310839,BM310916,BM311066,BM311071,BM311223,BM311385,BM311423,BM311433,BM311450,BM311656,BM312016,BM312026,BM312039,BM312168,BM312249,BM312345,BM312582,BM312655,BM313101,BM313267,BM313270,BM313354,BM313512,BM313602,BM314221,BM314451,BM314527,BM314548,BM314762,BM314982,BM315021,BM315063,BM351910,BM351997,BM352223,BM352310,BM353346,BM353695,BM353697,BM353981,BM353983,BM423870,BM449503,BM452426,BM452648,BM453346,BM453431,BM453861,BM454533,BM454884,BM457151,BM457229,BM457678,BM457903,BM458807,BM459631,BM459966,BM460117,BM460259,BM464292,BM464598,BM464703,BM464903,BM464932,BM465085,BM467034,BM468835,BM470132,BM470813,BM472090,BM472100,BM472164,BM472332,BM473230,BM474427,BM476626,BM476640,BM477069,BM477221,BM477226,BM477227,BM477234,BM477761,BM477866,BM477881,BM479736,BM503300,BM503320,BM503463,BM503482,BM504170,BM504392,BM504579,BM504905,BM505200,BM505397,BM505428,BM507201,BM507293,BM509594,BM509711,BM509811,BM509847,BM542217,BM543035,BM544220,BM547784,BM548910,BM549078,BM550022,BM550549,BM550671,BM552022,BM552036,BM552600,BM554371,BM554926,BM555067,BM555154,BM556213,BM556307,BM556437,BM557501,BM558081,BM558082,BM559261,BM559612,BM560125,BM560858,BM561009,BM561204,BM562040,BM563268,BM564623,BM564687,BM565471,BM565555,BM662982,BM663055,BM670931,BM685440,BM685588,BM686277,BM686290,BM686423,BM686535,BM687521,BM687530,BM687866,BM688314,BM688874,BM688880,BM690438,BM690441,BM691101,BM693869,BM694118,BM696374,BM696540,BM696751,BM696797,BM697216,BM697893,BM697979,BM698494,BM698533,BM699700,BM699821,BM699848,BM705402,BM705815,BM705829,BM706031,BM706091,BM708038,BM710625,BM710648,BM724202,BM738831,BM739136,BM740073,BM740246,BM740720,BM740950,BM741251,BM742111,BM743563,BM745153,BM745314,BM745338,BM745369,BM745373,BM745662,BM746107,BM752956,BM753082,BM754798,BM755733,BM756400,BM758405,BM759310,BM760254,BM760485,BM762040,BM762202,BM763805,BM763826,BM763910,BM764057,BM764950,BM765426,BM767161,BM767664,BM768372,BM768959,BM769315,BM769333,BM769487,BM769687,BM769688,BM769896,BM770069,BM771744,BM772018,BM772711,BM781664,BM782079,BM782104,BM782764,BM782798,BM783462,BM785130,BM786736,BM787421,BM787859,BM788224,BM789977,BM791956,BM792519,BM793339,BM793676,BM794294,BM795571,BM795868,BM795911,BM797341,BM798937,BM798957,BM800373,BM801809,BM802708,BM802927,BM804436,BM808147,BM808533,BM808967,BM810170,BM810212,BM810905,BM811458,BM820299,BM821678,BM822022,BM822036,BM822134,BM822458,BM822690,BM823887,BM824240,BM825631,BM826058,BM828348,BM829166,BM830669,BM830692,BM831071,BM831080,BM831221,BM831392,BM831697,BM831775,BM831980,BM832029,BM832361,BM832447,BM832504,BM833413,BM833598,BM835205,BM838834,BM838922,BM840105,BM840230,BM840361,BM840384,BM840644,BM841091,BM841322,BM841589,BM841875,BM841964,BM842918,BM843899,BM845351,BM846088,BM846342,BM847227,BM848041,BM849576,BM849598,BM850132,BM853660,BM854116,BM876193,BM876352,BM876452,BM876614,BM887636,BM887706,BM887792,BM887820,BM888013,BM888323,BM888452,BM904199,BM905143,BM905457,BM907170,BM907262,BM907269,BM907369,BM907709,BM907908,BM907943,BM908533,BM909209,BM909243,BM909598,BM909813,BM910345,BM914884,BM915012,BM915095,BM915907,BM916437,BM916655,BM918072,BM920201,BM922014,BM923186,BM924399,BM924806,BM925222,BM927674,BM927774,BM989700,BM990047,BM990109,BM995550,BM996195,BM996246,BP205058,BP227342,BP233979,BP261198,BP275691,BP316161,BP382899,BP383144,BP428479,BP428745,BP428770,BP428849,BP428894,BP429000,BP429102,BP429106,BP429318,BP429696,BP429702,BP429737,BP430109,BP430161,BP430572,BP431359,BP431496,BP432617,BP432667,BP870672,BP870767,BP871469,BP871709,BP872107,BQ005810,BQ016003,BQ017365,BQ049036,BQ051352,BQ051383,BQ051647,BQ051928,BQ052857,BQ053027,BQ053870,BQ054251,BQ054413,BQ054435,BQ054444,BQ054547,BQ054586,BQ055006,BQ055153,BQ055239,BQ055438,BQ055796,BQ055827,BQ056065,BQ056190,BQ057033,BQ057084,BQ057272,BQ057409,BQ057720,BQ058028,BQ058262,BQ058490,BQ058734,BQ058773,BQ059454,BQ059455,BQ059680,BQ059700,BQ059711,BQ059838,BQ059937,BQ060120,BQ060991,BQ061298,BQ061580,BQ061601,BQ061906,BQ061916,BQ062305,BQ062690,BQ062786,BQ062803,BQ063010,BQ063019,BQ063187,BQ063277,BQ063358,BQ063423,BQ063453,BQ063501,BQ063519,BQ063744,BQ063816,BQ064970,BQ065381,BQ065452,BQ065918,BQ066116,BQ066489,BQ066573,BQ066616,BQ070479,BQ072094,BQ072807,BQ073310,BQ083479,BQ083879,BQ083903,BQ084240,BQ084292,BQ109432,BQ212360,BQ214312,BQ214486,BQ215186,BQ215252,BQ215601,BQ217739,BQ217832,BQ217858,BQ219108,BQ221190,BQ221619,BQ222077,BQ224679,BQ225412,BQ225677,BQ225986,BQ226216,BQ226384,BQ226438,BQ227128,BQ227543,BQ229234,BQ229430,BQ229795,BQ230320,BQ231168,BQ232090,BQ233778,BQ268698,BQ268837,BQ268897,BQ268982,BQ269106,BQ269164,BQ269506,BQ269519,BQ269990,BQ270074,BQ270134,BQ271225,BQ271281,BQ276317,BQ276337,BQ276354,BQ276412,BQ276682,BQ277236,BQ277627,BQ277870,BQ278014,BQ278044,BQ278748,BQ286144,BQ311945,BQ330255,BQ352034,BQ360756,BQ379519,BQ416772,BQ416818,BQ417083,BQ417124,BQ417380,BQ417410,BQ420676,BQ420769,BQ420863,BQ420957,BQ421053,BQ421207,BQ422465,BQ422882,BQ422928,BQ423052,BQ425018,BQ425203,BQ425288,BQ425326,BQ425662,BQ427426,BQ428220,BQ428578,BQ430051,BQ430907,BQ431392,BQ431535,BQ433096,BQ433328,BQ433841,BQ435387,BQ436598,BQ438174,BQ438744,BQ438833,BQ438839,BQ439629,BQ477888,BQ548619,BQ574338,BQ574544,BQ575781,BQ631222,BQ631396,BQ631496,BQ631565,BQ631707,BQ631977,BQ632007,BQ632270,BQ632372,BQ632570,BQ632663,BQ632766,BQ632859,BQ635901,BQ636069,BQ636641,BQ637291,BQ637341,BQ637355,BQ637409,BQ639228,BQ639529,BQ639737,BQ639787,BQ639852,BQ639867,BQ640661,BQ640712,BQ641253,BQ641388,BQ641392,BQ641896,BQ642473,BQ642558,BQ642585,BQ642704,BQ642805,BQ642939,BQ643417,BQ643676,BQ645039,BQ645208,BQ645839,BQ646624,BQ647464,BQ647485,BQ647627,BQ648255,BQ648774,BQ649539,BQ649678,BQ649787,BQ650045,BQ650125,BQ651323,BQ651399,BQ651975,BQ652693,BQ653667,BQ653849,BQ654166,BQ654192,BQ668923,BQ669779,BQ670715,BQ671425,BQ671907,BQ674471,BQ675932,BQ677695,BQ677792,BQ678766,BQ678873,BQ680529,BQ680789,BQ683140,BQ684739,BQ688662,BQ691027,BQ691376,BQ694159,BQ694648,BQ706572,BQ710230,BQ712055,BQ717142,BQ717714,BQ721034,BQ722981,BQ776633,BQ777194,BQ777410,BQ787032,BQ787880,BQ876650,BQ876985,BQ877393,BQ880587,BQ882863,BQ887535,BQ889968,BQ890286,BQ890387,BQ892624,BQ893636,BQ897321,BQ899414,BQ917565,BQ919081,BQ919092,BQ919126,BQ922068,BQ922128,BQ923750,BQ924326,BQ925389,BQ927189,BQ927384,BQ927765,BQ927875,BQ931535,BQ932660,BQ932776,BQ933000,BQ933310,BQ933376,BQ933649,BQ934237,BQ934255,BQ934710,BQ937085,BQ939747,BQ941735,BQ942578,BQ943427,BQ943834,BQ947080,BQ949055,BQ950251,BQ950894,BQ951076,BQ953067,BQ953185,BQ953583,BQ954290,BQ954335,BQ954697,BQ954724,BQ955067,BQ956546,BQ957121,BQ959087,BQ959471,BU071213,BU071431,BU072408,BU072695,BU073705,BU073726,BU073773,BU073819,BU073860,BU073880,BU073889,BU073910,BU073964,BU073973,BU073984,BU074002,BU074003,BU074006,BU074067,BU074069,BU074309,BU074850,BU075188,BU075341,BU075438,BU075686,BU076298,BU076409,BU076563,BU076690,BU076773,BU076908,BU076948,BU077106,BU077213,BU077248,BU077290,BU078031,BU078381,BU078430,BU078482,BU078488,BU078578,BU078791,BU079024,BU079071,BU079213,BU079225,BU147228,BU151071,BU153450,BU153464,BU153688,BU154005,BU156116,BU156862,BU157183,BU157367,BU157585,BU158049,BU158439,BU160044,BU161356,BU161818,BU163365,BU163386,BU164006,BU164376,BU164523,BU165006,BU165375,BU165963,BU166654,BU166739,BU168641,BU169477,BU169508,BU169789,BU170229,BU170860,BU172218,BU172947,BU173881,BU173940,BU174171,BU175197,BU175256,BU175263,BU176239,BU176595,BU178161,BU178617,BU179222,BU179557,BU180382,BU180726,BU181056,BU183033,BU183586,BU186945,BU187515,BU188060,BU189081,BU190024,BU190445,BU192385,BU192646,BU192960,BU194422,BU195765,BU195860,BU198045,BU198564,BU500126,BU500237,BU500303,BU500623,BU501018,BU501865,BU502365,BU502374,BU507318,BU507694,BU507914,BU509459,BU509500,BU521121,BU526856,BU528334,BU528565,BU531728,BU531836,BU535237,BU537507,BU538043,BU538621,BU539261,BU539829,BU540555,BU540974,BU542881,BU543007,BU552679,BU552705,BU552709,BU553196,BU553306,BU554144,BU556558,BU556612,BU556779,BU557073,BU557962,BU561431,BU579411,BU580365,BU580454,BU580498,BU580524,BU580529,BU580551,BU580610,BU580820,BU580915,BU580958,BU580980,BU580985,BU581007,BU581087,BU581108,BU581112,BU581158,BU581324,BU581407,BU581460,BU581533,BU581538,BU581561,BU581672,BU581684,BU581728,BU581739,BU581744,BU594238,BU594403,BU594583,BU594756,BU594788,BU594839,BU595012,BU595098,BU595928,BU595935,BU596194,BU596765,BU597020,BU597214,BU597426,BU597583,BU597633,BU597900,BU598175,BU598290,BU598908,BU599225,BU599233,BU599491,BU599592,BU599836,BU599852,BU599930,BU599981,BU599982,BU600156,BU600336,BU600390,BU600392,BU601227,BU601501,BU601596,BU601763,BU601854,BU602035,BU602075,BU602106,BU602142,BU602332,BU602450,BU602855,BU602923,BU603044,BU603211,BU603244,BU603352,BU603773,BU620436,BU621679,BU625523,BU625566,BU625868,BU627986,BU628007,BU628529,BU633865,BU657716,BU657788,BU678096,BU781565,BU781569,BU783786,BU784035,BU784056,BU784562,BU784865,BU785116,BU785531,BU785772,BU785848,BU786139,BU786274,BU787426,BU787705,BU790234,BU790531,BU839417,BU844404,BU844635,BU844662,BU845178,BU845917,BU845924,BU846248,BU846301,BU848967,BU849474,BU849496,BU849616,BU849658,BU849663,BU850030,BU850100,BU854829,BU855068,BU855535,BU855702,BU855830,BU856414,BU856557,BU856650,BU857045,BU858572,BU859374,BU859404,BU859800,BU860574,BU927580,BU927785,BU928082,BU928145,BU931316,BU931896,BU932266,BU932278,BU933026,BU933191,BU933362,BU933627,BU933662,BU933773,BU933805,BU933950,BU935213,BU940226,BU940423,BU940782,BU940849,BU940913,BU941554,BU941558,BU941564,BU941985,BU942087,BU942257,BU942565,BU942809,BU943196,BU943220,BU943457,BU943480,BU943699,BU943991,BU944542,BU945616,BU947352,BU948262,BU948306,BU948531,BU949223,BU949463,BU950596,BU950706,BU951672,BU952178,BU954749,BU955106,BU955679,BU956445,BU957477,BU957760,BU958266,BU958793,BU959703,BX328652,BX328653,BX336550,BX338908,BX338909,BX339675,BX340922,BX344189,BX345688,BX346757,BX346772,BX353560,BX358237,BX359506,BX360396,BX360524,BX360766,BX367657,BX371105,BX371106,BX374625,BX375749,BX375750,BX376521,BX377617,BX379591,BX381460,BX384807,BX384808,BX388374,BX388406,BX388435,BX388468,BX392662,BX393637,BX395437,BX399084,BX399438,BX399729,BX406630,BX406631,BX407687,BX408493,BX416977,BX417116,BX417991,BX428981,BX428987,BX432287,BX442973,BX443482,BX450466,BX450874,BX451022,BX457088,BX457089,BX458273,BX458274,BX459129,BX459130,BX462943,BX462944,C02722,C03168,C03801,C04035,C05251,C05309,C05370,C05470,C05471,C05494,C75592,CA308245,CA336138,CA336324,CA337412,CA337859,CA390004,CA392847,CA396881,CA406009,CA406923,CA411983,CA415190,CA417509,CA418160,CA418802,CA418987,CA419153,CA419327,CA421405,CA432160,CA434546,CA437214,CA437299,CA449102,CA453660,CA455291,CA748495,CA771532,CA771936,CA772096,CA772189,CA772217,CA772327,CA772490,CA773564,CA773992,CA774004,CA774204,CA774225,CA774271,CA774313,CA774672,CA774721,CA774909,CA774966,CA774970,CA774985,CA775017,CA776107,CA776128,CA776129,CA776567,CA777612,CA778092,CA778392,CA841211,CA841316,CA841323,CA842007,CA842416,CA842481,CA842651,CA842854,CA843086,CA843199,CA843358,CA843610,CA843669,CA843952,CA848025,CA848688,CA848795,CA848893,CA849057,CA849072,CA849185,CA865502,CA865750,CA865800,CA866119,CA867027,CA867124,CA867341,CA867625,CA867946,CA941091,CA941298,CA941476,CA941754,CA941862,CA942117,CA942133,CA942320,CA942417,CA942799,CA943042,CA943158,CA943674,CA943789,CA946847,CA947123,CA947198,CA949660,CA949661,CA949807,CA949948,CA949976,CA950366,CA950484,CA950558,CA950603,CA950876,CA950925,CA950953,CA951131,CA952146,CA952699,CB048943,CB066866,CB067021,CB067136,CB067165,CB067653,CB067887,CB068686,CB068767,CB069103,CB069682,CB069924,CB069948,CB070026,CB070177,CB070402,CB106541,CB106957,CB107295,CB107316,CB107751,CB107846,CB108429,CB108629,CB108732,CB109034,CB109124,CB109214,CB109215,CB109241,CB110080,CB110220,CB110386,CB110684,CB111261,CB111469,CB111643,CB112273,CB112302,CB112675,CB112862,CB112922,CB113586,CB113766,CB114730,CB114991,CB115098,CB116468,CB117312,CB117534,CB117556,CB118344,CB118555,CB118962,CB118970,CB118971,CB120139,CB121362,CB121747,CB121800,CB122406,CB124145,CB124320,CB124370,CB124462,CB124750,CB124991,CB125048,CB125464,CB125626,CB125635,CB125776,CB126089,CB126474,CB126481,CB126655,CB126948,CB127075,CB127087,CB127094,CB128112,CB128159,CB128185,CB128200,CB128278,CB128320,CB128473,CB128556,CB128687,CB128746,CB128970,CB129005,CB129550,CB129560,CB129728,CB130000,CB130030,CB130043,CB130163,CB130437,CB130724,CB130759,CB131770,CB131832,CB132225,CB132293,CB132417,CB132970,CB133119,CB133159,CB133253,CB133258,CB133267,CB133272,CB133296,CB133299,CB133545,CB133550,CB133646,CB134009,CB134026,CB134038,CB134054,CB135941,CB136619,CB136670,CB136758,CB136807,CB136821,CB137103,CB137239,CB137831,CB137901,CB138109,CB138371,CB138597,CB138605,CB138891,CB138941,CB138955,CB139047,CB139324,CB139537,CB139575,CB139927,CB139936,CB139948,CB140906,CB141043,CB141826,CB141915,CB141945,CB141957,CB142018,CB142025,CB142141,CB142151,CB142190,CB142197,CB142222,CB142282,CB142443,CB142479,CB142487,CB142798,CB142813,CB142827,CB142846,CB142882,CB142942,CB143178,CB143278,CB143614,CB144017,CB144390,CB144399,CB144400,CB144405,CB144425,CB144884,CB145061,CB145068,CB145108,CB145216,CB145347,CB145431,CB145432,CB145547,CB145573,CB145633,CB145826,CB147044,CB147537,CB148882,CB148937,CB149173,CB150753,CB151247,CB155381,CB156878,CB157080,CB163211,CB177161,CB177355,CB177554,CB217354,CB265753,CB265872,CB266856,CB267051,CB267393,CB267671,CB269062,CB269435,CB269712,CB270754,CB850765,CB851086,CB994615,CB999490,CD047829,CD048228,CD048357,CD049471,CD049684,CD050027,CD050343,CD050523,CD050835,CD101948,CD107229,CD108159,CD108515,CD245147,CD246274,CD246353,CD246597,CD247056,CD248720,CD249558,CD249926,CD250152,CD357486,CD357732,CD359470,CD364744,CD367499,CD385125,CD388191,CD513075,CD513670,CD514875,CD555974,CD556440,CD624546,CD624547,CD624548,CD624549,CD624550,CD624551,CD624552,CD624553,CD624560,CD624561,CD624562,CD624563,CD624564,CD624566,CD624567,CD624570,CD624572,CD624573,CD624574,CD624576,CD624577,CD624578,CD624579,CD624580,CD624581,CD624582,CD624584,CD624585,CD624586,CD624587,CD624588,CD624589,CD656424,CD674317,CD677303,CD683973,CD685267,CD685905,CD686081,CD686679,CD686913,CD687117,CD687538,CD687543,CD687938,CD688992,CD689338,CD691106,CD692234,CD692803,CD693696,CD694049,CD694241,CD694649,CD694929,CD696302,CD696861,CD697906,CD700083,CD701984,CD702590,CD703221,CD706089,CD708074,CD710476,CD722680,CD723016,CD742924,CF122653,CF122682,CF123518,CF123785,CF124003,CF124053,CF124466,CF124623,CF124819,CF124823,CF126812,CF127148,CF127196,CF127576,CF127626,CF127696,CF128150,CF128516,CF128639,CF128813,CF129025,CF129458,CF129621,CF129719,CF129945,CF130040,CF130084,CF130435,CF130870,CF131092,CF131093,CF141531,CF455232,CF995418,CK003599,CK005797,CK125952,CK125996,CK126139,CK430887,CK825628,CN276879,CN356750,CN356751,CN356752,CN356753,CN356754,CN356755,CN356756,CN356757,CN356758,CN356759,CN356760,CN356761,CN356762,CN356763,CN356764,CN356765,CN356766,CN356767,CN356768,CN356770,CN356771,CN356772,CN356773,CN356774,CN356776,CN356777,CN356778,CN356779,CN356780,CN356781,CN356782,CN356783,CN356784,CN356785,CN356786,CN356787,CN356788,CN356789,CN356790,CN356791,CN356793,CN356794,CN356795,CN356796,CN356797,CN356798,CN356799,CN356800,CN356801,CN356802,CN356803,CN356804,CN356805,CN356806,CN356807,CN356808,CN356809,CN356810,CN356811,CN356812,CN356813,CN356814,CN356815,CN356816,CN356818,CN356819,CN356820,CN356821,CN356822,CN356823,CN356824,CN356825,CN356826,CN356827,CN356828,CN356829,CN356830,CN356831,CN356832,CN356833,CN356834,CN356835,CN356836,CN356837,CN356838,CN356839,CN356840,CN356841,CN356842,CN356843,CN356844,CN356845,CN356846,CN356847,CN356848,CN356849,CN356850,CN356851,CN356852,CN356853,CN356854,CN356855,CN356856,CN356857,CN356858,CN356861,CN356862,CN356864,CN356865,CN356866,CN356867,CN356870,CN356871,CN356872,CN356874,CN356875,CN356876,CN356878,CN356879,CN356880,CN356881,CN356882,CN356883,CN356884,CN356885,CN356886,CN356887,CN356889,CN356890,CN356891,CN356892,CN356893,CN356894,CN356895,CN356896,CN356897,CN356898,CN356899,CN356901,CN356902,CN356903,CN356904,CN356905,CN356908,CN356909,CN356910,CN356911,CN356912,CN356913,CN356914,CN356915,CN356917,CN356918,CN356919,CN356920,CN356921,CN356922,CN356923,CN356925,CN356926,CN356927,CN356929,CN356931,CN356932,CN356933,CN356934,CN356935,CN356936,CN356937,CN356938,CN356939,CN356940,CN356941,CN356942,CN356944,CN356945,CN356947,CN356949,CN356950,CN356952,CN356953,CN356955,CN356956,CN356958,CN356959,CN356960,CN356961,CN356962,CN356963,CN356965,CN356966,CN356967,CN356968,CN356969,CN356970,CN356972,CN356973,CN356974,CN356975,CN356976,CN356977,CN356978,CN356979,CN356980,CN356982,CN356983,CN356984,CN356985,CN356986,CN356987,CN356988,CN356990,CN356991,CN356992,CN356993,CN356994,CN356995,CN356996,CN356998,CN356999,CN357000,CN357001,CN357002,CN357004,CN357005,CN357006,CN357007,CN357008,CN357009,CN357010,CN357011,CN357012,CN357013,CN357014,CN357015,CN357017,CN357018,CN357019,CN357020,CN357021,CN357022,CN357023,CN357024,CN357025,CN357026,CN357027,CN357028,CN357029,CN357030,CN357031,CN357032,CN357033,CN357034,CN357035,CN357036,CN357037,CN357038,CN357039,CN357040,CN357041,CN357043,CN357044,CN357045,CN357046,CN357047,CN357048,CN478462,CN480818,CN482863,CN484076,CN484690,CN484995,CR736248,CR738398,CR746409,CV026158,CV329019,D31487,D52210,D52295,D52310,D52416,D52458,D52556,D52579,D52696,D52723,D52807,D52839,D53066,D53169,D53251,D53293,D53330,D53494,D53621,D53644,D53790,D53856,D53889,D53929,D54150,D54279,D54306,D54357,D54497,D54744,D54801,D54893,D55010,D55016,D55068,D55078,D55147,D55308,D55401,D55403,D55556,D55560,D55561,D55587,D55594,D55596,D55957,D55997,D55998,D56235,D56408,D56414,D79131,D82137,D83806,F01060,F20592,F20623,H08021,H12402,H27015,H30505,H43479,H44480,H44646,H44704,H46339,H47940,H48751,H63157,H63176,H68864,H71818,H73424,H82978,H93213,H93899,H93981,H95272,H95324,N27922,N31675,N32637,N35836,N44120,N44271,N57304,N59696,N80467,N80482,N83930,N85957,N88158,N90865,N92097,R01797,R06488,R10766,R20884,R23986,R24390,R57577,R58405,R65709,R74595,R78173,R83145,R94984,T08869,T10121,T11011,T11257,T19085,T39591,T48929,T55274,T55530,T57414,T58583,T59206,T59465,T60308,T74925,T74942,T81871,W01968,W03177,W03597,W05134,W05499,W06841,W16556,W17287,W20268,W23892,W24908,W30878,W37324,W38449,W39630,W52988,W56016,W56059,W56881,Z20499,
4.83333333333333|GC AG|BG715394,CV024451,BC001310,BQ424321,BQ436816,CN256642,BM264026,BF057712,AI554617,BF970054,CB994411,BF511576,AI392851,BF511346,BF947716,BG953338,AK127661,AW779862,BG709429,AW001002,AI795943,BF979658,CD700691,BM013624,CA429780,AI968013,BQ774626,BG707920,BE537815,|BF513817,BF589930,CB991307,CB995425,CN256643,AI040194,||
5|GC AG|BP218027,AJ517504,J02988,AW949936,BP320401,AW954205,BX955995,BP320436,BX101593,CD691494,|AF222343,AJ295273,|AF222341,|
25.5|GC AG|BX330135,BE465558,BU195267,BX389294,CR624548,BQ369318,BX326749,BX358315,AL050371,BX389305,R00603,BX325503,CR611660,BF344745,BX347616,AA297077,BC001482,CA748552,CN400101,CR596708,BX326634,BX379039,CR603600,BG168802,BX347861,BX372175,BM711354,BX347629,CD672334,BG831339,CN400100,CR456540,CR615708,BX368770,BX389086,BX326715,AF086277,BC009315,CR616159,BX326524,CN400099,BX328117,BX449517,CR610646,BX326627,BX452430,BX326748,BU633313,BX407112,CR608013,AA298268,|AA297754,AW960281,||
37.5|GC AG|CA943024,BU661589,BM928329,BF033765,BI459040,BM314774,BM837942,AK026319,AF201932,BX387673,BI791791,BI225297,CA942983,CR592920,BG504594,BG402039,BP376508,BC014903,BG169306,CB989731,CN359438,AL548339,AL564569,AL697670,BG484064,CB960707,CD108902,AL556594,CR620476,CB990341,BG822891,AF115514,AF233224,BP281439,BF218275,BG538156,BP289425,BM920781,BU153067,BG257947,BP197037,CR603561,AK123740,AV711843,BM920167,BP290613,CB988471,AY358721,BI712983,CA943039,BI791832,CV023582,AL538807,AL530033,CR620156,BF245826,BU951134,BU662724,CR621638,BM725512,BF218231,BM927178,BM807437,CR617381,BP196973,AF174596,BU570349,AL602916,BC014679,T74217,AL563151,AL543285,CF994048,BX402924,BE265931,|BC040456,BE568518,||
